# Supplementary material for: Transcript-Level Biomarkers of Early Lung Carcinogenesis in Bronchial Lesions
Source: Cancers (Basel). 2024 Jun 18;16(12):2260. doi: 10.3390/cancers16122260 (PMC11202239; doi:10.3390/cancers16122260)
Supplement: Supplementary file 1 [file cancers-16-02260-s001.zip]

Archive with 7 entries (7 files):
- Figure S1 WGCNA transcripts diagnostics.pdf
- Figure S2 WGCNA gene diagnostics.pdf
- Table S1 DETs enrichment.xlsx
- Table S2 DEGs enrichment.xlsx
- Table S3 WGCNA on 8343 transcripts.xlsx
- Table S4 WGCNA on 1870 genes.xlsx
- Table S5 hubs16.xlsx
