# Supplementary material for: Transcript-Level Biomarkers of Early Lung Carcinogenesis in Bronchial Lesions
Source: Cancers (Basel). 2024 Jun 18;16(12):2260. doi: 10.3390/cancers16122260 (PMC11202239; doi:10.3390/cancers16122260)
Supplement: Supplementary file 1 [file cancers-16-02260-s001.zip › Table S1 DETs enrichment.xlsx]

## Sheet: Table S1 DETs enrichment
ID	Description	GeneRatio	BgRatio	pvalue	p.adjust	qvalue	geneID	Count
WP477	Cytoplasmic ribosomal proteins	75/972	88/8421	9.75915576234295E-58	5.91404839197983E-55	5.73221991093407E-55	6122/6227/6144/6210/6156/11224/6136/6139/6206/6129/6201/6134/6170/9801/6217/6160/6130/6224/6181/6176/6155/6133/6158/6154/6137/6209/6234/6141/6205/4736/6194/6147/6124/6199/6208/23521/6164/6222/6228/6143/6218/6191/6135/6229/6159/6161/6235/6203/6187/7311/6202/25873/6232/6231/6171/6157/6204/6169/6207/6233/6142/6128/6223/6189/6175/6125/6193/2197/6165/9045/6168/6152/9349/6138/6146	75
WP111	Electron transport chain OXPHOS system in mitochondria	70/972	105/8421	4.04868304209081E-41	1.22675096175352E-38	1.18903428288772E-38	539/4729/514/293/522/509/4700/4697/1350/4724/29796/1349/51079/7385/93974/9167/516/4702/4694/7386/4707/6834/4712/4706/4726/4715/4714/4695/1351/1345/4708/9551/4701/9481/1337/292/4713/4698/4722/7351/4718/27089/506/521/4696/10063/4716/4711/9377/1347/1327/126328/7384/518/374291/55967/517/4725/1340/10975/4709/10632/4704/4728/1329/6392/4710/7388/6391/6390	70
WP4396	Nonalcoholic fatty liver disease	64/972	154/8421	8.80453805796131E-22	1.77851668770818E-19	1.72383587240085E-19	4729/4700/4697/1350/4724/29796/1349/54205/51079/7385/9167/4702/4694/7386/1537/4707/4712/4706/4726/4715/4714/4695/1351/1345/7494/4708/54539/4701/1337/4713/4698/4722/355/2081/4718/27089/4696/4716/4711/9377/1347/1327/126328/7384/374291/55967/5571/4725/1340/5879/10975/4709/208/4704/4728/1329/22877/841/6392/4710/998/7388/6391/6390	64
WP623	Oxidative phosphorylation	37/972	60/8421	1.81390501933088E-20	2.74806610428629E-18	2.66357631785956E-18	539/4729/514/522/4700/4697/4724/516/4702/4707/4712/4706/4726/4715/4714/4695/4708/9551/4701/4713/4698/4722/4718/506/521/4696/4716/4711/126328/518/374291/517/4725/10632/4704/4728/4710	37
WP4324	Mitochondrial complex I assembly model OXPHOS system	29/972	56/8421	1.46250632059993E-13	1.77255766056712E-11	1.71806005662056E-11	4729/4700/90871/4724/51079/4702/4694/4707/4712/4706/4726/4715/4714/4695/4708/54539/4701/91942/4713/4698/4722/4718/4696/4716/4711/55967/4725/4709/4710	29
WP183	Proteasome degradation	28/972	62/8421	2.76000373099164E-11	2.78760376830155E-09	2.70189838928655E-09	5688/5706/5700/5716/5693/3015/7347/5720/5689/5684/6185/5704/7317/5698/6184/5682/5683/5701/7323/5695/5694/9861/5687/5702/5713/5691/5714/5692	28
WP4922	Mitochondrial complex IV assembly	20/972	34/8421	4.17334200016272E-11	3.61292178871229E-09	3.50184185878315E-09	4697/1350/1349/28958/51241/6834/80775/1351/1345/1337/10063/9377/25994/1347/1327/1340/100131801/1329/25953/84987	20
WP4921	Mitochondrial complex III assembly	11/972	16/8421	1.15846591697025E-07	8.77537932104966E-06	8.50557870617632E-06	29796/7385/7386/1537/27089/790955/7384/617/10975/84300/7388	11
WP411	mRNA processing	34/972	126/8421	1.29064690472664E-06	8.69035582515938E-05	8.42316927295281E-05	6629/3275/4809/6632/6428/10907/3188/10147/6628/10421/22826/6729/8106/6426/51690/10482/10659/8899/6627/3183/6635/6633/3178/3182/6637/83443/4904/5094/3187/6434/11338/6636/8683/6427	34
WP107	Translation factors	17/972	50/8421	2.39810615406112E-05	0.00145325232936104	0.00140857182522748	8894/3692/1937/10605/8664/1915/8666/8893/1984/8667/1967/10209/1977/1933/8672/1973/8668	17
WP197	Cholesterol biosynthesis pathway	7/972	15/8421	0.000743490856388649	0.0409595871792292	0.0397002773076427	3157/6309/3422/6307/1595/2222/10654	7
WP2359	Parkin ubiquitin proteasomal system pathway	18/972	71/8421	0.000902600267130723	0.0455813134901015	0.044179907812188	5706/7327/5700/5716/6477/51807/2861/5704/7317/3313/10213/7280/5701/9861/5702/5713/5714/841	18
WP3613	Photodynamic therapy induced unfolded protein response	9/972	27/8421	0.00237812486068369	0.101956987376032	0.0988223014692125	4677/5611/4189/7494/2081/51726/23645/10130/7324	9
WP4532	Intraflagellar transport proteins binding to dynein	9/972	27/8421	0.00237812486068369	0.101956987376032	0.0988223014692125	6990/51143/6993/112752/89891/8655/1781/51626/51668	9
WP5193	Cholesterol synthesis disorders	7/972	18/8421	0.00269193366009324	0.101956987376032	0.0988223014692125	3157/6309/3422/6307/1595/2222/10654	7
WP78	TCA cycle aka Krebs or citric acid cycle	7/972	18/8421	0.00269193366009324	0.101956987376032	0.0988223014692125	8802/3418/1738/2271/6392/6391/6390	7
WP2272	Pathogenic Escherichia coli infection	14/972	55/8421	0.00312728801097377	0.110448000132027	0.107052256511501	7534/81873/51807/8440/7280/3688/387/10094/10093/1499/10109/10971/9181/998	14
WP5085	Vasopressin regulated water reabsorption	12/972	44/8421	0.00328063366728792	0.110448000132027	0.107052256511501	51143/10488/8766/5868/2778/9230/8655/360/1781/112/51626/6844	12
WP5380	5q35 copy number variation	23/972	111/8421	0.00356765507365697	0.113789419717691	0.110290943551279	1350/1349/29086/51099/1351/1345/26262/1337/51499/10959/27166/51491/192286/1212/4149/9377/1327/3020/1340/1329/7852/9577/2773	23
WP28	Selenium metabolism and selenoproteins	12/972	47/8421	0.0058734701101792	0.17796614433843	0.172494543235789	6156/55829/5451/1390/22929/6415/280636/51714/58515/2879/2876/9403	12
WP405	Eukaryotic transcription initiation	11/972	42/8421	0.00668985213538518	0.184716925117142	0.179037770045796	5440/5435/5431/5436/2958/6880/5438/51728/5439/5437/6884	11
WP5027	nsp1 from SARS CoV 2 inhibits translation initiation in the host cell	6/972	16/8421	0.00670589497124937	0.184716925117142	0.179037770045796	8894/8664/8666/8667/10209/8668	6
WP2290	RalA downstream regulated genes	5/972	8421-12-01	0.00800250283124877	0.21084855285812	0.204365976193905	8531/5879/4893/3265/998	5
WP3580	Methionine de novo and salvage pathway	7/972	22/8421	0.00954946586802536	0.239339416138929	0.231980882761026	4143/55256/191/51074/6723/4144/4953	7
WP4932	7q11 23 copy number variation syndrome	21/972	107/8421	0.00987373828955978	0.239339416138929	0.231980882761026	539/5925/514/5111/3066/516/9188/7462/355/1072/506/1738/7251/518/517/114049/23636/1499/7324/6844/64756	21
WP534	Glycolysis and gluconeogenesis	11/972	45/8421	0.0115045726385086	0.25508571647632	0.247243060263656	5223/25874/2026/7167/2806/3945/5230/4190/1738/51660/3939	11
WP4190	Mevalonate arm of cholesterol biosynthesis pathway	5/972	13/8421	0.0117861387150775	0.25508571647632	0.247243060263656	3157/39/3422/2222/10654	5
WP4236	Krebs cycle disorders	5/972	13/8421	0.0117861387150775	0.25508571647632	0.247243060263656	8802/3945/51660/2271/3939	5
WP4521	Glycosylation and related congenital defects	7/972	25/8421	0.0198040587883545	0.403085243745941	0.390692315459849	8813/9526/84061/199857/79644/5373/54344	7
WP4674	Head and neck squamous cell carcinoma	15/972	74/8421	0.0202536682717477	0.403085243745941	0.390692315459849	5925/2280/6009/1019/6194/6199/8650/1977/208/1499/4893/841/3265/7157/3664	15
WP4752	Base excision repair	8/972	31/8421	0.0213866779357768	0.403085243745941	0.390692315459849	3146/5111/328/56655/10038/5423/57804/5425	8
WP5329	Cholesterol biosynthesis pathway in hepatocytes	10/972	43/8421	0.0219941989516745	0.403085243745941	0.390692315459849	6785/3157/6309/39/3422/10965/6307/1595/2222/10654	10
WP4504	Cysteine and methionine catabolism	5/972	15/8421	0.0226153437085181	0.403085243745941	0.390692315459849	4143/4357/191/6821/51380	5
WP5152	Iron sulfur cluster biogenesis	5/972	15/8421	0.0226153437085181	0.403085243745941	0.390692315459849	51218/10101/3313/51647/26502	5
WP5153	N glycan biosynthesis	12/972	57/8421	0.0271559178142762	0.463060372929388	0.448823498514154	1603/8813/9526/199857/6185/6184/79644/4124/5373/1650/54344/8704	12
WP497	Urea cycle and metabolism of amino groups	6/972	21/8421	0.0275085370057062	0.463060372929388	0.448823498514154	4942/2628/384/445/6723/4953	6
WP5300	TROP2 regulatory signaling	10/972	45/8421	0.0296503043201694	0.464829312785227	0.450538051996104	5925/1019/5747/10399/3688/1366/4192/5879/5580/1499	10
WP5412	8q11 23 RB1CC1 copy number variation	5/972	16/8421	0.0298469113163676	0.464829312785227	0.450538051996104	5925/11345/5747/11337/7157	5
WP5049	Glycolysis in senescence	4/972	8421-11-01	0.0299147577535047	0.464829312785227	0.450538051996104	5925/5230/3939/7157	4
WP5355	Metabolic Epileptic Disorders	17/972	92/8421	0.0327280145267217	0.49408029384514	0.478889706384554	5223/2628/1892/445/25874/292/2026/7167/2806/3945/5230/4190/1738/6821/51660/3939/686	17
WP4861	Endoplasmic reticulum stress response in coronavirus infection	10/972	46/8421	0.0341118762282611	0.49408029384514	0.478889706384554	90673/26472/7494/5499/2081/5501/23645/5504/5500/5510	10
WP5046	NAD metabolism in oncogene induced senescence and mitochondrial dysfunction associated senescence	6/972	22/8421	0.0342431886823364	0.49408029384514	0.478889706384554	23408/2806/10135/23410/4190/7157	6
WP138	Androgen receptor signaling pathway	16/972	87/8421	0.0390169865874707	0.537433252023265	0.52090977006945	5925/7050/9604/8031/5747/10399/573/387/3065/5879/5901/7341/1499/9612/11315/998	16
WP4718	Cholesterol metabolism with Bloch and Kandutsch Russell pathways	10/972	47/8421	0.0390215562525143	0.537433252023265	0.52090977006945	6785/3157/6309/39/3422/10965/6307/1595/2222/10654	10
WP4536	Genes related to primary cilium development based on CRISPR	18/972	103/8421	0.0466386576090557	0.602175265689377	0.583661278886004	51098/23059/6993/132320/51057/112752/55081/25776/26123/89891/137392/8655/403/11116/79809/27077/51626/51668	18
WP5220	Metabolic reprogramming in pancreatic cancer	9/972	42/8421	0.046921727899675	0.602175265689377	0.583661278886004	2806/4190/64841/5162/1738/5238/3939/7157/6675	9
WP4301	Inhibition of exosome biogenesis and secretion by Manumycin A in CRPC cells	5/972	18/8421	0.0482539879248184	0.602175265689377	0.583661278886004	5868/5873/3187/4893/3265	5
WP5333	Enterocyte cholesterol metabolism	8/972	36/8421	0.0490949523665725	0.602175265689377	0.583661278886004	3157/6309/39/3422/6307/1595/2222/10654	8
WP4949	16p11 2 proximal deletion syndrome	14/972	76/8421	0.0506735012797915	0.602175265689377	0.583661278886004	5111/6477/3476/10694/908/83719/10576/112476/2099/124446/5515/22948/841/7157	14
WP4595	Urea cycle and associated pathways	6/972	24/8421	0.050678116419403	0.602175265689377	0.583661278886004	4942/445/2806/3945/4190/2271	6
WP4686	Leucine isoleucine and valine metabolism	6/972	24/8421	0.050678116419403	0.602175265689377	0.583661278886004	594/3028/1892/64087/1738/27034	6
WP5269	Genetic causes of porto sinusoidal vascular disease	8/972	37/8421	0.0565669173662207	0.659222152383264	0.638954248792534	3692/25998/51142/2099/51523/1535/5879/998	8
WP268	Notch signaling	9/972	44/8421	0.0606950613728596	0.693985041357603	0.672648346495644	3066/28514/196403/9253/8650/3065/1487/9612/51107	9
WP4313	Ferroptosis	12/972	65/8421	0.0661835898226649	0.742726952454351	0.719891678772847	5621/5261/6303/7419/8031/27235/7417/51510/2222/5094/2879/7157	12
WP3969	H19 action Rb E2F1 signaling and CDK Beta catenin activity	4/972	14/8421	0.0686672810657776	0.75414088341033	0.730954686369575	5925/1466/1019/1499	4
WP4206	Hereditary leiomyomatosis and renal cell carcinoma pathway	5/972	20/8421	0.0720812058065685	0.75414088341033	0.730954686369575	6194/5162/5571/3939/7157	5
WP5149	Lipid metabolism in senescent cells	5/972	20/8421	0.0720812058065685	0.75414088341033	0.730954686369575	81579/5321/5743/3265/7157	5
WP4205	MET in type 1 papillary renal cell carcinoma	11/972	59/8421	0.0721785003924078	0.75414088341033	0.730954686369575	5908/572/5747/6135/5879/208/4233/4893/3265/5906/998	11
WP2864	Apoptosis related network due to altered Notch3 in ovarian cancer	10/972	53/8421	0.0786986917174687	0.80832893526756	0.783476716830465	8531/9616/10451/3727/5747/2081/27018/3065/26135/602	10
WP4658	Small cell lung cancer	16/972	96/8421	0.0826254525916436	0.8345170711756	0.808859693791879	5925/3911/54205/1019/8517/5747/4149/3688/6500/9618/5743/1286/208/1163/841/7157	16
WP2333	Trans sulfuration pathway	3/972	8421-10-01	0.0990702372154326	0.929274003448217	0.900703307146266	4357/191/51380	3
WP5050	TCA cycle in senescence	3/972	8421-10-01	0.0990702372154326	0.929274003448217	0.900703307146266	4190/2271/7157	3
WP3645	NAD biosynthetic pathways	5/972	22/8421	0.101235746019927	0.929274003448217	0.900703307146266	10038/23408/10135/23410/55191	5
WP400	p38 MAPK signaling pathway	7/972	35/8421	0.101395481127064	0.929274003448217	0.900703307146266	8717/5321/4149/9261/5879/3265/998	7
WP4542	Leukocyte intrinsic Hippo pathway functions	7/972	35/8421	0.101395481127064	0.929274003448217	0.900703307146266	23012/1236/387/5872/5879/10971/5906	7
WP2453	TCA cycle and deficiency of pyruvate dehydrogenase complex PDHc	4/972	16/8421	0.103935616367585	0.929274003448217	0.900703307146266	4190/3417/1738/2271	4
WP3644	NAD metabolism	4/972	16/8421	0.103935616367585	0.929274003448217	0.900703307146266	23408/4907/10135/23410	4
WP4290	Metabolic reprogramming in colon cancer	8/972	42/8421	0.104274970683958	0.929274003448217	0.900703307146266	5223/3418/2806/5230/5162/2271/3939/6390	8
WP1471	Target of rapamycin signaling	7/972	36/8421	0.114019746689941	0.999997857669372	0.969252743754576	55615/2280/6009/3422/5571/5879/998	7
WP531	DNA mismatch repair	5/972	23/8421	0.117702279275637	0.999997857669372	0.969252743754576	5111/6119/56655/57804/5425	5
WP1946	Cori cycle	4/972	17/8421	0.124106675699152	0.999997857669372	0.969252743754576	5223/7167/5230/3939	4
WP5372	Involvement of secretase in neurodegenerative diseases	4/972	17/8421	0.124106675699152	0.999997857669372	0.969252743754576	5641/6418/208/23435	4
WP5166	Glyoxylate metabolism	3/972	8421-11-01	0.125003542013656	0.999997857669372	0.969252743754576	9380/2806/3939	3
WP5233	Arsenic metabolism and reactive oxygen species generation	3/972	8421-11-01	0.125003542013656	0.999997857669372	0.969252743754576	28958/7386/7416	3
WP5394	UDP derived sugars synthesis in fibroblasts	3/972	8421-11-01	0.125003542013656	0.999997857669372	0.969252743754576	7358/2582/5238	3
WP2032	Thyroid stimulating hormone TSH signaling pathway	10/972	58/8421	0.125890080212283	0.999997857669372	0.969252743754576	5925/103910/328/5908/1019/2778/6194/3265/5906/2773	10
WP4925	Unfolded protein response	5/972	24/8421	0.135340216869383	0.999997857669372	0.969252743754576	51493/7494/2081/23645/7157	5
WP2363	Gastric cancer network 2	6/972	31/8421	0.140164494471036	0.999997857669372	0.969252743754576	92140/51316/1499/6277/7157/29089	6
WP3996	Ethanol effects on histone modifications	6/972	31/8421	0.140164494471036	0.999997857669372	0.969252743754576	55869/4143/3066/191/8520/3065	6
WP2036	TNF related weak inducer of apoptosis TWEAK signaling pathway	7/972	38/8421	0.141584072892797	0.999997857669372	0.969252743754576	3065/5879/5971/208/8742/1499/841	7
WP2447	Amyotrophic lateral sclerosis ALS	7/972	38/8421	0.141584072892797	0.999997857669372	0.969252743754576	1471/5868/572/57679/5879/2876/7157	7
WP5223	2q21 1 copy number variation syndrome	4/972	18/8421	0.145778872206105	0.999997857669372	0.969252743754576	653784/387/5879/55041	4
WP2513	Nanoparticle triggered regulated necrosis	3/972	8421-12-01	0.153047760946663	0.999997857669372	0.969252743754576	8717/5321/841	3
WP3871	Valproic acid pathway	3/972	8421-12-01	0.153047760946663	0.999997857669372	0.969252743754576	3030/3028/3065	3
WP4629	Aerobic glycolysis	3/972	8421-12-01	0.153047760946663	0.999997857669372	0.969252743754576	7167/5230/3939	3
WP5150	Spina bifida	3/972	8421-12-01	0.153047760946663	0.999997857669372	0.969252743754576	4143/191/23382	3
WP4483	Relationship between inflammation COX 2 and EGFR	5/972	25/8421	0.154068316379427	0.999997857669372	0.969252743754576	2099/5743/208/4893/3265	5
WP2586	Aryl hydrocarbon receptor pathway	8/972	46/8421	0.154565409662149	0.999997857669372	0.969252743754576	5925/135112/2099/9049/5743/4893/9612/3265	8
WP4685	Melanoma	11/972	68/8421	0.155605085244349	0.999997857669372	0.969252743754576	5925/810/1019/91860/572/5879/208/4893/3265/805/7157	11
WP3414	Initiation of transcription and translation elongation at the HIV 1 LTR	6/972	32/8421	0.156724345845033	0.999997857669372	0.969252743754576	55869/3066/5534/7936/3065/6827	6
WP3925	Amino acid metabolism	14/972	91/8421	0.160683250958151	0.999997857669372	0.969252743754576	4357/4942/384/8802/445/2806/4190/3417/1738/128/6723/2271/3939/4953	14
WP61	Notch signaling pathway	9/972	54/8421	0.164637015819751	0.999997857669372	0.969252743754576	3066/28514/55851/9253/8650/6500/3065/9612/51107	9
WP3287	Overview of nanoparticle effects	4/972	19/8421	0.168789622799349	0.999997857669372	0.969252743754576	1001/5747/4798/5743	4
WP244	Alpha 6 beta 4 signaling pathway	6/972	33/8421	0.174090830421279	0.999997857669372	0.969252743754576	3911/5747/387/5879/5580/3265	6
WP4553	FBXL10 enhancement of MAP ERK signaling in diffuse large B cell lymphoma	6/972	33/8421	0.174090830421279	0.999997857669372	0.969252743754576	3015/1848/94239/6045/3020/55766	6
WP186	Homologous recombination	3/972	13/8421	0.182822857466332	0.999997857669372	0.969252743754576	57804/4683/5425	3
WP4292	Methionine metabolism leading to sulfur amino acids and related disorders	3/972	13/8421	0.182822857466332	0.999997857669372	0.969252743754576	4143/191/51380	3
WP4792	Purine metabolism	3/972	13/8421	0.182822857466332	0.999997857669372	0.969252743754576	3704/4860/353	3
WP5173	Disorders of galactose metabolism	3/972	13/8421	0.182822857466332	0.999997857669372	0.969252743754576	6523/2992/2582	3
WP5362	TAR syndrome	10/972	63/8421	0.185392625194147	0.999997857669372	0.969252743754576	3066/4116/55004/9855/6613/10158/3688/84305/4233/7852	10
WP2034	Leptin signaling pathway	11/972	71/8421	0.191193794598973	0.999997857669372	0.969252743754576	8517/6194/572/5747/2099/387/5879/25970/1977/3265/998	11
WP4754	IL 18 signaling pathway	9/972	56/8421	0.1919617424788	0.999997857669372	0.969252743754576	54205/3606/55272/355/8837/5580/1499/841/7157	9
WP143	Fatty acid beta oxidation	6/972	34/8421	0.19220132671412	0.999997857669372	0.969252743754576	3030/1892/2710/7167/1738/1632	6
WP313	Hepatocyte growth factor receptor signaling	6/972	34/8421	0.19220132671412	0.999997857669372	0.969252743754576	5908/5747/3688/4233/3265/5906	6
WP2507	Nanomaterial induced apoptosis	4/972	20/8421	0.192966727047544	0.999997857669372	0.969252743754576	54205/355/8837/841	4
WP516	Hypertrophy model	4/972	20/8421	0.192966727047544	0.999997857669372	0.969252743754576	11072/3606/3727/1977	4
WP732	Serotonin receptor 2 and ELK SRF GATA4 signaling	4/972	20/8421	0.192966727047544	0.999997857669372	0.969252743754576	10125/9261/4893/3265	4
WP15	Selenium micronutrient network	13/972	87/8421	0.199533079216213	0.999997857669372	0.969252743754576	10549/55829/7001/55312/6415/10935/280636/51714/5743/58515/2879/2876/9403	13
WP5345	1p36 copy number variation syndrome	14/972	95/8421	0.202512209453973	0.999997857669372	0.969252743754576	4087/5828/5261/28514/11079/9978/382/2099/55052/29101/150684/8784/54998/199990	14
WP4917	Proximal tubule transport	9/972	57/8421	0.206312241925609	0.999997857669372	0.969252743754576	529/51382/9550/160728/6523/9296/8992/533/481	9
WP2643	Nanoparticle mediated activation of receptor signaling	5/972	28/8421	0.215851307665418	0.999997857669372	0.969252743754576	5603/5747/3688/4893/3265	5
WP4142	Metabolism of sphingolipids in ER and Golgi apparatus	4/972	21/8421	0.218132976986533	0.999997857669372	0.969252743754576	7368/2589/7357/8704	4
WP5292	Glycosphingolipid metabolism	4/972	21/8421	0.218132976986533	0.999997857669372	0.969252743754576	9334/7368/7357/2717	4
WP5376	17p13 3 YWHAE copy number variation	4/972	21/8421	0.218132976986533	0.999997857669372	0.969252743754576	7534/7531/5515/10971	4
WP4223	Ras signaling	25/972	184/8421	0.219717181850247	0.999997857669372	0.969252743754576	2114/5868/810/5908/2790/8517/91860/81579/2783/572/8831/5321/382/10125/387/5879/208/4233/4893/3265/805/5906/2787/55970/998	25
WP4803	Ciliopathies	25/972	184/8421	0.219717181850247	0.999997857669372	0.969252743754576	56683/51098/55857/161582/114327/23059/27152/132320/51057/112752/55081/26123/221421/89891/29922/9094/10733/403/112/79809/27077/55036/51626/51524/93233	25
WP2446	Retinoblastoma gene in cancer	13/972	89/8421	0.223029511033203	0.999997857669372	0.969252743754576	3146/5925/3275/5111/6119/10592/3015/5603/1019/6502/10733/3065/7157	13
WP4263	Pancreatic adenocarcinoma pathway	13/972	89/8421	0.223029511033203	0.999997857669372	0.969252743754576	4087/5925/1848/1019/8517/6199/572/387/5879/208/5580/7157/998	13
WP2324	AGE RAGE pathway	10/972	66/8421	0.22620931468166	0.999997857669372	0.969252743754576	4087/54205/3958/5321/1650/387/5879/5580/841/998	10
WP5224	2q37 copy number variation syndrome	20/972	145/8421	0.229634760115821	0.999997857669372	0.969252743754576	4738/11345/1915/10920/6194/9855/54658/5873/150678/11337/10267/5879/381/8837/7852/7157/2817/2859/5510/375	20
WP5176	Disorders of bile acid synthesis and biliary transport	5/972	29/8421	0.237968964270003	0.999997857669372	0.969252743754576	9420/5205/123264/5825/6342	5
WP4753	Nucleotide excision repair	7/972	44/8421	0.240158285336803	0.999997857669372	0.969252743754576	5111/6119/56655/9978/57804/5425/2067	7
WP3873	RIOK1 and RIOK2 in EGFR and PI3K mediated tumorigenesis	3/972	15/8421	0.246091885579636	0.999997857669372	0.969252743754576	6135/208/7157	3
WP5028	Glycine metabolism including IMDs	3/972	15/8421	0.246091885579636	0.999997857669372	0.969252743754576	51218/1738/388962	3
WP5182	Pro survival signaling of neuroprotectin D1	3/972	15/8421	0.246091885579636	0.999997857669372	0.969252743754576	54205/8717/841	3
WP5367	Rubinstein Taybi syndrome 1	3/972	15/8421	0.246091885579636	0.999997857669372	0.969252743754576	5111/9188/2091	3
WP35	G protein signaling pathways	13/972	91/8421	0.247610025795175	0.999997857669372	0.969252743754576	2769/5150/2790/2778/2783/387/112/5580/4893/3265/2787/55970/2773	13
WP2525	Trans sulfuration one carbon metabolism and related pathways	10/972	68/8421	0.255178227898113	0.999997857669372	0.969252743754576	4143/191/2882/25902/5833/23382/51380/2879/4144/2876	10
WP3303	RAC1 PAK1 p38 MMP2 pathway	10/972	68/8421	0.255178227898113	0.999997857669372	0.969252743754576	5603/8517/572/5747/3688/5879/1499/4893/3265/7157	10
WP1971	Integrated cancer pathway	7/972	45/8421	0.258416404787424	0.999997857669372	0.969252743754576	4087/5925/1019/5451/572/841/7157	7
WP1772	Apoptosis modulation and signaling	13/972	92/8421	0.260267622016258	0.999997857669372	0.969252743754576	8771/54205/664/8717/572/355/8682/837/7850/8837/51651/841/7157	13
WP2870	Extracellular vesicle mediated signaling in recipient cells	5/972	30/8421	0.260669080611195	0.999997857669372	0.969252743754576	4087/4233/1499/4893/3265	5
WP2371	Parkinson 39 s disease pathway	6/972	38/8421	0.270695790492607	0.999997857669372	0.969252743754576	7327/54205/2861/5603/7317/11315	6
WP4224	Purine metabolism and related disorders	4/972	23/8421	0.270722320507329	0.999997857669372	0.969252743754576	3704/4860/353/4144	4
WP4566	Translation inhibitors in chronically activated PDGFRA cells	7/972	46/8421	0.277056326989397	0.999997857669372	0.969252743754576	6194/6199/1977/208/5580/8672/1973	7
WP4210	Tryptophan catabolism leading to NAD production	3/972	16/8421	0.278897178474724	0.999997857669372	0.969252743754576	54981/10135/55191	3
WP4962	Airway smooth muscle cell contraction	3/972	16/8421	0.278897178474724	0.999997857669372	0.969252743754576	387/4638/5500	3
WP53	ID signaling pathway	3/972	16/8421	0.278897178474724	0.999997857669372	0.969252743754576	5925/3397/3398	3
WP5180	DYRK1A involvement regarding cell proliferation in brain development	9/972	62/8421	0.283746971912009	0.999997857669372	0.969252743754576	28514/6598/8893/1019/55851/3020/1452/7157/51107	9
WP5122	Prostaglandin and leukotriene metabolism in senescence	5/972	31/8421	0.283843039484302	0.999997857669372	0.969252743754576	5925/2778/5321/5743/3265	5
WP3878	ATM signaling in development and disease	7/972	47/8421	0.296022308726007	0.999997857669372	0.969252743754576	23300/5603/8517/4683/5515/5536/7157	7
WP2806	Complement system	13/972	95/8421	0.299506189399095	0.999997857669372	0.969252743754576	3911/5621/2769/2286/3426/1452/6223/708/966/3075/1604/10747/2773	13
WP5222	2q13 copy number variation syndrome	9/972	63/8421	0.300139363031652	0.999997857669372	0.969252743754576	5440/5435/3958/30834/5747/382/5879/5437/84269	9
WP179	Cell cycle	16/972	120/8421	0.307831295464766	0.999997857669372	0.969252743754576	4087/5925/5111/7534/3066/1031/9978/1019/6502/51529/25847/7531/6500/3065/7157/10971	16
WP4946	DNA repair pathways full network	16/972	120/8421	0.307831295464766	0.999997857669372	0.969252743754576	3146/5111/6119/4255/328/56655/10038/5423/80233/9978/57804/4683/5425/2067/5906/7520	16
WP3413	NOTCH1 regulation of endothelial cell calcification	3/972	17/8421	0.312066571926632	0.999997857669372	0.969252743754576	28514/6303/813	3
WP3664	Regulation of Wnt B catenin signaling by small molecule compounds	3/972	17/8421	0.312066571926632	0.999997857669372	0.969252743754576	4035/1452/1499	3
WP368	Mitochondrial long chain fatty acid beta oxidation	3/972	17/8421	0.312066571926632	0.999997857669372	0.969252743754576	3030/1632/6342	3
WP4564	Neural crest cell migration during development	6/972	40/8421	0.312544056992588	0.999997857669372	0.969252743754576	387/7204/5879/2048/208/375	6
WP2380	Brain derived neurotrophic factor BDNF signaling pathway	18/972	137/8421	0.315262291833847	0.999997857669372	0.969252743754576	8894/8440/10451/8517/6194/572/1072/10399/5515/4904/5879/25970/1977/5580/1499/3265/5906/998	18
WP4255	Non small cell lung cancer	10/972	72/8421	0.316367114579432	0.999997857669372	0.969252743754576	5925/54205/1019/572/208/1382/4893/841/3265/7157	10
WP5304	Cholesterol metabolism	10/972	72/8421	0.316367114579432	0.999997857669372	0.969252743754576	3157/6309/39/4035/3422/6307/1595/2222/7416/10654	10
WP4906	3q29 copy number variation syndrome	9/972	64/8421	0.316752665772141	0.999997857669372	0.969252743754576	6990/6993/7334/123264/9587/89891/8655/11116/51626	9
WP231	TNF alpha signaling pathway	12/972	89/8421	0.328589043032487	0.999997857669372	0.969252743754576	8717/8517/572/55312/1535/6500/5515/5879/8837/4893/841/3265	12
WP5038	Mitochondrial immune response to SARS CoV 2	5/972	33/8421	0.331185807571588	0.999997857669372	0.969252743754576	4715/115004/11331/617/5245	5
WP4216	Chromosomal and microsatellite instability in colorectal cancer	10/972	73/8421	0.332174162135108	0.999997857669372	0.969252743754576	4087/54205/572/387/1452/5879/5743/208/1499/7157	10
WP2636	Common pathways underlying drug addiction	6/972	41/8421	0.333857165615301	0.999997857669372	0.969252743754576	5908/2778/5499/5501/5500/5906	6
WP4936	Perturbations to host cell autophagy induced by SARS CoV 2 proteins	3/972	18/8421	0.34532411187074	0.999997857669372	0.969252743754576	55004/9528/8673	3
WP5183	SARS CoV 2 mitochondrial chronic oxidative stress and endothelial dysfunction	4/972	26/8421	0.35269962593942	0.999997857669372	0.969252743754576	3606/91942/617/5245	4
WP5216	Warburg effect modulated by deubiquitinating enzymes and their substrates	4/972	26/8421	0.35269962593942	0.999997857669372	0.969252743754576	5223/5230/11338/3939	4
WP2018	RANKL RANK signaling pathway	7/972	50/8421	0.354318320169829	0.999997857669372	0.969252743754576	4067/8517/5747/5879/5971/208/998	7
WP5321	Prostaglandin and leukotriene metabolism in senescence	5/972	34/8421	0.355148649098737	0.999997857669372	0.969252743754576	5925/2778/5321/5743/3265	5
WP5358	JAK STAT signaling in the regulation of beta cells	5/972	34/8421	0.355148649098737	0.999997857669372	0.969252743754576	3460/1019/208/4893/3265	5
WP3929	Chemokine signaling pathway	21/972	166/8421	0.361164541418267	0.999997857669372	0.969252743754576	4067/5332/1236/5908/10451/2790/8517/2783/5747/112/5879/208/5580/4893/7852/3265/5906/2787/55970/998/2773	21
WP366	TGF beta signaling pathway	17/972	133/8421	0.36521906036258	0.999997857669372	0.969252743754576	4087/7050/11171/10987/9978/3727/5747/3688/387/6500/3065/5879/7341/4233/2354/7157/998	17
WP3630	NAD metabolism sirtuins and aging	2/972	8421-11-01	0.368149811319424	0.999997857669372	0.969252743754576	10135/23410	2
WP5409	PAFAH1B1 copy number variation	2/972	8421-11-01	0.368149811319424	0.999997857669372	0.969252743754576	5049/5050	2
WP314	Fas ligand pathway and stress induction of heat shock proteins	6/972	43/8421	0.3768991598954	0.999997857669372	0.969252743754576	5925/54205/355/9261/8837/841	6
WP4565	Neural crest cell migration in cancer	6/972	43/8421	0.3768991598954	0.999997857669372	0.969252743754576	387/7204/5879/2048/208/375	6
WP100	Glutathione metabolism	3/972	19/8421	0.378424328571624	0.999997857669372	0.969252743754576	3417/2879/2876	3
WP384	Apoptosis modulation by HSP70	3/972	19/8421	0.378424328571624	0.999997857669372	0.969252743754576	54205/355/841	3
WP5123	Mitochondrial fatty acid oxidation disorders	3/972	19/8421	0.378424328571624	0.999997857669372	0.969252743754576	3030/1632/6342	3
WP734	Serotonin receptor 4 6 7 and NR3C signaling	3/972	19/8421	0.378424328571624	0.999997857669372	0.969252743754576	2778/9261/5906	3
WP106	Alanine and aspartate metabolism	2/972	8421-12-01	0.411170221393976	0.999997857669372	0.969252743754576	445/2806	2
WP4583	Biomarkers for urea cycle disorders	2/972	8421-12-01	0.411170221393976	0.999997857669372	0.969252743754576	2628/445	2
WP5324	Octadecanoid formation from linoleic acid	2/972	8421-12-01	0.411170221393976	0.999997857669372	0.969252743754576	1558/2879	2
WP2431	Spinal cord injury	15/972	120/8421	0.412436827725531	0.999997857669372	0.969252743754576	5925/4155/2280/301/328/4282/3958/1019/387/5879/5743/961/389/7157/998	15
WP3940	One carbon metabolism and related pathways	7/972	53/8421	0.413569655879422	0.999997857669372	0.969252743754576	4143/2882/5833/51380/2879/4144/2876	7
WP5144	NRP1 triggered signaling pathways in pancreatic cancer	7/972	53/8421	0.413569655879422	0.999997857669372	0.969252743754576	4087/5747/1106/5879/5971/208/4233	7
WP98	Prostaglandin synthesis and regulation	6/972	45/8421	0.420039581147384	0.999997857669372	0.969252743754576	301/302/306/5321/5743/6277	6
WP4320	Effect of progerin on genes involved in progeria	5/972	37/8421	0.427059194852994	0.999997857669372	0.969252743754576	5925/3066/3020/3065/7157	5
WP722	Serotonin HTR1 group and FOS pathway	5/972	37/8421	0.427059194852994	0.999997857669372	0.969252743754576	10125/387/9261/5906/2773	5
WP241	One carbon metabolism	4/972	29/8421	0.434765840649432	0.999997857669372	0.969252743754576	4143/191/25902/23382	4
WP5351	Kleefstra syndrome	4/972	29/8421	0.434765840649432	0.999997857669372	0.969252743754576	79813/6598/84661/3020	4
WP254	Apoptosis	11/972	88/8421	0.437770939684907	0.999997857669372	0.969252743754576	54205/9169/8717/8517/572/355/837/8837/841/7157/3664	11
WP5234	Bardet Biedl syndrome	11/972	88/8421	0.437770939684907	0.999997857669372	0.969252743754576	51098/114327/23059/132320/51057/112752/55081/89891/403/79809/51626	11
WP2038	Microtubule cytoskeleton regulation	6/972	46/8421	0.441487069271082	0.999997857669372	0.969252743754576	22919/9261/7204/5879/2048/998	6
WP4535	Envelope proteins and their potential roles in EDMD physiopathology	6/972	46/8421	0.441487069271082	0.999997857669372	0.969252743754576	4087/1072/387/112/4893/3265	6
WP5408	15q25 copy number variation	6/972	46/8421	0.441487069271082	0.999997857669372	0.969252743754576	9455/83640/1176/643707/23478/9789	6
WP5437	GNAQ pathways in port wine stain	3/972	21/8421	0.443322001208411	0.999997857669372	0.969252743754576	387/7204/5879	3
WP3614	Photodynamic therapy induced HIF 1 survival signaling	5/972	38/8421	0.450750619756082	0.999997857669372	0.969252743754576	664/5230/5743/3939/7157	5
WP2249	Metastatic brain tumor	2/972	13/8421	0.452687923926275	0.999997857669372	0.969252743754576	7157/998	2
WP2436	Dopamine metabolism	2/972	13/8421	0.452687923926275	0.999997857669372	0.969252743754576	1312/5515	2
WP4271	Vitamin B12 disorders	2/972	13/8421	0.452687923926275	0.999997857669372	0.969252743754576	8029/27249	2
WP5186	Vitamin K metabolism and activation of dependent proteins	2/972	13/8421	0.452687923926275	0.999997857669372	0.969252743754576	79001/5624	2
WP5314	Lactate shuttle in glial cells	2/972	13/8421	0.452687923926275	0.999997857669372	0.969252743754576	3945/3939	2
WP5318	Female steroid hormones in cardiomyocyte energy metabolism	2/972	13/8421	0.452687923926275	0.999997857669372	0.969252743754576	2099/208	2
WP5320	Male steroid hormones in cardiomyocyte energy metabolism	2/972	13/8421	0.452687923926275	0.999997857669372	0.969252743754576	6716/54658	2
WP4540	Hippo signaling regulation pathways	12/972	98/8421	0.460233903077474	0.999997857669372	0.969252743754576	4087/5332/2778/1001/387/5571/5879/4233/5580/1499/998/2773	12
WP1422	Sphingolipid pathway	4/972	30/8421	0.461549957578391	0.999997857669372	0.969252743754576	7368/7357/5499/5515	4
WP5424	Omega 6 fatty acids in senescence	6/972	47/8421	0.462774595204508	0.999997857669372	0.969252743754576	5925/5321/10728/5743/2876/7157	6
WP5381	Smith Magenis and Potocki Lupski syndrome copy number variation	19/972	159/8421	0.472916630374453	0.999997857669372	0.969252743754576	51098/9318/51138/23059/2665/55081/384/10987/23164/26959/10920/1212/1211/387/115811/51668/84223/3939/7157	19
WP4871	Kisspeptin kisspeptin receptor system in the ovary	5/972	39/8421	0.474174892510781	0.999997857669372	0.969252743754576	5332/208/5580/4893/3265	5
WP524	G13 signaling pathway	5/972	39/8421	0.474174892510781	0.999997857669372	0.969252743754576	1072/387/5879/5500/998	5
WP4760	PKC gamma calcium signaling pathway in ataxia	3/972	22/8421	0.474776505700757	0.999997857669372	0.969252743754576	2769/5332/9454	3
WP4864	Host pathogen interaction of human coronaviruses apoptosis	3/972	22/8421	0.474776505700757	0.999997857669372	0.969252743754576	5603/572/841	3
WP4321	Thermogenesis	13/972	108/8421	0.480644286867486	0.999997857669372	0.969252743754576	10488/6009/6598/5603/2778/6194/6199/123096/112/353500/5571/4893/3265	13
WP1541	Energy metabolism	6/972	48/8421	0.483848342828663	0.999997857669372	0.969252743754576	5534/64216/7351/23410/5571/3065	6
WP410	Exercise induced circadian regulation	6/972	48/8421	0.483848342828663	0.999997857669372	0.969252743754576	3301/8031/3422/5281/7341/10787	6
WP4655	Cytosolic DNA sensing pathway	9/972	74/8421	0.487398125933052	0.999997857669372	0.969252743754576	5440/5435/3606/115004/8717/8517/51728/5437/841	9
WP3981	miRNA regulation of prostate cancer signaling pathways	4/972	31/8421	0.487876908407146	0.999997857669372	0.969252743754576	8517/572/1499/7157	4
WP3982	miRNA regulation of p53 pathway in prostate cancer	4/972	31/8421	0.487876908407146	0.999997857669372	0.969252743754576	6477/9538/841/7157	4
WP4204	Tumor suppressor activity of SMARCB1	4/972	31/8421	0.487876908407146	0.999997857669372	0.969252743754576	5925/6598/1019/3020	4
WP536	Calcium regulation in cardiac cells	18/972	152/8421	0.491841491986407	0.999997857669372	0.969252743754576	2280/7534/2709/483/127534/2778/2783/7531/57620/5570/112/5580/805/10971/481/2787/55970/2773	18
WP1604	Codeine and morphine metabolism	2/972	14/8421	0.492476545166543	0.999997857669372	0.969252743754576	1558/54658	2
WP5037	Riboflavin and CoQ disorders	2/972	14/8421	0.492476545166543	0.999997857669372	0.969252743754576	27235/55312	2
WP5178	Disorders of fructose metabolism	2/972	14/8421	0.492476545166543	0.999997857669372	0.969252743754576	6523/7167	2
WP2526	PDGF pathway	5/972	40/8421	0.497265011870523	0.999997857669372	0.969252743754576	5321/387/5879/3265/998	5
WP2828	Bladder cancer	5/972	40/8421	0.497265011870523	0.999997857669372	0.969252743754576	5925/1019/4893/3265/7157	5
WP3941	Oxidative damage response	5/972	40/8421	0.497265011870523	0.999997857669372	0.969252743754576	5111/54205/5603/572/998	5
WP500	Glycogen synthesis and degradation	5/972	40/8421	0.497265011870523	0.999997857669372	0.969252743754576	5261/2992/5527/5515/805	5
WP5114	Nucleotide excision repair in xeroderma pigmentosum	9/972	75/8421	0.504198654017823	0.999997857669372	0.969252743754576	5111/6119/56655/9978/57654/57804/5425/3020/2067	9
WP5272	LDL influence on CD14 and TLR4	3/972	23/8421	0.505384633479771	0.999997857669372	0.969252743754576	10488/5603/5971	3
WP712	Estrogen signaling pathway	3/972	23/8421	0.505384633479771	0.999997857669372	0.969252743754576	2778/8517/2099	3
WP3844	PI3K AKT mTOR signaling pathway and therapeutic opportunities in prostate cancer	4/972	32/8421	0.513661675564396	0.999997857669372	0.969252743754576	6009/572/4893/3265	4
WP2355	Corticotropin releasing hormone signaling pathway	11/972	93/8421	0.514030072601715	0.999997857669372	0.969252743754576	5908/3606/3727/2778/2783/5747/2081/387/5580/1499/2354	11
WP1433	Nucleotide binding oligomerization domain NOD pathway	5/972	41/8421	0.519960546072637	0.999997857669372	0.969252743754576	51079/3606/8517/5879/841	5
WP4156	Biosynthesis and regeneration of tetrahydrobiopterin and catabolism of phenylalanine	2/972	15/8421	0.530381877410683	0.999997857669372	0.969252743754576	1312/5860	2
WP4723	Omega 3 omega 6 fatty acid synthesis	2/972	15/8421	0.530381877410683	0.999997857669372	0.969252743754576	5321/10965	2
WP5433	PGK1 PKM2 KHKC KHKA acting as protein kinases	2/972	15/8421	0.530381877410683	0.999997857669372	0.969252743754576	5230/3020	2
WP2035	Follicle stimulating hormone FSH signaling pathway	3/972	24/8421	0.53503976094332	0.999997857669372	0.969252743754576	6009/6194/6199	3
WP4288	MTHFR deficiency	3/972	24/8421	0.53503976094332	0.999997857669372	0.969252743754576	1312/79813/54205	3
WP5276	Estrogen metabolism	3/972	24/8421	0.53503976094332	0.999997857669372	0.969252743754576	1312/3028/1558	3
WP5426	HDAC6 interactions in the central nervous system	13/972	112/8421	0.535901113843716	0.999997857669372	0.969252743754576	4087/22919/3301/4282/5499/7001/5460/4190/1781/5879/1499/11315/23435	13
WP2197	Endothelin pathways	4/972	33/8421	0.538830760804783	0.999997857669372	0.969252743754576	2769/2778/10267/4638	4
WP5221	2q11 2 copy number variation syndrome	4/972	33/8421	0.538830760804783	0.999997857669372	0.969252743754576	84191/51647/387/90342	4
WP466	DNA replication	5/972	42/8421	0.54220760082543	0.999997857669372	0.969252743754576	5111/6119/57804/7311/5425	5
WP3286	Copper homeostasis	6/972	51/8421	0.545309637309225	0.999997857669372	0.969252743754576	5621/1317/475/10063/150684/7157	6
WP3611	Photodynamic therapy induced AP 1 survival signaling	6/972	51/8421	0.545309637309225	0.999997857669372	0.969252743754576	5925/5603/355/8837/602/7157	6
WP4539	Synaptic signaling pathways associated with autism spectrum disorder	6/972	51/8421	0.545309637309225	0.999997857669372	0.969252743754576	6009/8831/5571/208/4893/3265	6
WP4545	Oxysterols derived from cholesterol	6/972	51/8421	0.545309637309225	0.999997857669372	0.969252743754576	1880/9420/10965/2099/26027/6342	6
WP1982	Sterol regulatory element binding proteins SREBP signaling	8/972	69/8421	0.550931626964045	0.999997857669372	0.969252743754576	3157/6396/3422/4190/1595/2222/5571/1622	8
WP1601	Fluoropyrimidine activity	4/972	34/8421	0.563321709032255	0.999997857669372	0.969252743754576	8836/7371/10057/7157	4
WP4241	Type 2 papillary renal cell carcinoma	4/972	34/8421	0.563321709032255	0.999997857669372	0.969252743754576	9978/6921/6923/2271	4
WP364	IL6 signaling pathway	5/972	43/8421	0.563958711474118	0.999997857669372	0.969252743754576	572/2063/3065/5879/5580	5
WP2291	Deregulation of Rab and Rab effector genes in bladder cancer	2/972	16/8421	0.566308262972962	0.999997857669372	0.969252743754576	5873/84958	2
WP4963	p53 transcriptional gene network	11/972	97/8421	0.572786097080719	0.999997857669372	0.969252743754576	5111/5268/4255/10572/6303/355/9618/5571/2876/9540/7520	11
WP437	EGF EGFR signaling pathway	18/972	160/8421	0.584048844729508	0.999997857669372	0.969252743754576	5111/51079/5868/4738/8440/29924/10451/3727/5747/1072/382/5879/5580/1175/2354/3265/5906/998	18
WP4657	22q11 2 copy number variation syndrome	14/972	125/8421	0.590292812122467	0.999997857669372	0.969252743754576	1312/7353/54584/85359/4942/64976/9978/5905/5902/284361/5901/7157/5500/998	14
WP2878	PPAR alpha pathway	3/972	26/8421	0.591173802430508	0.999997857669372	0.969252743754576	1019/1622/6342	3
WP698	Glucuronidation	3/972	26/8421	0.591173802430508	0.999997857669372	0.969252743754576	7358/54658/5238	3
WP3859	TGF beta signaling in thyroid cells for epithelial mesenchymal transition	2/972	17/8421	0.600207155112473	0.999997857669372	0.969252743754576	4087/3397	2
WP4872	MAP3K1 role in promoting and blocking gonadal determination	2/972	17/8421	0.600207155112473	0.999997857669372	0.969252743754576	387/1499	2
WP5172	Iron metabolism disorders	2/972	17/8421	0.600207155112473	0.999997857669372	0.969252743754576	7386/617	2
WP4016	DNA IR damage and cellular response via ATR	9/972	81/8421	0.600756915461536	0.999997857669372	0.969252743754576	5111/5423/79648/8517/7323/4683/7979/7157/7520	9
WP2572	Primary focal segmental glomerulosclerosis FSGS	8/972	72/8421	0.601067667261324	0.999997857669372	0.969252743754576	3911/5111/5747/3688/1286/1499/10971/3664	8
WP585	Interferon type I signaling pathways	6/972	54/8421	0.603302468508248	0.999997857669372	0.969252743754576	6194/10399/5879/1977/1973/5906	6
WP4758	Nephrotic syndrome	5/972	45/8421	0.605814307645931	0.999997857669372	0.969252743754576	8029/27235/5373/79809/1286	5
WP2261	Glioblastoma signaling pathways	9/972	82/8421	0.615951172381225	0.999997857669372	0.969252743754576	5925/1031/1019/208/4233/5580/4893/3265/7157	9
WP4856	Intracellular trafficking proteins involved in CMT neuropathy	3/972	27/8421	0.617542313964499	0.999997857669372	0.969252743754576	8766/9230/57111	3
WP5064	7 oxo C and 7 beta HC pathways	3/972	27/8421	0.617542313964499	0.999997857669372	0.969252743754576	10965/26027/6342	3
WP45	G1 to S cell cycle control	7/972	64/8421	0.618970633414156	0.999997857669372	0.969252743754576	5925/5111/6119/10488/1031/1019/7157	7
WP5346	8p23 1 copy number variation syndrome	6/972	55/8421	0.621716642111349	0.999997857669372	0.969252743754576	115004/56955/2222/1508/1499/2213	6
WP5078	T cell modulation in pancreatic cancer	5/972	46/8421	0.625854214764815	0.999997857669372	0.969252743754576	80381/3958/355/4907/567	5
WP3877	MYD88 distinct input output pathway	2/972	18/8421	0.632067535517689	0.999997857669372	0.969252743754576	7334/81793	2
WP4560	MFAP5 effect on permeability and motility of endothelial cells via cytoskeleton rearrangement	2/972	18/8421	0.632067535517689	0.999997857669372	0.969252743754576	5747/4638	2
WP5101	Congenital generalized lipodystrophy	2/972	18/8421	0.632067535517689	0.999997857669372	0.969252743754576	26580/208	2
WP697	Estrogen metabolism	2/972	18/8421	0.632067535517689	0.999997857669372	0.969252743754576	1312/54658	2
WP4331	Neovascularization processes	4/972	37/8421	0.632254346079747	0.999997857669372	0.969252743754576	4087/2048/5971/7852	4
WP2037	Prolactin signaling pathway	8/972	74/8421	0.632869088509383	0.999997857669372	0.969252743754576	7534/5479/6194/5478/5747/3688/5879/3265	8
WP3584	MECP2 and associated Rett syndrome	8/972	74/8421	0.632869088509383	0.999997857669372	0.969252743754576	4155/2289/3185/6194/4904/3065/3187/23435	8
WP4217	Ebola virus infection in host	14/972	129/8421	0.638969129917865	0.999997857669372	0.969252743754576	5868/1212/1211/3688/8575/387/432/1508/7251/5879/5971/708/389/998	14
WP710	DNA damage response only ATM dependent	12/972	111/8421	0.64048532036369	0.999997857669372	0.969252743754576	3146/572/5527/387/5879/208/1499/4893/3265/7157/998/6342	12
WP5121	Sphingolipid metabolism in senescence	3/972	28/8421	0.642732818371346	0.999997857669372	0.969252743754576	5925/7357/1019	3
WP363	Wnt signaling pathway	5/972	47/8421	0.645268455188661	0.999997857669372	0.969252743754576	387/1452/5879/1487/1499	5
WP4806	EGFR tyrosine kinase inhibitor resistance	9/972	84/8421	0.645421286132917	0.999997857669372	0.969252743754576	6194/6199/572/1977/208/4233/4893/9470/3265	9
WP3591	Sleep regulation	4/972	38/8421	0.653607725647237	0.999997857669372	0.969252743754576	1471/135/191/3606	4
WP4879	Overlap between signal transduction pathways contributing to LMNA laminopathies	6/972	57/8421	0.65703475409564	0.999997857669372	0.969252743754576	4087/5925/1019/1452/3065/1499	6
WP1742	TP53 network	2/972	19/8421	0.661907912805462	0.999997857669372	0.969252743754576	7341/7157	2
WP4312	Rett syndrome	5/972	48/8421	0.664038235695637	0.999997857669372	0.969252743754576	55869/8831/3065/9612/3615	5
WP3965	Lipid metabolism pathway	3/972	29/8421	0.666729008108489	0.999997857669372	0.969252743754576	51099/5571/208	3
WP558	Complement and coagulation cascades	6/972	58/8421	0.673906325164733	0.999997857669372	0.969252743754576	1191/3426/5624/3075/1604/10747	6
WP4666	Hepatitis B infection	16/972	151/8421	0.681233663013953	0.999997857669372	0.969252743754576	4087/5111/7534/10488/54205/7419/5603/8517/572/355/208/4893/3339/841/3265/10971	16
WP4659	Gastrin signaling pathway	12/972	115/8421	0.689211336982291	0.999997857669372	0.969252743754576	302/6194/572/5747/3688/387/5879/5743/5580/1499/3265/998	12
WP4494	Selective expression of chemokine receptors during T cell polarization	3/972	30/8421	0.689526680389611	0.999997857669372	0.969252743754576	3460/1236/7852	3
WP4941	GPR143 in melanocytes and retinal pigment epithelium cells	3/972	30/8421	0.689526680389611	0.999997857669372	0.969252743754576	2769/5332/2778	3
WP5142	Calcium mediated T cell apoptosis involved in inclusion body myositis	2/972	20/8421	0.689769665272147	0.999997857669372	0.969252743754576	3066/3065	2
WP5146	Lung pathology of COVID 19	2/972	20/8421	0.689769665272147	0.999997857669372	0.969252743754576	3606/115004	2
WP5275	Ether lipid biosynthesis	2/972	20/8421	0.689769665272147	0.999997857669372	0.969252743754576	7368/25979	2
WP5331	Autophagy in pancreatic ductal adenocarcinoma	2/972	20/8421	0.689769665272147	0.999997857669372	0.969252743754576	3146/7157	2
WP3896	Dengue 2 interactions with complement and coagulation cascades	6/972	59/8421	0.690236888697024	0.999997857669372	0.969252743754576	1191/3426/5624/3075/1604/10747	6
WP3937	Microglia pathogen phagocytosis pathway	4/972	40/8421	0.693764259957215	0.999997857669372	0.969252743754576	4067/10451/1535/5879	4
WP5293	Acute myeloid leukemia	7/972	69/8421	0.698158162664121	0.999997857669372	0.969252743754576	1848/8517/6199/572/208/4893/3265	7
WP707	DNA damage response	7/972	69/8421	0.698158162664121	0.999997857669372	0.969252743754576	5925/54205/1019/355/4683/841/7157	7
WP5373	Osteoarthritic chondrocyte hypertrophy	5/972	50/8421	0.699592912265798	0.999997857669372	0.969252743754576	55004/3727/5971/208/2354	5
WP306	Focal adhesion	21/972	199/8421	0.703688928704637	0.999997857669372	0.969252743754576	3911/10627/103910/5908/10451/5499/572/5747/3688/387/5501/5879/4638/1286/208/4233/1499/3265/5500/5906/998	21
WP5090	Complement system in neuronal development and plasticity	11/972	107/8421	0.704196571389406	0.999997857669372	0.969252743754576	4155/5205/54205/355/1191/3426/966/841/3075/1604/10747	11
WP2815	Mammary gland development pathway Involution Stage 4 of 4	1/972	8421-10-01	0.706883683360414	0.999997857669372	0.969252743754576	7157	1
WP3656	Interleukin 1 induced activation of NF kB	1/972	8421-10-01	0.706883683360414	0.999997857669372	0.969252743754576	7334	1
WP3934	Leptin and adiponectin	1/972	8421-10-01	0.706883683360414	0.999997857669372	0.969252743754576	5571	1
WP4220	Neurotransmitter disorders	1/972	8421-10-01	0.706883683360414	0.999997857669372	0.969252743754576	1312	1
WP438	Non homologous end joining	1/972	8421-10-01	0.706883683360414	0.999997857669372	0.969252743754576	7520	1
WP1584	Type II diabetes mellitus	2/972	21/8421	0.715711524647278	0.999997857669372	0.969252743754576	6834/2710	2
WP4961	STING pathway in Kawasaki like disease and COVID 19	2/972	21/8421	0.715711524647278	0.999997857669372	0.969252743754576	115004/8517	2
WP5072	Modulators of TCR signaling and T cell activation	6/972	61/8421	0.721245323363602	0.999997857669372	0.969252743754576	9616/6598/8517/6923/4716/5094	6
WP5352	10q11 21q11 23 copy number variation syndrome	6/972	61/8421	0.721245323363602	0.999997857669372	0.969252743754576	5111/6598/3727/57654/9188/1738	6
WP2263	Androgen receptor network in prostate cancer	11/972	109/8421	0.727199274232807	0.999997857669372	0.969252743754576	4087/5925/5908/2289/6009/1019/572/841/3265/7157/5906	11
WP2839	Hair follicle development organogenesis part 2 of 3	3/972	32/8421	0.731559979054187	0.999997857669372	0.969252743754576	3911/3688/1499	3
WP3995	Prion disease pathway	3/972	32/8421	0.731559979054187	0.999997857669372	0.969252743754576	5621/5747/1106	3
WP4838	Regucalcin in proximal tubule epithelial kidney cells	3/972	32/8421	0.731559979054187	0.999997857669372	0.969252743754576	4087/5534/841	3
WP5312	Metabolic pathways of fibroblasts	3/972	32/8421	0.731559979054187	0.999997857669372	0.969252743754576	7358/387/3939	3
WP5365	4p16 3 copy number variation	3/972	32/8421	0.731559979054187	0.999997857669372	0.969252743754576	7936/617/3020	3
WP4747	Netrin UNC5B signaling pathway	5/972	52/8421	0.732457635193938	0.999997857669372	0.969252743754576	5499/5747/387/5879/7157	5
WP3998	Prader Willi and Angelman syndrome	11/972	110/8421	0.738254508560779	0.999997857669372	0.969252743754576	5925/7334/1031/1019/6396/9883/53371/2796/1977/23636/7157	11
WP4197	Immune response to tuberculosis	2/972	22/8421	0.73980502654193	0.999997857669372	0.969252743754576	4599/3460	2
WP4482	Vitamin D in inflammatory diseases	2/972	22/8421	0.73980502654193	0.999997857669372	0.969252743754576	5534/8517	2
WP5111	Familial hyperlipidemia type 4	2/972	22/8421	0.73980502654193	0.999997857669372	0.969252743754576	4035/355	2
WP5194	Synthesis of ceramides and 1 deoxyceramides	2/972	22/8421	0.73980502654193	0.999997857669372	0.969252743754576	7368/7357	2
WP1455	Serotonin transporter activity	1/972	8421-11-01	0.740757070564513	0.999997857669372	0.969252743754576	10066	1
WP2854	Gene regulatory network modeling somitogenesis	1/972	8421-11-01	0.740757070564513	0.999997857669372	0.969252743754576	28514	1
WP3875	ATR signaling	1/972	8421-11-01	0.740757070564513	0.999997857669372	0.969252743754576	6119	1
WP4147	PTF1A related regulatory pathway	1/972	8421-11-01	0.740757070564513	0.999997857669372	0.969252743754576	1499	1
WP4157	GABA metabolism aka GHB	1/972	8421-11-01	0.740757070564513	0.999997857669372	0.969252743754576	8574	1
WP4524	Alternative pathway of fetal androgen synthesis	1/972	8421-11-01	0.740757070564513	0.999997857669372	0.969252743754576	6716	1
WP5118	SMC1 SMC3 role in DNA damage Cornelia de Lange Syndrome	1/972	8421-11-01	0.740757070564513	0.999997857669372	0.969252743754576	4683	1
WP5120	Inclusion body myositis	1/972	8421-11-01	0.740757070564513	0.999997857669372	0.969252743754576	55851	1
WP5414	IDO metabolic pathway	1/972	8421-11-01	0.740757070564513	0.999997857669372	0.969252743754576	2806	1
WP80	Nucleotide GPCRs	1/972	8421-11-01	0.740757070564513	0.999997857669372	0.969252743754576	135	1
WP5353	Macrophage stimulating protein MSP signaling network map	8/972	82/8421	0.744777750844398	0.999997857669372	0.969252743754576	4087/5111/6194/5747/3688/1499/3939/7157	8
WP23	B cell receptor signaling pathway	9/972	92/8421	0.749613235160671	0.999997857669372	0.969252743754576	4067/27071/8517/7462/4149/5879/5580/3265/998	9
WP4155	Endometrial cancer	6/972	63/8421	0.750028097573595	0.999997857669372	0.969252743754576	572/208/1499/4893/3265/7157	6
WP3676	BDNF TrkB signaling	3/972	33/8421	0.750832900879127	0.999997857669372	0.969252743754576	6009/4893/3265	3
WP422	MAPK cascade	3/972	33/8421	0.750832900879127	0.999997857669372	0.969252743754576	4155/4893/3265	3
WP4481	Resistin as a regulator of inflammation	3/972	33/8421	0.750832900879127	0.999997857669372	0.969252743754576	5332/8517/208	3
WP465	Tryptophan metabolism	3/972	33/8421	0.750832900879127	0.999997857669372	0.969252743754576	1892/2806/1738	3
WP4900	Purinergic signaling	3/972	33/8421	0.750832900879127	0.999997857669372	0.969252743754576	135/2778/2773	3
WP1530	miRNA regulation of DNA damage response	7/972	73/8421	0.753189728946414	0.999997857669372	0.969252743754576	5925/54205/1019/355/4683/841/7157	7
WP4541	Hippo Merlin signaling dysregulation	12/972	121/8421	0.754446109587824	0.999997857669372	0.969252743754576	5332/9978/5499/1001/5747/3688/5501/4233/1499/4893/3265/5500	12
WP185	Integrin mediated cell adhesion	10/972	102/8421	0.754531871994558	0.999997857669372	0.969252743754576	5908/10451/5747/726/3688/5879/208/3265/5906/998	10
WP167	Eicosanoid synthesis	2/972	23/8421	0.762130778262135	0.999997857669372	0.969252743754576	5321/5743	2
WP262	Ebstein Barr virus LMP1 signaling	2/972	23/8421	0.762130778262135	0.999997857669372	0.969252743754576	8717/8517	2
WP3612	Photodynamic therapy induced NFE2L2 NRF2 survival signaling	2/972	23/8421	0.762130778262135	0.999997857669372	0.969252743754576	5603/368	2
WP4357	NRF2 ARE regulation	2/972	23/8421	0.762130778262135	0.999997857669372	0.969252743754576	9978/2048	2
WP4830	GDNF RET signaling axis	2/972	23/8421	0.762130778262135	0.999997857669372	0.969252743754576	51668/1499	2
WP5044	Kynurenine pathway and links to cell senescence	2/972	23/8421	0.762130778262135	0.999997857669372	0.969252743754576	7850/7157	2
WP5181	Roles of ceramides in development of insulin resistance	2/972	23/8421	0.762130778262135	0.999997857669372	0.969252743754576	2081/5515	2
WP545	Complement activation	2/972	23/8421	0.762130778262135	0.999997857669372	0.969252743754576	1604/10747	2
WP5402	10q22q23 copy number variation	6/972	64/8421	0.763585766279744	0.999997857669372	0.969252743754576	84293/4143/221421/10771/8382/83853	6
WP4756	Renin angiotensin aldosterone system RAAS	4/972	44/8421	0.763803856386488	0.999997857669372	0.969252743754576	10488/810/91860/805	4
WP4823	Genes controlling nephrogenesis	4/972	44/8421	0.763803856386488	0.999997857669372	0.969252743754576	8440/3688/1499/7852	4
WP481	Insulin signaling	16/972	160/8421	0.766506791303981	0.999997857669372	0.969252743754576	10110/8471/6009/9175/7494/5603/2992/6199/382/5879/1977/208/5580/3265/6844/375	16
WP5117	Cohesin complex Cornelia de Lange syndrome	3/972	34/8421	0.768979145251405	0.999997857669372	0.969252743754576	55869/5527/5515	3
WP5202	Alstrom syndrome	3/972	34/8421	0.768979145251405	0.999997857669372	0.969252743754576	7283/51668/2647	3
WP5406	13q12 12 copy number variation	3/972	34/8421	0.768979145251405	0.999997857669372	0.969252743754576	387/5879/998	3
WP229	Irinotecan pathway	1/972	8421-12-01	0.770719511398199	0.999997857669372	0.969252743754576	54658	1
WP3849	MAPK and NFkB signaling pathways inhibited by Yersinia YopJ	1/972	8421-12-01	0.770719511398199	0.999997857669372	0.969252743754576	8517	1
WP4495	IL 10 anti inflammatory signaling pathway	1/972	8421-12-01	0.770719511398199	0.999997857669372	0.969252743754576	644	1
WP5148	Complement mediated inflammation of pulmonary alveolus in COVID 19 hypothetical pathway	1/972	8421-12-01	0.770719511398199	0.999997857669372	0.969252743754576	10747	1
WP5191	Resolvin E1 and resolvin D1 signaling pathways promoting inflammation resolution	1/972	8421-12-01	0.770719511398199	0.999997857669372	0.969252743754576	2048	1
WP5199	PtdIns 4 5 P2 in cytokinesis pathway	1/972	8421-12-01	0.770719511398199	0.999997857669372	0.969252743754576	387	1
WP5382	TGF Smad signaling pathway	1/972	8421-12-01	0.770719511398199	0.999997857669372	0.969252743754576	4087	1
WP5396	Enterohepatic circulation of bile acids	1/972	8421-12-01	0.770719511398199	0.999997857669372	0.969252743754576	123264	1
WP3651	Pathways affected in adenoid cystic carcinoma	6/972	65/8421	0.776592426041391	0.999997857669372	0.969252743754576	10933/26292/4149/1487/3265/7157	6
WP560	TGF beta receptor signaling	5/972	55/8421	0.776723232731042	0.999997857669372	0.969252743754576	4087/7050/2280/1499/3265	5
WP4341	Non genomic actions of 1 25 dihydroxyvitamin D3	7/972	75/8421	0.777858994148978	0.999997857669372	0.969252743754576	3460/5332/5603/5971/5580/4893/3265	7
WP5055	Burn wound healing	7/972	75/8421	0.777858994148978	0.999997857669372	0.969252743754576	3146/7178/6876/6277/7852/6282/7157	7
WP2873	Aryl hydrocarbon receptor pathway	4/972	45/8421	0.779217470897762	0.999997857669372	0.969252743754576	3727/54658/10728/9049	4
WP2571	Polycystic kidney disease pathway	8/972	85/8421	0.779992840544697	0.999997857669372	0.969252743754576	6009/2778/112/5571/1499/4893/3265/2773	8
WP1528	Physiological and pathological hypertrophy of the heart	2/972	24/8421	0.782775416200209	0.999997857669372	0.969252743754576	387/5879	2
WP3617	Photodynamic therapy induced NF kB survival signaling	3/972	35/8421	0.786031952369642	0.999997857669372	0.969252743754576	5743/5971/8837	3
WP5323	Fatty acids and lipoproteins transport in hepatocytes	3/972	35/8421	0.786031952369642	0.999997857669372	0.969252743754576	4035/7416/1622	3
WP3680	Physico chemical features and toxicity associated pathways	6/972	66/8421	0.789054028515676	0.999997857669372	0.969252743754576	5747/387/5515/4638/1499/2876	6
WP5039	SARS CoV 2 innate immunity evasion and cell specific immune response	6/972	66/8421	0.789054028515676	0.999997857669372	0.969252743754576	4599/3066/8717/284340/841/9540	6
WP4656	Joubert syndrome	7/972	76/8421	0.789488969765862	0.999997857669372	0.969252743754576	6009/26123/9094/387/403/27077/51524	7
WP5348	11p11 2 copy number variation syndrome	5/972	56/8421	0.790163415028145	0.999997857669372	0.969252743754576	10478/6386/9479/3688/7157	5
WP1992	Genes targeted by miRNAs in adipocytes	1/972	13/8421	0.797222143687526	0.999997857669372	0.969252743754576	3784	1
WP2814	Mammary gland development pathway Puberty Stage 2 of 4	1/972	13/8421	0.797222143687526	0.999997857669372	0.969252743754576	2099	1
WP2881	Estrogen receptor pathway	1/972	13/8421	0.797222143687526	0.999997857669372	0.969252743754576	2099	1
WP3301	MFAP5 mediated ovarian cancer cell motility and invasiveness	1/972	13/8421	0.797222143687526	0.999997857669372	0.969252743754576	5747	1
WP3876	BMP2 WNT4 FOXO1 pathway in primary endometrial stromal cell differentiation	1/972	13/8421	0.797222143687526	0.999997857669372	0.969252743754576	1499	1
WP3892	Development of pulmonary dendritic cells and macrophage subsets	1/972	13/8421	0.797222143687526	0.999997857669372	0.969252743754576	3398	1
WP4484	Control of immune tolerance by vasoactive intestinal peptide	1/972	13/8421	0.797222143687526	0.999997857669372	0.969252743754576	355	1
WP4947	Nitric oxide metabolism in cystic fibrosis	1/972	13/8421	0.797222143687526	0.999997857669372	0.969252743754576	3275	1
WP5110	Familial hyperlipidemia type 3	1/972	13/8421	0.797222143687526	0.999997857669372	0.969252743754576	4035	1
WP1981	Thyroxine thyroid hormone production	2/972	25/8421	0.801829143583104	0.999997857669372	0.969252743754576	5908/5906	2
WP2865	IL1 and megakaryocytes in obesity	2/972	25/8421	0.801829143583104	0.999997857669372	0.969252743754576	3606/2205	2
WP2895	Differentiation of white and brown adipocyte	2/972	25/8421	0.801829143583104	0.999997857669372	0.969252743754576	10205/51316	2
WP3872	Regulation of apoptosis by parathyroid hormone related protein	2/972	25/8421	0.801829143583104	0.999997857669372	0.969252743754576	208/440603	2
WP3850	Factors and pathways affecting insulin like growth factor IGF1 Akt signaling	3/972	36/8421	0.802028394722549	0.999997857669372	0.969252743754576	4087/3688/1977	3
WP289	Myometrial relaxation and contraction pathways	15/972	156/8421	0.810766752767754	0.999997857669372	0.969252743754576	2114/7534/10488/23764/2778/2783/7531/5570/112/10267/5580/805/10971/2787/55970	15
WP127	IL 5 signaling pathway	3/972	37/8421	0.817008457838091	0.999997857669372	0.969252743754576	4067/6194/6199	3
WP3529	Zinc homeostasis	3/972	37/8421	0.817008457838091	0.999997857669372	0.969252743754576	91252/55334/27173	3
WP4844	Influence of laminopathies on Wnt signaling	3/972	37/8421	0.817008457838091	0.999997857669372	0.969252743754576	1452/1499/26092	3
WP49	IL 2 signaling pathway	3/972	37/8421	0.817008457838091	0.999997857669372	0.969252743754576	6194/6199/3265	3
WP619	Type II interferon signaling	3/972	37/8421	0.817008457838091	0.999997857669372	0.969252743754576	3460/5698/5580	3
WP26	S1P receptor signal transduction	2/972	26/8421	0.819383755345821	0.999997857669372	0.969252743754576	208/2773	2
WP3658	Wnt beta catenin signaling pathway in leukemia	2/972	26/8421	0.819383755345821	0.999997857669372	0.969252743754576	1452/1499	2
WP4726	Sphingolipid metabolism integrated pathway	2/972	26/8421	0.819383755345821	0.999997857669372	0.969252743754576	7368/7357	2
WP5145	COVID 19 structural coverage map	2/972	26/8421	0.819383755345821	0.999997857669372	0.969252743754576	10605/7311	2
WP5284	Cell interactions of the pancreatic cancer microenvironment	2/972	26/8421	0.819383755345821	0.999997857669372	0.969252743754576	355/7852	2
WP5385	Growth factors and hormones in beta cell proliferation	2/972	26/8421	0.819383755345821	0.999997857669372	0.969252743754576	1019/208	2
WP3930	EDA signaling in hair follicle development	1/972	14/8421	0.820664112804524	0.999997857669372	0.969252743754576	5971	1
WP3933	Kennedy pathway from sphingolipids	1/972	14/8421	0.820664112804524	0.999997857669372	0.969252743754576	5833	1
WP4582	Cancer immunotherapy by CTLA4 blockade	1/972	14/8421	0.820664112804524	0.999997857669372	0.969252743754576	5515	1
WP4724	Omega 9 fatty acid synthesis	1/972	14/8421	0.820664112804524	0.999997857669372	0.969252743754576	10965	1
WP5279	Mineralocorticoid biosynthesis	1/972	14/8421	0.820664112804524	0.999997857669372	0.969252743754576	6716	1
WP5280	Glucocorticoid biosynthesis	1/972	14/8421	0.820664112804524	0.999997857669372	0.969252743754576	6716	1
WP5368	Sulfatase and aromatase pathway	1/972	14/8421	0.820664112804524	0.999997857669372	0.969252743754576	2099	1
WP5390	Pancreatic cancer subtypes	4/972	48/8421	0.820697508161454	0.999997857669372	0.969252743754576	155465/131177/84985/10170	4
WP176	Folate metabolism	6/972	69/8421	0.823251608628748	0.999997857669372	0.969252743754576	4143/191/55312/2879/2876/7157	6
WP4816	TGF beta receptor signaling in skeletal dysplasias	5/972	59/8421	0.826704582312338	0.999997857669372	0.969252743754576	4087/7050/2280/1499/3265	5
WP673	ErbB signaling pathway	8/972	90/8421	0.830541339730814	0.999997857669372	0.969252743754576	8440/6199/572/5747/208/4893/3265/7157	8
WP383	Striated muscle contraction pathway	3/972	38/8421	0.831014234883021	0.999997857669372	0.969252743754576	4621/7168/7171	3
WP4725	Sphingolipid metabolism overview	2/972	27/8421	0.835531070656326	0.999997857669372	0.969252743754576	7368/7357	2
WP4767	FGFR3 signaling in chondrocyte proliferation and terminal differentiation	2/972	27/8421	0.835531070656326	0.999997857669372	0.969252743754576	5603/5515	2
WP4905	1q21 1 copy number variation syndrome	2/972	27/8421	0.835531070656326	0.999997857669372	0.969252743754576	5571/1499	2
WP3865	Novel intracellular components of RIG I like receptor pathway	5/972	60/8421	0.837676061452662	0.999997857669372	0.969252743754576	5300/5603/8717/8517/841	5
WP3	Transcriptional activation by NRF2 in response to phytochemicals	1/972	15/8421	0.841398558189799	0.999997857669372	0.969252743754576	2048	1
WP3299	let 7 inhibition of ES cell reprogramming	1/972	15/8421	0.841398558189799	0.999997857669372	0.969252743754576	5460	1
WP501	GPCRs class C metabotropic glutamate pheromone	1/972	15/8421	0.841398558189799	0.999997857669372	0.969252743754576	55890	1
WP5112	Familial hyperlipidemia type 5	1/972	15/8421	0.841398558189799	0.999997857669372	0.969252743754576	4035	1
WP550	Biogenic amine synthesis	1/972	15/8421	0.841398558189799	0.999997857669372	0.969252743754576	1312	1
WP286	IL 3 signaling pathway	4/972	50/8421	0.844614617110108	0.999997857669372	0.969252743754576	4067/572/3265/10971	4
WP2583	T cell receptor and co stimulatory signaling	2/972	28/8421	0.850361705447478	0.999997857669372	0.969252743754576	10125/1452	2
WP3851	TLR4 signaling and tolerance	2/972	28/8421	0.850361705447478	0.999997857669372	0.969252743754576	23471/8517	2
WP5036	Angiotensin II receptor type 1 pathway	2/972	28/8421	0.850361705447478	0.999997857669372	0.969252743754576	3727/10399	2
WP5200	Dravet syndrome	2/972	28/8421	0.850361705447478	0.999997857669372	0.969252743754576	55615/1106	2
WP5422	IL 19 signaling pathway	2/972	28/8421	0.850361705447478	0.999997857669372	0.969252743754576	5879/7852	2
WP2267	Synaptic vesicle pathway	4/972	51/8421	0.855529662527417	0.999997857669372	0.969252743754576	1211/1175/6844/11315	4
WP2203	Thymic stromal lymphopoietin TSLP signaling pathway	3/972	40/8421	0.856277737330561	0.999997857669372	0.969252743754576	4067/6194/5971	3
WP2516	ATM signaling pathway	3/972	40/8421	0.856277737330561	0.999997857669372	0.969252743754576	8517/4683/7157	3
WP12	Osteoclast signaling	1/972	16/8421	0.859737911204255	0.999997857669372	0.969252743754576	9550	1
WP2011	SREBF and miR33 in cholesterol and lipid homeostasis	1/972	16/8421	0.859737911204255	0.999997857669372	0.969252743754576	3157	1
WP2435	Quercetin and Nf kB AP 1 induced apoptosis	1/972	16/8421	0.859737911204255	0.999997857669372	0.969252743754576	5743	1
WP4523	Classical pathway of steroidogenesis with glucocorticoid and mineralocorticoid metabolism	1/972	16/8421	0.859737911204255	0.999997857669372	0.969252743754576	6716	1
WP4589	Major receptors targeted by epinephrine and norepinephrine	1/972	16/8421	0.859737911204255	0.999997857669372	0.969252743754576	112	1
WP47	Hedgehog signaling pathway	1/972	16/8421	0.859737911204255	0.999997857669372	0.969252743754576	27148	1
WP4705	Pathways of nucleic acid metabolism and innate immune sensing	1/972	16/8421	0.859737911204255	0.999997857669372	0.969252743754576	115004	1
WP4970	Galanin receptor pathway	1/972	16/8421	0.859737911204255	0.999997857669372	0.969252743754576	6844	1
WP3869	Cannabinoid receptor signaling	2/972	29/8421	0.863964127472589	0.999997857669372	0.969252743754576	135/5603	2
WP5395	Glycosaminoglycan synthesis in fibroblasts	3/972	41/8421	0.867624359963439	0.999997857669372	0.969252743754576	9957/26229/79586	3
WP4673	Male infertility	13/972	145/8421	0.868862751396128	0.999997857669372	0.969252743754576	57119/283629/6716/5423/355/1191/9319/2099/1106/5428/2067/2876/7520	13
WP5356	Affected pathways in Duchenne muscular dystrophy	6/972	74/8421	0.870300686052323	0.999997857669372	0.969252743754576	4087/2280/3313/292/5321/7416	6
WP4018	Clear cell renal cell carcinoma pathways	7/972	85/8421	0.874267141094077	0.999997857669372	0.969252743754576	6009/2026/7167/3945/5230/4190/3939	7
WP4630	Measles virus infection	12/972	136/8421	0.874671557669787	0.999997857669372	0.969252743754576	4599/54205/1019/8717/8667/8517/572/355/10399/841/7157/2213	12
WP304	Kit receptor signaling pathway	4/972	53/8421	0.875410697392944	0.999997857669372	0.969252743754576	4067/6194/572/3265	4
WP2289	Drug induction of bile acid pathway	1/972	17/8421	0.875958583459991	0.999997857669372	0.969252743754576	123264	1
WP3678	Amplification and expansion of oncogenic pathways as metastatic traits	1/972	17/8421	0.875958583459991	0.999997857669372	0.969252743754576	7852	1
WP3853	ERK pathway in Huntington 39 s disease	1/972	17/8421	0.875958583459991	0.999997857669372	0.969252743754576	3265	1
WP3874	Canonical and non canonical TGF B signaling	1/972	17/8421	0.875958583459991	0.999997857669372	0.969252743754576	4087	1
WP3935	Leptin insulin signaling overlap	1/972	17/8421	0.875958583459991	0.999997857669372	0.969252743754576	8471	1
WP4153	Degradation pathway of sphingolipids including diseases	1/972	17/8421	0.875958583459991	0.999997857669372	0.969252743754576	2717	1
WP4493	Cells and molecules involved in local acute inflammatory response	1/972	17/8421	0.875958583459991	0.999997857669372	0.969252743754576	3688	1
WP4522	Metabolic pathway of LDL HDL and TG including diseases	1/972	17/8421	0.875958583459991	0.999997857669372	0.969252743754576	302	1
WP4815	Glycosaminoglycan degradation	1/972	17/8421	0.875958583459991	0.999997857669372	0.969252743754576	3423	1
WP43	Oxidation by cytochrome P450	5/972	64/8421	0.875991821737955	0.999997857669372	0.969252743754576	9420/1558/1562/1595/80777	5
WP2533	Glycerophospholipid biosynthetic pathway	2/972	30/8421	0.876423945121373	0.999997857669372	0.969252743754576	2710/5833	2
WP3858	Toll like receptor signaling related to MyD88	2/972	31/8421	0.887823388708915	0.999997857669372	0.969252743754576	8517/5971	2
WP430	Statin inhibition of cholesterol production	2/972	31/8421	0.887823388708915	0.999997857669372	0.969252743754576	4035/2222	2
WP4719	Eicosanoid metabolism via cyclooxygenases COX	2/972	31/8421	0.887823388708915	0.999997857669372	0.969252743754576	5321/5743	2
WP2813	Mammary gland development pathway Embryonic development Stage 1 of 4	1/972	18/8421	0.890305115691891	0.999997857669372	0.969252743754576	3688	1
WP4533	Transcription co factors SKI and SKIL protein partners	1/972	18/8421	0.890305115691891	0.999997857669372	0.969252743754576	3065	1
WP4784	Proteoglycan biosynthesis	1/972	18/8421	0.890305115691891	0.999997857669372	0.969252743754576	26229	1
WP5052	Nephrogenesis	1/972	18/8421	0.890305115691891	0.999997857669372	0.969252743754576	4211	1
WP5061	Fatty acid transporters	1/972	18/8421	0.890305115691891	0.999997857669372	0.969252743754576	1622	1
WP5108	Familial hyperlipidemia type 1	1/972	18/8421	0.890305115691891	0.999997857669372	0.969252743754576	4035	1
WP2369	Histone modifications	5/972	66/8421	0.892080110958323	0.999997857669372	0.969252743754576	54093/79813/114826/6418/3020	5
WP3959	DNA IR double strand breaks and cellular response via ATM	4/972	55/8421	0.892880841302902	0.999997857669372	0.969252743754576	5111/79648/4683/7157	4
WP5094	Orexin receptor pathway	7/972	88/8421	0.895342568244898	0.999997857669372	0.969252743754576	6990/6993/2778/6194/5162/2796/5580	7
WP5366	NF1 copy number variation syndrome	9/972	109/8421	0.895625537590904	0.999997857669372	0.969252743754576	5111/8766/55352/23265/1072/382/51466/387/2123	9
WP2112	IL 17 signaling pathway	2/972	32/8421	0.898240949352563	0.999997857669372	0.969252743754576	8517/84818	2
WP3893	Development and heterogeneity of the ILC family	2/972	32/8421	0.898240949352563	0.999997857669372	0.969252743754576	3606/3398	2
WP727	Monoamine transport	2/972	32/8421	0.898240949352563	0.999997857669372	0.969252743754576	135/10066	2
WP2374	Oncostatin M signaling pathway	4/972	56/8421	0.900782181785576	0.999997857669372	0.969252743754576	3727/6194/5580/3265	4
WP3646	Hepatitis C and hepatocellular carcinoma	4/972	56/8421	0.900782181785576	0.999997857669372	0.969252743754576	5879/5743/3577/7157	4
WP2884	NRF2 pathway	12/972	141/8421	0.902262956507464	0.999997857669372	0.969252743754576	23764/160728/6523/4259/3337/91252/54658/4258/55334/283848/27173/10057	12
WP2879	Farnesoid X receptor pathway	1/972	19/8421	0.902993849185582	0.999997857669372	0.969252743754576	2289	1
WP391	Mitochondrial gene expression	1/972	19/8421	0.902993849185582	0.999997857669372	0.969252743754576	64216	1
WP4259	Disorders of folate metabolism and transport	1/972	19/8421	0.902993849185582	0.999997857669372	0.969252743754576	5860	1
WP5238	Cholestasis	1/972	19/8421	0.902993849185582	0.999997857669372	0.969252743754576	5205	1
WP2817	Mammary gland development pathway Pregnancy and lactation Stage 3 of 4	2/972	33/8421	0.907751146028268	0.999997857669372	0.969252743754576	2099/1977	2
WP4786	Type I collagen synthesis in the context of osteogenesis imperfecta	2/972	33/8421	0.907751146028268	0.999997857669372	0.969252743754576	5479/10491	2
WP4950	16p11 2 distal deletion syndrome	2/972	33/8421	0.907751146028268	0.999997857669372	0.969252743754576	5868/25970	2
WP2064	Neural crest differentiation	8/972	101/8421	0.909641230761172	0.999997857669372	0.969252743754576	4155/3397/55869/3066/28514/3688/3065/1499	8
WP4549	Fragile X syndrome	10/972	122/8421	0.909883998366154	0.999997857669372	0.969252743754576	6009/1915/5825/5499/8831/1212/1211/1977/1175/1973	10
WP5158	Urotensin II mediated signaling pathway	5/972	69/8421	0.91282698917697	0.999997857669372	0.969252743754576	4087/5111/387/1535/1499	5
WP702	Metapathway biotransformation Phase I and II	16/972	184/8421	0.914060627033613	0.999997857669372	0.969252743754576	9420/1312/9957/1558/57106/4259/54658/4258/1562/373156/23563/1595/219970/10327/2879/8574	16
WP205	IL 7 signaling pathway	1/972	20/8421	0.91421617465471	0.999997857669372	0.969252743754576	572	1
WP3640	Imatinib and chronic myeloid leukemia	1/972	20/8421	0.91421617465471	0.999997857669372	0.969252743754576	6502	1
WP399	Wnt signaling pathway and pluripotency	8/972	102/8421	0.914952936270589	0.999997857669372	0.969252743754576	5460/5527/387/5515/1487/5580/1499/7157	8
WP2849	Hematopoietic stem cell differentiation	4/972	58/8421	0.915055418763981	0.999997857669372	0.969252743754576	23650/91/2354/7852	4
WP3527	Pre implantation embryo	4/972	58/8421	0.915055418763981	0.999997857669372	0.969252743754576	360/5460/3182/2354	4
WP4262	Breast cancer pathway	13/972	155/8421	0.919483507644711	0.999997857669372	0.969252743754576	5925/28514/1019/6199/4683/2099/6500/1452/208/1499/4893/3265/7157	13
WP4008	NO cGMP PKG mediated neuroprotection	3/972	47/8421	0.920462034529649	0.999997857669372	0.969252743754576	54205/572/1262	3
WP4534	Mechanoregulation and pathology of YAP TAZ via Hippo and non Hippo mechanisms	3/972	47/8421	0.920462034529649	0.999997857669372	0.969252743754576	3688/1499/10971	3
WP5407	15q11q13 copy number variation	4/972	59/8421	0.921480934142282	0.999997857669372	0.969252743754576	25876/821/197370/3065	4
WP4746	Thyroid hormones production and peripheral downstream signaling effects	7/972	93/8421	0.923818115930845	0.999997857669372	0.969252743754576	10488/6009/6194/572/1499/3265/7157	7
WP1602	Nicotine effect on dopaminergic neurons	1/972	21/8421	0.924141407155082	0.999997857669372	0.969252743754576	5499	1
WP4300	Extracellular vesicles in the crosstalk of cardiac cells	1/972	21/8421	0.924141407155082	0.999997857669372	0.969252743754576	2114	1
WP4877	Host pathogen interaction of human coronaviruses MAPK signaling	2/972	36/8421	0.931521002169781	0.999997857669372	0.969252743754576	5603/1977	2
WP357	Fatty acid biosynthesis	1/972	22/8421	0.932919330041422	0.999997857669372	0.969252743754576	1892	1
WP4141	PI3K AKT mTOR vitamin D3 signaling	1/972	22/8421	0.932919330041422	0.999997857669372	0.969252743754576	3939	1
WP4537	Hippo YAP signaling	1/972	22/8421	0.932919330041422	0.999997857669372	0.969252743754576	23012	1
WP4722	Glycerolipids and glycerophospholipids	1/972	22/8421	0.932919330041422	0.999997857669372	0.969252743754576	5833	1
WP5103	Progeria associated lipodystrophy	1/972	22/8421	0.932919330041422	0.999997857669372	0.969252743754576	4087	1
WP2637	Interleukin 1 IL 1 structural pathway	3/972	49/8421	0.933249967447563	0.999997857669372	0.969252743754576	4155/9261/1977	3
WP4150	Wnt signaling in kidney disease	2/972	37/8421	0.938064576131591	0.999997857669372	0.969252743754576	387/1499	2
WP5294	Sildenafil treatment	1/972	23/8421	0.94068244603139	0.999997857669372	0.969252743754576	208	1
WP691	Tamoxifen metabolism	1/972	23/8421	0.94068244603139	0.999997857669372	0.969252743754576	1558	1
WP170	Nuclear receptors	2/972	38/8421	0.944011817312068	0.999997857669372	0.969252743754576	2099/2063	2
WP4829	mBDNF and proBDNF regulation of GABA neurotransmission	2/972	38/8421	0.944011817312068	0.999997857669372	0.969252743754576	1390/387	2
WP69	T cell receptor signaling pathway	5/972	75/8421	0.944069022000012	0.999997857669372	0.969252743754576	10451/8517/5580/3265/998	5
WP4239	Epithelial to mesenchymal transition in colorectal cancer	13/972	162/8421	0.944188818262148	0.999997857669372	0.969252743754576	4087/3397/11171/28514/5603/1366/1286/208/3398/1499/51208/3265/7157	13
WP1539	Angiogenesis	1/972	24/8421	0.947547969067528	0.999997857669372	0.969252743754576	5747	1
WP325	Triacylglyceride synthesis	1/972	24/8421	0.947547969067528	0.999997857669372	0.969252743754576	2710	1
WP334	GPCRs class B secretin like	1/972	24/8421	0.947547969067528	0.999997857669372	0.969252743754576	2696	1
WP5074	Kallmann syndrome	1/972	24/8421	0.947547969067528	0.999997857669372	0.969252743754576	2796	1
WP5218	Extrafollicular and follicular B cell activation by SARS CoV 2	5/972	76/8421	0.94816157150832	0.999997857669372	0.969252743754576	1880/1236/9168/7494/7852	5
WP5316	Primary ovarian insufficiency	14/972	174/8421	0.948717253367558	0.999997857669372	0.969252743754576	8894/1312/594/6134/8893/2778/4683/5373/5460/8192/2099/5428/56945/10456	14
WP3915	Angiopoietin like protein 8 regulatory pathway	10/972	132/8421	0.9494117295951	0.999997857669372	0.969252743754576	8471/6009/9175/5603/23265/6199/5571/1977/208/3265	10
WP2406	Cardiac progenitor differentiation	3/972	53/8421	0.9533247898782	0.999997857669372	0.969252743754576	55897/5460/7852	3
WP3668	Hypothesized pathways in pathogenesis of cardiovascular disease	1/972	25/8421	0.953619586796046	0.999997857669372	0.969252743754576	4087	1
WP3879	4 hydroxytamoxifen dexamethasone and retinoic acids regulation of p27 expression	1/972	25/8421	0.953619586796046	0.999997857669372	0.969252743754576	1977	1
WP4842	Mammalian disorder of sexual development	1/972	25/8421	0.953619586796046	0.999997857669372	0.969252743754576	1499	1
WP195	IL 1 signaling pathway	3/972	54/8421	0.957377247210745	0.999997857669372	0.969252743754576	7334/8517/9261	3
WP1403	AMP activated protein kinase signaling	4/972	67/8421	0.95905266430717	0.999997857669372	0.969252743754576	6199/5571/208/7157	4
WP428	Wnt signaling	8/972	114/8421	0.960487729394351	0.999997857669372	0.969252743754576	5332/5534/387/1452/5879/1487/1499/56998	8
WP2795	Cardiac hypertrophic response	3/972	55/8421	0.961098193705428	0.999997857669372	0.969252743754576	8517/5879/208	3
WP3845	Canonical and non canonical Notch signaling	1/972	27/8421	0.963737402723198	0.999997857669372	0.969252743754576	28514	1
WP1544	MicroRNAs in cardiomyocyte hypertrophy	7/972	104/8421	0.963852417999645	0.999997857669372	0.969252743754576	8893/8517/387/5879/4638/208/1499	7
WP4222	Phosphodiesterases in neuronal function	3/972	56/8421	0.964512307587684	0.999997857669372	0.969252743754576	135/5150/112	3
WP706	Sudden infant death syndrome SIDS susceptibility pathways	12/972	160/8421	0.965569430322448	0.999997857669372	0.969252743754576	7534/55536/3030/5460/7531/1390/4904/3065/1499/3784/6844/10971	12
WP4136	Fibrin complement receptor 3 signaling pathway	2/972	43/8421	0.966439707024788	0.999997857669372	0.969252743754576	8517/387	2
WP5198	Inflammatory bowel disease signaling	2/972	43/8421	0.966439707024788	0.999997857669372	0.969252743754576	4087/3606	2
WP716	Vitamin A and carotenoid metabolism	2/972	43/8421	0.966439707024788	0.999997857669372	0.969252743754576	195814/1382	2
WP51	Regulation of actin cytoskeleton	11/972	150/8421	0.967221190668372	0.999997857669372	0.969252743754576	55845/5747/1072/387/10458/5879/4638/4893/10787/55970/998	11
WP2361	Gastric cancer network 1	1/972	28/8421	0.967936502622299	0.999997857669372	0.969252743754576	3020	1
WP4721	Eicosanoid metabolism via lipooxygenases LOX	1/972	28/8421	0.967936502622299	0.999997857669372	0.969252743754576	56413	1
WP2332	Interleukin 11 signaling pathway	2/972	44/8421	0.969743765725833	0.999997857669372	0.969252743754576	6194/3265	2
WP4577	Neurodegeneration with brain iron accumulation NBIA subtypes pathway	2/972	44/8421	0.969743765725833	0.999997857669372	0.969252743754576	6009/6342	2
WP3972	PDGFR beta pathway	1/972	29/8421	0.971649801734788	0.999997857669372	0.969252743754576	3265	1
WP4969	RAS and bradykinin pathways in COVID 19	1/972	29/8421	0.971649801734788	0.999997857669372	0.969252743754576	387	1
WP236	Adipogenesis	9/972	131/8421	0.973122759885032	0.999997857669372	0.969252743754576	2971/5925/4282/8471/355/10135/26580/1499/9612	9
WP129	Matrix metalloproteinases	1/972	30/8421	0.974933451962837	0.999997857669372	0.969252743754576	118856	1
WP453	Inflammatory response pathway	1/972	30/8421	0.974933451962837	0.999997857669372	0.969252743754576	3911	1
WP4923	Autophagy	1/972	30/8421	0.974933451962837	0.999997857669372	0.969252743754576	5571	1
WP5102	Familial partial lipodystrophy	1/972	30/8421	0.974933451962837	0.999997857669372	0.969252743754576	208	1
WP5283	Chronic hyperglycemia impairment of neuron function	2/972	46/8421	0.975436468208566	0.999997857669372	0.969252743754576	118856/5580	2
WP5411	Phosphatidyl inositol phosphate pathway	2/972	46/8421	0.975436468208566	0.999997857669372	0.969252743754576	5332/5298	2
WP5053	Development of ureteric collection system	3/972	60/8421	0.975541472434514	0.999997857669372	0.969252743754576	3688/23399/1499	3
WP2875	Constitutive androstane receptor pathway	1/972	31/8421	0.977837120737968	0.999997857669372	0.969252743754576	54658	1
WP4159	GABA receptor signaling	1/972	31/8421	0.977837120737968	0.999997857669372	0.969252743754576	1175	1
WP4304	Oligodendrocyte specification and differentiation leading to myelin components for CNS	1/972	31/8421	0.977837120737968	0.999997857669372	0.969252743754576	4155	1
WP2118	Arrhythmogenic right ventricular cardiomyopathy	4/972	75/8421	0.979354577987965	0.999997857669372	0.969252743754576	1829/59283/3688/1499	4
WP3863	T cell antigen receptor TCR pathway during Staphylococcus aureus infection	3/972	62/8421	0.979749389030889	0.999997857669372	0.969252743754576	11261/1019/8517	3
WP3945	TYROBP causal network in microglia	3/972	62/8421	0.979749389030889	0.999997857669372	0.969252743754576	6039/3606/2876	3
WP5098	T cell activation SARS CoV 2	5/972	88/8421	0.979981392901956	0.999997857669372	0.969252743754576	6009/8517/10125/3265/7157	5
WP2848	Pluripotent stem cell differentiation pathway	2/972	48/8421	0.980087027390242	0.999997857669372	0.969252743754576	4907/3577	2
WP2876	Pregnane X receptor pathway	1/972	32/8421	0.980404739169755	0.999997857669372	0.969252743754576	54658	1
WP5113	Antiviral and anti inflammatory effects of Nrf2 on SARS CoV 2 pathway	1/972	32/8421	0.980404739169755	0.999997857669372	0.969252743754576	8517	1
WP5287	17q12 copy number variation syndrome	6/972	101/8421	0.981130203940823	0.999997857669372	0.969252743754576	11072/342618/101060376/440435/9349/3927	6
WP4336	ncRNAs involved in Wnt signaling in hepatocellular carcinoma	5/972	89/8421	0.981562977147597	0.999997857669372	0.969252743754576	92140/1452/1487/1499/56998	5
WP2857	Mesodermal commitment pathway	10/972	148/8421	0.981619826812796	0.999997857669372	0.969252743754576	4087/11166/28514/1466/4211/10451/5460/6169/5515/708	10
WP408	Oxidative stress response	1/972	33/8421	0.982675163955427	0.999997857669372	0.969252743754576	2876	1
WP4874	CAMKK2 pathway	1/972	33/8421	0.982675163955427	0.999997857669372	0.969252743754576	5879	1
WP4875	Disruption of postsynaptic signaling by CNV	1/972	33/8421	0.982675163955427	0.999997857669372	0.969252743754576	8831	1
WP4880	Host pathogen interaction of human coronaviruses interferon induction	1/972	33/8421	0.982675163955427	0.999997857669372	0.969252743754576	8517	1
WP5344	Cardiomyocyte signaling pathways converging on titin	1/972	33/8421	0.982675163955427	0.999997857669372	0.969252743754576	23636	1
WP3971	OSX and miRNAs in tooth development	1/972	34/8421	0.984682762982051	0.999997857669372	0.969252743754576	1499	1
WP5083	Neuroinflammation and glutamatergic signaling	9/972	140/8421	0.985461751090676	0.999997857669372	0.969252743754576	4087/3460/5332/5499/1072/1738/5501/7850/5500	9
WP1533	Vitamin B12 metabolism	2/972	51/8421	0.985501819012946	0.999997857669372	0.969252743754576	8029/4143	2
WP299	Nuclear receptors in lipid metabolism and toxicity	1/972	35/8421	0.986457933410267	0.999997857669372	0.969252743754576	5825	1
WP117	GPCRs other	5/972	93/8421	0.986789691546329	0.999997857669372	0.969252743754576	1880/135/84059/56413/3577	5
WP34	Ovarian infertility	1/972	37/8421	0.989415420680625	0.999997857669372	0.969252743754576	1019	1
WP4558	Overview of interferons mediated signaling pathway	1/972	37/8421	0.989415420680625	0.999997857669372	0.969252743754576	3460	1
WP2853	Endoderm differentiation	9/972	145/8421	0.989798739519094	0.999997857669372	0.969252743754576	4087/11166/23682/10451/4830/23168/5460/1499/708	9
WP2880	Glucocorticoid receptor pathway	3/972	70/8421	0.990633326665606	0.999997857669372	0.969252743754576	5460/10728/5743	3
WP4298	Acute viral myocarditis	4/972	85/8421	0.991563305912288	0.999997857669372	0.969252743754576	54205/841/7852/1604	4
WP5285	Immune infiltration in pancreatic cancer	1/972	39/8421	0.991727532113372	0.999997857669372	0.969252743754576	3958	1
WP2840	Hair follicle development cytodifferentiation part 3 of 3	4/972	87/8421	0.992977550485421	0.999997857669372	0.969252743754576	11005/3880/1499/2354	4
WP24	Peptide GPCRs	3/972	73/8421	0.993026211206095	0.999997857669372	0.969252743754576	1236/3577/7852	3
WP5236	Markers of kidney cell lineage	2/972	59/8421	0.993859334613693	0.999997857669372	0.969252743754576	4907/1499	2
WP4148	Splicing factor NOVA regulated synaptic proteins	1/972	42/8421	0.994284866881302	0.999997857669372	0.969252743754576	5332	1
WP75	Toll like receptor signaling pathway	5/972	103/8421	0.994410259862564	0.999997857669372	0.969252743754576	5603/8517/5879/208/841	5
WP2858	Ectoderm differentiation	8/972	142/8421	0.994789625188381	0.999997857669372	0.969252743754576	6785/6386/5150/8675/3801/1487/1499/151613	8
WP4249	Hedgehog signaling pathway	1/972	43/8421	0.994947846877886	0.999997857669372	0.969252743754576	1452	1
WP5417	Cell lineage map for neuronal differentiation	7/972	132/8421	0.995711801832391	0.999997857669372	0.969252743754576	4155/9455/28514/9454/5460/3688/7168	7
WP4329	miRNA role in immune response in sepsis	2/972	64/8421	0.996439441040429	0.999997857669372	0.969252743754576	8517/5971	2
WP1591	Heart development	1/972	47/8421	0.99691532737737	0.999997857669372	0.969252743754576	1499	1
WP5347	IL 26 signaling pathways	1/972	48/8421	0.997273376313267	0.999997857669372	0.969252743754576	4087	1
WP4258	lncRNA in canonical Wnt signaling and colorectal cancer	4/972	98/8421	0.997498480859881	0.999997857669372	0.969252743754576	1452/1487/1499/56998	4
WP4971	Phosphoinositides metabolism	1/972	49/8421	0.997589903032902	0.999997857669372	0.969252743754576	5332	1
WP3942	PPAR signaling pathway	2/972	68/8421	0.997706502292553	0.999997857669372	0.969252743754576	1622/6342	2
WP395	IL 4 signaling pathway	1/972	50/8421	0.997869718399842	0.999997857669372	0.969252743754576	572	1
WP2328	Allograft rejection	3/972	90/8421	0.99875201876554	0.999997857669372	0.969252743754576	355/841/1604	3
WP4538	Regulatory circuits of the STAT3 signaling pathway	2/972	78/8421	0.999245934170176	0.999997857669372	0.969252743754576	3460/5603	2
WP2023	Cell differentiation expanded index	1/972	59/8421	0.999298944100616	0.999997857669372	0.969252743754576	3398	1
WP5205	Clock controlled autophagy in bone metabolism	2/972	80/8421	0.999397509060417	0.999997857669372	0.969252743754576	3146/56955	2
WP474	Endochondral ossification	1/972	63/8421	0.999572389117106	0.999997857669372	0.969252743754576	3157	1
WP4808	Endochondral ossification with skeletal dysplasias	1/972	63/8421	0.999572389117106	0.999997857669372	0.969252743754576	3157	1
WP4787	Osteoblast differentiation and related diseases	4/972	119/8421	0.999681177766878	0.999997857669372	0.969252743754576	28514/5603/5580/1499	4
WP1545	miRNAs involved in DNA damage response	1/972	68/8421	0.999769582731207	0.999997857669372	0.969252743754576	7157	1
WP5130	Th17 cell differentiation pathway	1/972	70/8421	0.999820090695529	0.999997857669372	0.969252743754576	4087	1
WP2877	Vitamin D receptor pathway	8/972	187/8421	0.999877877559335	0.999997857669372	0.969252743754576	3397/1992/1031/892/10125/928/7168/6277	8
WP3931	Embryonic stem cell pluripotency pathways	3/972	117/8421	0.999928542234334	0.999997857669372	0.969252743754576	208/1499/3265	3
WP5095	Overview of proinflammatory and profibrotic mediators	2/972	129/8421	0.999997857669372	0.999997857669372	0.969252743754576	3606/284340	2
