# Supplementary material for: Transcript-Level Biomarkers of Early Lung Carcinogenesis in Bronchial Lesions
Source: Cancers (Basel). 2024 Jun 18;16(12):2260. doi: 10.3390/cancers16122260 (PMC11202239; doi:10.3390/cancers16122260)
Supplement: Supplementary file 1 [file cancers-16-02260-s001.zip › Table S2 DEGs enrichment.xlsx]

## Sheet: Table S2 DEGs enrichment
ID	Description	GeneRatio	BgRatio	pvalue	p.adjust	qvalue	geneID	Count
WP477	WP477	Cytoplasmic ribosomal proteins	81/2222	88/8426	3.55915477464234e-39	2.41666609198215e-36	2.225408353829e-36	23521/6161/6160/6188/6168/6169/6171/6165/6157/6146/6124/6138/6203/6132/6173/6164/6229/6223/6194/6175/6210/9045/6167/9349/6158/6230/25873/6217/6222/6189/6206/6207/6147/6228/6156/6202/6125/6233/6154/6139/6144/6155/6176/6134/6135/6137/6136/6170/6234/6201/6227/6129/2197/6208/6152/6205/6159/6218/7311/6232/6143/6142/6204/6209/6235/6133/6224/6191/6193/4736/6128/3921/6181/6231/11224/6130/6187/6141/6122/9…	81
WP111	WP111	Electron transport chain OXPHOS system in mitochondria	82/2222	105/8426	1.17457734183254e-28	3.98769007552149e-26	3.67209968972911e-26	9481/4715/1350/1349/93974/9377/10975/1353/10632/374291/515/4718/9551/27089/7381/4697/7351/514/10476/518/517/7388/29796/539/4695/1327/522/4708/4723/4725/1351/513/1337/4705/4707/4694/126328/1347/4714/4711/1329/51079/4713/4702/7386/4726/4724/1340/9016/1345/293/4709/6391/521/55967/4729/4696/4712/516/4704/509/498/4722/9167/4720/4716/292/4710/506/6392/4700/6834/6390/291/4728/4731/7385/4706/4698/7384/10…	82
WP411	WP411	mRNA processing	84/2222	126/8426	1.72179972552112e-21	3.89700671209615e-19	3.58859311213877e-19	3187/8559/10181/3178/6625/10147/3275/6434/6433/9584/7307/10907/2521/5094/3181/3191/1198/3183/4904/10921/6430/6632/6635/3192/6829/56339/6633/8899/51690/6428/4670/22916/6627/10914/84991/6429/140890/8106/1196/4841/6421/5725/10772/83443/6637/1195/6432/8683/6628/10482/9410/11338/9129/4809/10992/10658/3188/6634/3184/3276/22826/10250/5430/27316/6427/10594/1665/3182/10421/84844/6431/6426/6729/10898/1653/…	84
WP623	WP623	Oxidative phosphorylation	46/2222	60/8426	4.76897678631524e-16	8.09533809477012e-14	7.4546637133454e-14	4715/10632/374291/515/4718/9551/537/4697/514/10476/518/517/539/4695/522/4708/4723/4725/513/4705/4707/126328/4714/4711/4713/4702/4726/4724/521/4729/4696/4712/516/4704/498/4722/4720/4716/4710/506/4700/4728/4731/4706/4698/4701	46
WP4324	WP4324	Mitochondrial complex I assembly model OXPHOS system	41/2222	56/8426	2.82680996629709e-13	3.83880793423144e-11	3.53500025259046e-11	28976/4715/4718/55572/55744/90871/4695/4708/4723/4725/4705/4707/4694/4714/4711/51079/4713/54539/4702/4726/4724/4709/55967/4729/4696/4712/51300/4722/4720/4716/4710/4700/4731/91942/4706/4698/29078/51103/4701/25915/80224	41
WP4396	WP4396	Nonalcoholic fatty liver disease	81/2222	154/8426	2.67091603773595e-12	3.02258664937118e-10	2.78337566037746e-10	208/4715/1350/3551/1349/9377/998/10975/374291/4718/5879/27089/7381/7494/4697/207/22877/7388/54205/29796/4695/1327/4708/4723/4725/1351/1337/4705/4707/4694/126328/1347/4714/4711/1329/51079/4713/54539/4702/7386/4726/4724/9451/1340/1345/4709/6391/55967/4729/4696/5564/4712/4704/4722/9167/4720/4716/4710/6256/6392/4700/836/6390/4728/1571/4731/1537/7385/51094/4706/4698/7384/355/841/1965/6945/468/4701/355…	81
WP183	WP183	Proteasome degradation	41/2222	62/8426	5.54441249584037e-11	5.37808012096516e-09	4.95245266545741e-09	5719/5705/9861/7317/5701/5689/5684/5721/5683/5706/7323/5686/5692/5685/5707/5687/5715/5710/5704/5695/7314/5709/5694/5696/5717/5688/5713/5693/5720/7347/10197/5690/5716/3015/5714/7322/5702/6184/5708/7320/5682	41
WP107	WP107	Translation factors	32/2222	50/8426	2.4306940004932e-08	2.0630515329186e-06	1.89977925828021e-06	1936/8893/1973/10209/7458/1915/1933/8662/8665/26986/1984/3646/8663/9451/1974/8894/10605/8667/1967/8668/9669/8664/1977/3692/1937/1965/2107/1968/1975/8666/8669/1978	32
WP4922	WP4922	Mitochondrial complex IV assembly	24/2222	34/8426	8.54610770096937e-08	6.44756347662022e-06	5.93729587646293e-06	1350/1349/9377/1353/4697/1327/1351/1337/1347/1329/84987/1340/1345/51241/25953/28958/100131801/116228/6834/25994/152100/10063/51204/389203	24
WP4921	WP4921	Mitochondrial complex III assembly	14/2222	16/8426	5.22239855826391e-07	3.5460086210612e-05	3.26537341432502e-05	84300/10975/54902/27089/7381/7388/29796/7386/617/790955/1537/7385/7384/55245	14
WP4803	WP4803	Ciliopathies	79/2222	184/8426	6.51134673791866e-07	4.01927675913343e-05	3.70118656681692e-05	55764/26160/55624/79848/54903/56683/27019/22897/93233/8481/79600/55036/11020/4867/54806/114327/51626/374407/8701/201163/261734/255758/123872/582/2622/79809/51524/54768/65250/132320/112/124401/5310/79867/57545/23059/80184/583/27152/27077/129880/27031/84314/585/57560/89765/85478/55857/51098/79140/56623/221421/54585/51364/9094/282809/57728/112752/89891/55130/139212/92749/403/23322/55081/51057/123016…	79
WP4536	WP4536	Genes related to primary cilium development based on CRISPR	50/2222	103/8426	1.04438260279864e-06	5.90946489416895e-05	5.441783035635e-05	11159/55764/26160/11116/54903/8481/79600/11020/90410/6993/51626/8655/51668/255758/582/79809/23552/65250/132320/80199/137392/79867/57545/23059/583/27077/129880/84314/585/57560/51098/56623/54585/57728/25776/112752/89891/85302/403/23322/55081/56912/23288/51057/84455/123811/123016/26123/51134/153241	50
WP4532	WP4532	Intraflagellar transport proteins binding to dynein	19/2222	27/8426	2.14531869977823e-06	0.000112051645934571	0.000103183749608767	55764/64792/11020/6993/51626/8655/51668/255758/1781/57560/51143/1783/1778/57728/83657/112752/89891/6990/56912	19
WP5027	WP5027	nsp1 from SARS CoV 2 inhibits translation initiation in the host cell	13/2222	16/8426	7.04809939630788e-06	0.000341832820720932	0.00031477977754939	10209/8662/8665/3646/8663/8894/8667/8668/8664/1965/1968/8666/8669	13
WP4656	WP4656	Joubert syndrome	38/2222	76/8426	8.45302399673119e-06	0.000382640219585365	0.000352357631863742	79848/54903/22897/8481/79600/4867/54806/261734/6009/582/387/51524/65250/79867/57545/80184/583/27077/129880/27031/9738/585/56623/1069/5116/9094/472/403/23322/468/123016/80776/26123/153241/5147/2475/5108/65062	38
WP405	WP405	Eukaryotic transcription initiation	24/2222	42/8426	2.32321832117818e-05	0.000985915775049991	0.000907889264986737	6880/2071/5437/6878/5434/3611/5438/5439/2958/5435/5440/2966/51728/5431/902/6884/55718/5436/5430/51082/6879/2963/5432/2959	24
WP2359	WP2359	Parkin ubiquitin proteasomal system pathway	35/2222	71/8426	2.81233528694424e-05	0.00112327979990302	0.00103438214269033	5719/5705/9861/7327/7317/5701/3313/7846/5706/5707/7332/5715/5710/5704/6477/10383/9627/5709/10213/2861/5717/51807/5713/118424/3308/7326/5716/84790/5714/841/5413/5702/6622/51465/5708	35
WP197	WP197	Cholesterol biosynthesis pathway	2222-11-01	15/8426	0.000191715066849961	0.00685129107321701	0.00630907200603194	2224/3422/6309/10654/1595/4598/3157/2222/6307/50814/4047	11
WP5152	WP5152	Iron sulfur cluster biogenesis	2222-11-01	15/8426	0.000191715066849961	0.00685129107321701	0.00630907200603194	26502/3313/23479/51218/10101/2232/51647/2230/4682/57128/27247	11
WP78	WP78	TCA cycle aka Krebs or citric acid cycle	2222-12-01	18/8426	0.000391774590923925	0.0128145169931042	0.0118003613578852	1738/3420/8802/6391/3418/2271/6392/6390/3419/4191/1743/1431	12
WP4521	WP4521	Glycosylation and related congenital defects	15/2222	25/8426	0.000396325267827963	0.0128145169931042	0.0118003613578852	8813/79644/7991/5373/9526/54344/1798/85365/7841/79053/199857/79868/84061/4351/10195	15
WP5376	WP5376	17p13 3 YWHAE copy number variation	13/2222	21/8426	0.000641896974447451	0.0198112748022645	0.0182433876948223	5515/10540/5048/84516/7534/1639/11258/81565/7529/1778/10971/7531/10671	13
WP4949	WP4949	16p11 2 proximal deletion syndrome	33/2222	76/8426	0.000917394806165011	0.0270830901472192	0.0249397031973463	5515/58508/4150/22948/83719/283899/2099/6950/6477/124446/908/112476/10575/9989/8841/8085/5516/5111/5606/10694/841/7157/8030/143/3476/151987/10576/8448/10497/253980/5595/5608/7203	33
WP5234	WP5234	Bardet Biedl syndrome	37/2222	88/8426	0.000966174047643295	0.0273346740979082	0.0251713765043911	55764/26160/54903/22897/11020/114327/51626/201163/255758/582/79809/132320/80199/5310/23059/80184/583/129880/27031/84314/5727/585/57560/51098/56623/54585/57728/112752/89891/403/55081/51057/123016/92482/10806/5147/755	37
WP4932	WP4932	7q11 23 copy number variation syndrome	43/2222	107/8426	0.00119544438841795	0.0324682695894315	0.02989869333559	2006/515/514/518/517/8678/7458/539/1738/513/1499/8408/9451/91647/83451/10514/516/498/10013/2969/506/114049/9188/4641/7324/5925/8841/10516/5111/7913/7251/79720/6844/355/468/7462/1743/3066/1028/9275/7391/51085/5595	43
WP5153	WP5153	N glycan biosynthesis	26/2222	57/8426	0.00130972966139446	0.0342040938494938	0.031497142464304	8813/79644/1603/4124/7991/5373/11282/9526/8703/54344/1798/11253/1650/29926/4122/85365/7841/79053/2821/199857/79868/6184/8704/4351/10195/4249	26
WP4190	WP4190	Mevalonate arm of cholesterol biosynthesis pathway	2222-09-01	13/8426	0.00148827354019369	0.0374273234737599	0.0344652819834329	2224/39/3422/3155/10654/9453/4598/3157/2222	9
WP4204	WP4204	Tumor suppressor activity of SMARCB1	16/2222	31/8426	0.00234191670395343	0.0567914800708708	0.0522969369228699	3020/1019/5977/6598/8289/86/5727/5925/6601/57492/2146/6597/6604/6605/1029/2738	16
WP585	WP585	Interferon type I signaling pathways	24/2222	54/8426	0.00303801601885323	0.0711314785103911	0.0655020513683782	10399/6194/10401/5879/1973/6773/3455/6774/1398/3276/64223/27250/5777/1977/10379/79109/5606/5906/8554/1975/1432/1978/2475/5608	24
WP4925	WP4925	Unfolded protein response	13/2222	24/8426	0.00345888154082695	0.0782860188740499	0.072090373166709	10628/7494/8720/9451/4780/51493/23645/1965/7157/468/3553/2081/835	13
WP3613	WP3613	Photodynamic therapy induced unfolded protein response	14/2222	27/8426	0.00412382993608224	0.0903251782774142	0.083176739627601	7494/4677/9451/10130/51726/4780/4189/7324/5611/23645/468/7453/9695/2081	14
WP3580	WP3580	Methionine de novo and salvage pathway	2222-12-01	22/8426	0.00458417661308875	0.0972704975089768	0.0895723982952209	55256/4143/4953/4144/4548/51074/6723/22921/6611/191/58478/4482	12
WP4577	WP4577	Neurodegeneration with brain iron accumulation NBIA subtypes pathway	20/2222	44/8426	0.00481408986720505	0.099053546055522	0.0912143343259904	8398/7249/8678/6009/10558/7248/8408/9140/26100/6342/84557/64223/64422/60673/84335/4204/64798/5289/2475/9474	20
WP4718	WP4718	Cholesterol metabolism with Bloch and Kandutsch Russell pathways	21/2222	47/8426	0.00500951889068997	0.100043039022897	0.0921255176801808	2224/39/3422/6721/2182/10858/51478/6309/10654/9453/1595/1593/4598/3157/6785/2181/10965/2222/6307/50814/4047	21
WP1471	WP1471	Target of rapamycin signaling	17/2222	36/8426	0.00566377267757844	0.109877189945022	0.101181382570875	998/2280/7249/5879/207/6009/7248/3422/54541/8408/5564/64223/84335/79109/10670/1978/2475	17
WP4504	WP4504	Cysteine and methionine catabolism	2222-09-01	15/8426	0.00612667312319522	0.112432731098637	0.103534675253996	51380/4357/2729/4143/6821/4548/58472/191/23474	9
WP5028	WP5028	Glycine metabolism including IMDs	2222-09-01	15/8426	0.00612667312319522	0.112432731098637	0.103534675253996	23479/1738/51218/388962/6470/275/11019/55163/27247	9
WP4936	WP4936	Perturbations to host cell autophagy induced by SARS CoV 2 proteins	2222-10-01	18/8426	0.00808379936106185	0.140741019645154	0.129602613238077	207/55004/9528/23339/8673/3920/84335/1975/55102/4077	10
WP5193	WP5193	Cholesterol synthesis disorders	2222-10-01	18/8426	0.00808379936106185	0.140741019645154	0.129602613238077	2224/3422/6309/10654/1595/4598/3157/2222/6307/4047	10
WP5329	WP5329	Cholesterol biosynthesis pathway in hepatocytes	19/2222	43/8426	0.00857448363269117	0.142390711520551	0.131121746598259	2224/39/3422/10858/51478/6309/10654/9453/1595/1593/4598/3157/6785/2181/10965/2222/6307/50814/4047	19
WP4566	WP4566	Translation inhibitors in chronically activated PDGFRA cells	20/2222	46/8426	0.00877314154630237	0.142390711520551	0.131121746598259	208/6194/1973/207/5602/5605/5580/1974/1457/27250/1977/5606/1975/1432/6199/11040/1978/2475/5595/5608	20
WP2032	WP2032	Thyroid stimulating hormone TSH signaling pathway	24/2222	58/8426	0.00900490407890657	0.142390711520551	0.131121746598259	6194/2778/207/328/6774/1019/5900/5908/103910/5894/2773/5925/2771/5606/5906/896/5934/1432/54331/1027/2475/5595/5608/10672	24
WP241	WP241	One carbon metabolism	14/2222	29/8426	0.00922708587172935	0.142390711520551	0.131121746598259	4143/23382/2618/6470/275/2346/10797/4548/25902/10840/2745/10588/1786/191	14
WP5351	WP5351	Kleefstra syndrome	14/2222	29/8426	0.00922708587172935	0.142390711520551	0.131121746598259	79813/3020/58508/6598/8289/84661/86/6256/6601/171023/57492/6597/6604/7403	14
WP5399	WP5399	NPHP1 deletion syndrome	2222-07-01	8426-11-01	0.0102937841521376	0.149280538179592	0.137466304439466	2317/4867/261734/23322/2185/5595/9564	7
WP5409	WP5409	PAFAH1B1 copy number variation	2222-07-01	8426-11-01	0.0102937841521376	0.149280538179592	0.137466304439466	5048/6249/7846/81565/1778/5049/5050	7
WP4674	WP4674	Head and neck squamous cell carcinoma	29/2222	74/8426	0.0105530843534161	0.149280538179592	0.137466304439466	208/6194/2280/7249/207/6009/1019/1499/8650/7248/54541/2263/4089/2064/64223/4780/3664/5925/1977/4893/7187/79109/841/7157/6199/1029/1978/2475/8452	29
WP4705	WP4705	Pathways of nucleic acid metabolism and innate immune sensing	2222-09-01	16/8426	0.0107577002241899	0.149280538179592	0.137466304439466	8635/84153/340061/103/23586/3661/115004/4938/25939	9
WP2371	WP2371	Parkinson 39 s disease pathway	17/2222	38/8426	0.0109094013188229	0.149280538179592	0.137466304439466	7327/6311/7317/54205/11315/7332/7314/9627/836/2861/118424/7326/5413/6622/51465/1432/835	17
WP4288	WP4288	MTHFR deficiency	2222-12-01	24/8426	0.0111643789711997	0.149280538179592	0.137466304439466	79813/54205/1119/501/10919/836/4141/3176/5130/56994/1786/1312	12
WP5180	WP5180	DYRK1A involvement regarding cell proliferation in brain development	25/2222	62/8426	0.0113306237532405	0.149280538179592	0.137466304439466	7249/8893/55851/3020/51107/1019/7248/6598/23385/10238/64223/1759/836/1874/28514/1452/84335/5663/7157/5934/64798/1408/7023/1027/2475	25
WP5085	WP5085	Vasopressin regulated water reabsorption	19/2222	44/8426	0.0114323828944606	0.149280538179592	0.137466304439466	2778/51626/8655/8766/10540/112/84516/1639/1781/9230/51143/10488/1783/1778/5868/360/6844/5869/10671	19
WP5123	WP5123	Mitochondrial fatty acid oxidation disorders	2222-10-01	19/8426	0.0130839719348557	0.165664622759175	0.152553733693435	6584/80221/3032/3033/1632/3030/2182/6342/34/2181	10
WP4923	WP4923	Autophagy	14/2222	30/8426	0.0131750951826148	0.165664622759175	0.152553733693435	8678/8408/9140/5564/26100/64223/64422/60673/84335/64798/81631/5289/2475/9474	14
WP3925	WP3925	Amino acid metabolism	34/2222	91/8426	0.0135180765005089	0.16688679897901	0.15367918547947	5315/30/3939/445/1738/4357/128/501/3417/3033/4190/3155/4953/8802/384/2271/5917/84532/4942/26275/2746/34/3176/2806/3376/2744/4191/4594/7453/10056/6723/1743/1431/6611	34
WP5221	WP5221	2q11 2 copy number variation syndrome	15/2222	33/8426	0.0138489707139189	0.167918769906267	0.154629485038869	1353/9391/54910/90342/51239/387/200539/84191/26505/2064/55486/51647/64210/56910/5595	15
WP5037	WP5037	Riboflavin and CoQ disorders	2222-08-01	14/8426	0.0143368803687617	0.170784943340161	0.157268826205806	54840/57017/2110/51004/55312/10229/2108/80308	8
WP4197	WP4197	Immune response to tuberculosis	2222-11-01	22/8426	0.014951214340424	0.172751858744702	0.159080077659643	6773/3455/3460/4599/5771/5696/10379/3659/6890/8554/4938	11
WP410	WP410	Exercise induced circadian regulation	20/2222	48/8426	0.0150108389778165	0.172751858744702	0.159080077659643	9218/7360/11030/3422/5685/5281/10787/694/7341/3301/11335/1982/2950/8031/5516/8864/6612/10946/1408/51663	20
WP3879	WP3879	4 hydroxytamoxifen dexamethasone and retinoic acids regulation of p27 expression	2222-12-01	25/8426	0.0164062561896863	0.185664132546617	0.170970459239889	7249/207/5605/7248/8569/5894/1977/5606/1978/2475/5595/5608	12
WP5224	WP5224	2q37 copy number variation syndrome	50/2222	145/8426	0.0179927654093632	0.200280126441928	0.184429726542911	79083/801/6194/23178/25992/5879/23192/5510/2817/9208/1915/3069/11345/4705/5873/4735/3611/11337/64284/8837/10267/4738/728294/150678/57140/84557/51281/140739/10920/79781/55230/9266/9267/3597/10494/7187/10670/381/7157/375/8864/7852/54658/51078/9855/81631/51540/80895/3553/666	50
WP4752	WP4752	Base excision repair	14/2222	31/8426	0.0183099524568968	0.200523511584402	0.184653849904867	5425/3146/328/56655/10038/3978/23583/11284/5423/5111/4968/2237/10714/57804	14
WP5381	WP5381	Smith Magenis and Potocki Lupski syndrome copy number variation	54/2222	159/8426	0.0196034855230304	0.209479044531128	0.192900631658771	26160/64792/83450/11020/90410/604/201163/3939/51668/387/10987/2622/84223/6774/10296/8408/10980/23059/91647/384/1212/5564/10498/80232/1211/57560/85478/51098/6470/64223/2665/60673/9318/10920/79781/2314/3996/23164/92749/51138/55081/56912/10670/7157/8533/146691/7942/8562/1408/55255/3553/2475/2119/10890	54
WP4655	WP4655	Cytosolic DNA sensing pathway	28/2222	74/8426	0.0197447111192816	0.209479044531128	0.192900631658771	3551/3606/5441/5437/5434/1147/9140/8737/5435/5440/340061/103/29110/51728/8517/9533/55718/23586/841/3661/6351/51082/115004/11128/29108/3553/9474/10623	28
WP5433	WP5433	PGK1 PKM2 KHKC KHKA acting as protein kinases	2222-08-01	15/8426	0.0237199743636947	0.24778250142998	0.228172708858861	5315/8678/3020/6774/8773/5230/84335/9184	8
WP4753	WP4753	Nucleotide excision repair	18/2222	44/8426	0.0249915449022233	0.257109984675903	0.236762004336852	2067/5425/6119/2071/56655/9978/1642/3978/404672/2073/2966/1069/902/5111/6118/10714/1643/57804	18
WP5426	WP5426	HDAC6 interactions in the central nervous system	39/2222	112/8426	0.028908533958927	0.290853381506963	0.267834909875415	2521/2017/57634/5879/207/22933/23435/8518/4723/11315/1499/5460/1460/1742/4087/4190/1639/22919/7001/1781/10013/9627/3301/3297/84557/156/3320/627/10121/1080/3308/4282/84790/6622/92482/2185/3700/5595/3091	39
WP5437	WP5437	GNAQ pathways in port wine stain	2222-10-01	21/8426	0.0294636611409182	0.290853381506963	0.267834909875415	5879/207/387/5605/7204/5894/5606/2475/5595/5608	10
WP61	WP61	Notch signaling pathway	21/2222	54/8426	0.0295565291958475	0.290853381506963	0.267834909875415	9253/3065/55851/207/9612/6774/51107/8650/6500/23385/6868/7088/9541/28514/3714/5664/5663/22938/3066/2475/2273	21
WP4686	WP4686	Leucine isoleucine and valine metabolism	2222-11-01	24/8426	0.031083986564924	0.301514669679762	0.277652451422028	64087/3712/1738/27034/1892/3028/26275/594/4594/5095/197322	11
WP4290	WP4290	Metabolic reprogramming in colon cancer	17/2222	42/8426	0.0321957382280287	0.307900088124387	0.283532520495909	5315/3939/5223/3418/2271/2618/2746/6390/2821/5230/2806/29920/3419/2744/4191/5162/1743	17
WP3850	WP3850	Factors and pathways affecting insulin like growth factor IGF1 Akt signaling	15/2222	36/8426	0.0328701182369156	0.309983476150913	0.285451026794267	207/3611/4087/5564/84557/64223/1977/84335/79109/4703/3688/64798/8976/4088/2475	15
WP179	WP179	Cell cycle	41/2222	120/8426	0.0347669249338114	0.31776208841044	0.292614030719791	51433/3065/51529/1031/1019/9978/545/6500/7534/4087/4089/25847/6502/990/29882/7529/51434/902/1874/8881/472/7465/10971/5925/5111/7531/29945/7157/896/5934/5885/9184/1029/3066/4088/1027/1028/1032/10735/10459/9133	41
WP4946	WP4946	DNA repair pathways full network	41/2222	120/8426	0.0347669249338114	0.31776208841044	0.292614030719791	2067/5425/3146/6119/2071/328/56655/9978/545/1642/10038/55120/22909/3978/4437/57599/404672/378708/2073/4436/4255/2966/1069/11201/23583/11284/902/7520/5423/472/5111/5906/6118/4968/5395/2237/10714/4683/201254/1643/57804	41
WP138	WP138	Androgen receptor signaling pathway	31/2222	87/8426	0.0350989051999749	0.31776208841044	0.292614030719791	3065/10399/998/23028/10401/5879/7329/207/5901/573/9612/166/387/6774/11315/1499/1387/4089/7050/10498/3985/5883/7341/29893/5925/8031/2274/8554/6605/4088/2119	31
WP2453	WP2453	TCA cycle and deficiency of pyruvate dehydrogenase complex PDHc	2222-08-01	16/8426	0.0366822485031996	0.323470736800942	0.29787089010117	1738/1737/3417/4190/2271/3419/1743/1431	8
WP5412	WP5412	8q11 23 RB1CC1 copy number variation	2222-08-01	16/8426	0.0366822485031996	0.323470736800942	0.29787089010117	11345/11337/8408/60673/5925/56270/7157/2185	8
WP4863	WP4863	Host pathogen interaction of human coronaviruses autophagy	2222-09-01	19/8426	0.0396788798787509	0.345409736380408	0.318073611983509	89849/8678/8408/9140/84557/64422/5289/2475/9474	9
WP4482	WP4482	Vitamin D in inflammatory diseases	2222-10-01	22/8426	0.0415573668079969	0.357182937501644	0.328915068407064	3551/1147/4089/6256/8517/5534/5606/1432/4088/5608	10
WP5038	WP5038	Mitochondrial immune response to SARS CoV 2	14/2222	34/8426	0.0427528044090564	0.362864427421866	0.334146918670783	28976/4715/5245/617/340061/11331/29110/23586/7098/7187/51103/3661/115004/9868	14
WP5355	WP5355	Metabolic Epileptic Disorders	32/2222	92/8426	0.0453231771192343	0.379931324246421	0.349863121622159	5315/3939/445/2026/1738/501/1737/51660/3033/7167/4190/6821/3945/686/5223/1892/292/6470/2746/25874/275/2821/5230/2806/4191/58472/5213/4338/2628/2639/23474/28972	32
WP4263	WP4263	Pancreatic adenocarcinoma pathway	31/2222	89/8426	0.0473944362658129	0.392449051518134	0.361390181539061	208/3551/998/5879/207/5602/387/5605/6774/1019/5900/572/4087/1147/5580/4089/2064/8517/5894/5925/1848/5037/7157/5898/6199/1643/1029/4088/5899/2475/5595	31
WP28	WP28	Selenium metabolism and selenoproteins	18/2222	47/8426	0.048771691678799	0.395017251549055	0.363755131261357	6415/6156/8991/280636/58515/9403/2879/51091/55829/79048/51714/4780/2876/6301/140606/54952/51540/22929	18
WP5362	WP5362	TAR syndrome	23/2222	63/8426	0.0488681135936975	0.395017251549055	0.363755131261357	10401/7329/9112/6613/10616/55004/6774/10158/2972/54541/4233/4116/9368/84305/1759/8764/1080/8799/3688/7852/9855/3066/10623	23
WP3933	WP3933	Kennedy pathway from sphingolipids	2222-07-01	14/8426	0.0499714567504218	0.399183754512193	0.367591892380812	1119/10390/5833/1120/5130/56994/9791	7
WP2036	WP2036	TNF related weak inducer of apoptosis TWEAK signaling pathway	15/2222	38/8426	0.0532158271707968	0.418792856440513	0.385649107395806	208/3065/3551/5879/207/1499/1147/8737/5971/836/5894/7187/841/1432/5595	15
WP368	WP368	Mitochondrial long chain fatty acid beta oxidation	2222-08-01	17/8426	0.0536597621654266	0.418792856440513	0.385649107395806	80221/3033/1632/3030/2182/6342/34/2181	8
WP531	WP531	DNA mismatch repair	2222-10-01	23/8426	0.0566367517235328	0.437004027503168	0.402419025404049	5425/6119/56655/3978/4436/5111/6118/5395/10714/57804	10
WP4906	WP4906	3q29 copy number variation syndrome	23/2222	64/8426	0.0578620873556883	0.441442217016993	0.406505971487627	11159/11158/11116/6993/7629/51626/207/8655/255758/22916/7334/123264/6777/83657/89891/6990/5130/102/1739/200931/9587/7037/3091	23
WP5380	WP5380	5q35 copy number variation	37/2222	111/8426	0.0609726852441344	0.460005036452969	0.423599708011881	1350/1349/9377/825/10960/3020/192286/5602/1327/54540/1351/1337/1329/4149/1340/1345/11285/1212/5771/54732/26262/5799/10959/2773/51491/27166/2771/2161/51499/84364/5335/6622/10636/51428/57104/102/7852	37
WP4758	WP4758	Nephrotic syndrome	17/2222	45/8426	0.0616502527000538	0.460005731685017	0.423600348222463	84942/79809/79934/950/8565/5373/8029/51004/64423/1286/3675/3913/1287/51196/4000/10269/977	17
WP5220	WP5220	Metabolic reprogramming in pancreatic cancer	16/2222	42/8426	0.0638819104310401	0.471476273724741	0.434163098352835	5315/3939/1738/1737/4190/10498/2746/64841/6675/2821/5238/2806/7157/5162/6566/1431	16
WP2525	WP2525	Trans sulfuration one carbon metabolism and related pathways	24/2222	68/8426	0.0649515060733378	0.474215834664477	0.436685847284241	51380/1119/2729/4143/23382/10390/2879/5833/1120/6470/2882/1759/4144/275/441024/2876/10797/5130/4548/25902/29958/56994/191/6648	24
WP2272	WP2272	Pathogenic Escherichia coli infection	20/2222	55/8426	0.0657935732600325	0.475142805200332	0.437539456304158	998/2017/10094/387/7846/1499/7534/10092/9181/10383/81873/10109/4690/51807/10971/84790/3688/100506658/10093/8976	20
WP4313	WP4313	Ferroptosis	23/2222	65/8426	0.067963085803569	0.475142805200332	0.437539456304158	5094/5261/2729/7419/6303/2879/2182/51510/84557/55847/8031/2181/5621/7157/81539/81631/2222/112483/79643/7037/23516/5093/9474	23
WP5333	WP5333	Enterocyte cholesterol metabolism	14/2222	36/8426	0.0682445698698519	0.475142805200332	0.437539456304158	2224/39/3422/51478/51128/6309/10654/1595/4598/3157/2222/6307/50814/4047	14
WP4629	WP4629	Aerobic glycolysis	2222-06-01	8426-12-01	0.0685773120907696	0.475142805200332	0.437539456304158	5315/3939/7167/2821/5230/5213	6
WP5150	WP5150	Spina bifida	2222-06-01	8426-12-01	0.0685773120907696	0.475142805200332	0.437539456304158	4143/23382/6470/4548/1786/191	6
WP4880	WP4880	Host pathogen interaction of human coronaviruses interferon induction	13/2222	33/8426	0.0702884015585186	0.479542149988513	0.441590631878423	3551/6773/3455/1147/8737/29110/8517/23586/10379/7187/3661/1432/4938	13
WP2263	WP2263	Androgen receptor network in prostate cancer	36/2222	109/8426	0.0719963467463678	0.479542149988513	0.441590631878423	7249/207/6009/5605/6774/1019/545/7248/572/4087/5908/8289/86/1398/4436/51478/836/5894/472/5925/10257/6601/5906/57492/841/7157/6597/6604/3295/1432/2289/2185/4088/1978/2475/5595	36
WP2870	WP2870	Extracellular vesicle mediated signaling in recipient cells	2222-12-01	30/8426	0.0721523456623109	0.479542149988513	0.441590631878423	207/1499/4087/4089/4233/2064/7103/5894/8312/4893/4088/2475	12
WP3873	WP3873	RIOK1 and RIOK2 in EGFR and PI3K mediated tumorigenesis	2222-07-01	15/8426	0.0729415038388078	0.479542149988513	0.441590631878423	208/207/6135/64223/79109/7157/2475	7
WP231	WP231	TNF alpha signaling pathway	30/2222	89/8426	0.0748515105734478	0.479542149988513	0.441590631878423	3551/5879/207/5515/8844/6500/8837/572/1147/10131/1387/8737/1457/1535/29110/3320/8517/836/5894/55312/4893/5606/841/11140/5708/8567/117584/56616/5595/5608	30
WP2035	WP2035	Follicle stimulating hormone FSH signaling pathway	2222-10-01	24/8426	0.0748887268368246	0.479542149988513	0.441590631878423	6194/7249/207/6009/5894/1432/6199/1978/2475/5595	10
WP4301	WP4301	Inhibition of exosome biogenesis and secretion by Manumycin A in CRPC cells	2222-08-01	18/8426	0.0749225383735065	0.479542149988513	0.441590631878423	3187/9146/5873/5894/5868/4893/5869/5595	8
WP4961	WP4961	STING pathway in Kawasaki like disease and COVID 19	2222-09-01	21/8426	0.0753956973504962	0.479542149988513	0.441590631878423	3551/3708/1147/340061/29110/8517/3661/115004/3553	9
WP1982	WP1982	Sterol regulatory element binding proteins SREBP signaling	24/2222	69/8426	0.0755684978626964	0.479542149988513	0.441590631878423	6396/2224/207/25956/51586/1622/3422/8720/6721/4190/22872/5564/84532/51128/9871/3837/1595/3157/23175/11236/2222/2475/7528/4047	24
WP4658	WP4658	Small cell lung cancer	32/2222	96/8426	0.0771890954603954	0.485290702014893	0.446884236875973	208/3551/3911/207/54205/1019/6500/4149/1147/5743/3685/3910/6257/6256/8517/836/5925/1286/3675/3913/7187/1163/3688/1164/841/7157/3908/2272/1287/1643/1027/1028	32
WP4216	WP4216	Chromosomal and microsatellite instability in colorectal cancer	25/2222	73/8426	0.0831871690482882	0.518202640218236	0.47719148638033	208/5879/207/54205/5602/387/1499/5900/572/4087/4089/4437/5743/4436/29110/836/5894/8312/1452/7157/5898/1643/4088/5899/5595	25
WP143	WP143	Fatty acid beta oxidation	13/2222	34/8426	0.0873342474129475	0.539090490849012	0.496426248452544	1738/3032/3033/1632/7167/3030/2182/1892/1120/34/2181/57104/2639	13
WP3996	WP3996	Ethanol effects on histone modifications	2222-12-01	31/8426	0.0905147231451483	0.553689162302304	0.509869564231561	3065/55869/51564/4143/10919/10013/1571/8841/4548/8520/3066/191	12
WP268	WP268	Notch signaling	16/2222	44/8426	0.0933753903436142	0.566088303958161	0.521287423534838	9253/3065/1487/9612/51107/8650/196403/1387/23385/6868/28514/3714/5664/5663/5986/3066	16
WP2333	WP2333	Trans sulfuration pathway	2222-05-01	8426-10-01	0.0950397840272429	0.571079764199097	0.5258838538629	51380/4357/4548/1786/191	5
WP4549	WP4549	Fragile X syndrome	39/2222	122/8426	0.0968222105602479	0.57668667517902	0.531047027449559	3708/7249/8831/1973/224/207/6009/1785/5605/1915/1742/7248/8569/5825/1212/163/1211/4763/627/64223/1759/5894/9463/1173/6895/1977/23191/84335/5335/8218/4204/160/6529/1845/6566/64798/81631/1029/2475	39
WP1433	WP1433	Nucleotide binding oligomerization domain NOD pathway	15/2222	41/8426	0.0976717431054661	0.576687944074883	0.531048195923541	3551/5879/3606/4671/22900/51079/1147/10980/3320/8517/841/14/29108/10910/3553	15
WP4236	WP4236	Krebs cycle disorders	2222-06-01	13/8426	0.0997971494032077	0.577110896889917	0.531437675765616	3939/51660/3945/8802/2271/1743	6
WP4792	WP4792	Purine metabolism	2222-06-01	13/8426	0.0997971494032077	0.577110896889917	0.531437675765616	158/4860/159/1716/3704/353	6
WP4259	WP4259	Disorders of folate metabolism and transport	2222-08-01	19/8426	0.100554290006056	0.577110896889917	0.531437675765616	5860/2618/6470/441024/10797/4548/10840/10588	8
WP2291	WP2291	Deregulation of Rab and Rab effector genes in bladder cancer	2222-07-01	16/8426	0.101143146877614	0.577110896889917	0.531437675765616	79083/5873/9648/84958/83874/8567/5874	7
WP5345	WP5345	1p36 copy number variation syndrome	31/2222	95/8426	0.102730363699434	0.581282641265962	0.535279263486523	85452/11079/5261/54973/81669/55052/9978/4087/54998/54991/29101/5828/4089/2099/92105/55174/116983/8764/150684/28514/118424/65220/382/81556/26155/1743/8784/51150/375790/4088/8452	31
WP534	WP534	Glycolysis and gluconeogenesis	16/2222	45/8426	0.110878914560751	0.620471394087132	0.571366573269911	5315/3939/2026/1738/1737/51660/7167/4190/3945/5223/25874/2821/5230/2806/4191/5213	16
WP3844	WP3844	PI3K AKT mTOR signaling pathway and therapeutic opportunities in prostate cancer	2222-12-01	32/8426	0.111483814548792	0.620471394087132	0.571366573269911	7249/207/6009/572/8408/64223/4893/79109/7942/1027/1978/2475	12
WP4255	WP4255	Non small cell lung cancer	24/2222	72/8426	0.11422984729172	0.630585904968115	0.580680610109387	208/207/54205/5605/6774/1019/572/2064/6777/6257/6256/836/5894/5925/1382/4893/5335/841/83593/7157/2272/1643/1029/5595	24
WP4726	WP4726	Sphingolipid metabolism integrated pathway	2222-10-01	26/8426	0.12116906608028	0.65819036694808	0.606100423172094	427/10558/8612/7368/79603/8613/130367/7357/253782/6609	10
WP5183	WP5183	SARS CoV 2 mitochondrial chronic oxidative stress and endothelial dysfunction	2222-10-01	26/8426	0.12116906608028	0.65819036694808	0.606100423172094	28976/3606/5245/617/340061/91942/7187/51103/54386/9868	10
WP2509	WP2509	Nanoparticle triggered autophagic cell death	2222-09-01	23/8426	0.125941472409024	0.672621361545909	0.619389332235129	7249/8678/7248/8408/9140/51100/84557/64422/9474	9
WP4224	WP4224	Purine metabolism and related disorders	2222-09-01	23/8426	0.125941472409024	0.672621361545909	0.619389332235129	158/4860/159/1716/2618/3704/4144/353/7172	9
WP4535	WP4535	Envelope proteins and their potential roles in EDMD physiopathology	16/2222	46/8426	0.13022343109353	0.672621361545909	0.619389332235129	23345/23224/23353/387/5605/112/4087/4089/6901/163183/4893/7112/5339/3799/4088/5595	16
WP4206	WP4206	Hereditary leiomyomatosis and renal cell carcinoma pathway	2222-08-01	20/8426	0.130450124026784	0.672621361545909	0.619389332235129	6194/3939/5564/4780/7157/5162/8452/3091	8
WP5146	WP5146	Lung pathology of COVID 19	2222-08-01	20/8426	0.130450124026784	0.672621361545909	0.619389332235129	3606/340061/29110/23586/7098/3661/115004/3553	8
WP5331	WP5331	Autophagy in pancreatic ductal adenocarcinoma	2222-08-01	20/8426	0.130450124026784	0.672621361545909	0.619389332235129	3146/8678/6774/4780/7157/7942/81631/8036	8
WP4815	WP4815	Glycosaminoglycan degradation	2222-07-01	17/8426	0.134381516176146	0.672621361545909	0.619389332235129	2588/138050/3423/6448/3073/3425/8692	7
WP5372	WP5372	Involvement of secretase in neurodegenerative diseases	2222-07-01	17/8426	0.134381516176146	0.672621361545909	0.619389332235129	208/207/23435/6418/627/5516/6622	7
WP4874	WP4874	CAMKK2 pathway	2222-12-01	33/8426	0.135024050543235	0.672621361545909	0.619389332235129	801/5879/7248/51024/7466/84557/4780/28964/6786/5894/2475/5595	12
WP2864	WP2864	Apoptosis related network due to altered Notch3 in ovarian cancer	18/2222	53/8426	0.136053431438442	0.672621361545909	0.619389332235129	3065/207/8531/3329/26135/308/2729/27018/2065/9616/79092/10451/8312/10276/3727/2185/1027/2081	18
WP3940	WP3940	One carbon metabolism and related pathways	18/2222	53/8426	0.136053431438442	0.672621361545909	0.619389332235129	51380/1119/2729/4143/10390/2879/5833/1120/6470/2882/1759/4144/2876/5130/4548/29958/56994/6648	18
WP5049	WP5049	Glycolysis in senescence	2222-05-01	8426-11-01	0.137694210979207	0.672621361545909	0.619389332235129	5315/3939/5925/5230/7157	5
WP5166	WP5166	Glyoxylate metabolism	2222-05-01	8426-11-01	0.137694210979207	0.672621361545909	0.619389332235129	3939/9380/2806/5827/112817	5
WP5233	WP5233	Arsenic metabolism and reactive oxygen species generation	2222-05-01	8426-11-01	0.137694210979207	0.672621361545909	0.619389332235129	847/7386/28958/7416/6648	5
WP500	WP500	Glycogen synthesis and degradation	14/2222	40/8426	0.144617618465862	0.701395449559432	0.645886205779866	801/805/5261/5515/7360/5527/808/5520/2992/5257/5516/5529/5256/5525	14
WP2380	WP2380	Brain derived neurotrophic factor BDNF signaling pathway	42/2222	137/8426	0.147067362490952	0.708218008023804	0.652168819108813	3551/10399/998/6194/7249/4904/5879/207/5515/5602/5605/5792/6774/8844/25970/1499/572/1147/5580/8894/1457/6777/6868/4690/10451/627/8517/836/5894/1977/23191/5335/5923/5906/1965/1739/1432/2185/1978/57498/2475/5595	42
WP4725	WP4725	Sphingolipid metabolism overview	2222-10-01	27/8426	0.149071545210208	0.712813938012192	0.656401021904103	427/10558/8612/7368/79603/8613/130367/7357/253782/6609	10
WP722	WP722	Serotonin HTR1 group and FOS pathway	13/2222	37/8426	0.152550259774565	0.724347037670838	0.667021378771379	3708/387/5605/6774/10125/2773/2771/5606/5923/5906/1432/5595/5608	13
WP497	WP497	Urea cycle and metabolism of amino groups	2222-08-01	21/8426	0.164329771212193	0.769516652779855	0.708616218512106	445/4953/384/4942/2746/6723/2628/6611	8
WP5292	WP5292	Glycosphingolipid metabolism	2222-08-01	21/8426	0.164329771212193	0.769516652779855	0.708616218512106	7368/9334/8703/8869/2581/8702/53947/7357	8
WP2572	WP2572	Primary focal segmental glomerulosclerosis FSGS	23/2222	72/8426	0.17199202877584	0.799880736567092	0.736577253733591	3911/207/1499/3611/950/3685/4690/1759/3664/64423/10971/1286/3675/5111/3913/5335/3688/1287/375790/1027/1028/51196/977	23
WP2447	WP2447	Amyotrophic lateral sclerosis ALS	13/2222	38/8426	0.178767808885902	0.825732950288165	0.760383493482939	5879/847/5605/57679/572/79139/836/5868/2876/1471/7157/1432/5608	13
WP5367	WP5367	Rubinstein Taybi syndrome 1	2222-06-01	15/8426	0.17998302892879	0.825732950288165	0.760383493482939	4862/2091/1387/4089/9188/5111	6
WP2290	WP2290	RalA downstream regulated genes	2222-05-01	8426-12-01	0.187063424470948	0.841165994806447	0.774595149081512	998/5879/8531/4893/5898	5
WP3849	WP3849	MAPK and NFkB signaling pathways inhibited by Yersinia YopJ	2222-05-01	8426-12-01	0.187063424470948	0.841165994806447	0.774595149081512	3551/1147/8517/5894/5608	5
WP3871	WP3871	Valproic acid pathway	2222-05-01	8426-12-01	0.187063424470948	0.841165994806447	0.774595149081512	3065/3712/3032/3030/3028	5
WP366	WP366	TGF beta signaling pathway	40/2222	133/8426	0.188981466996293	0.842868034173881	0.776162487092915	3065/998/5879/7329/23327/207/387/10987/5605/8021/9146/9978/6500/4087/10131/1387/4089/7050/4233/3985/7341/5894/8312/1874/5606/11171/3688/8554/7157/5934/3727/51377/1432/22938/2354/4088/11059/9564/5608/9133	40
WP4666	WP4666	Hepatitis B infection	45/2222	151/8426	0.190609487708818	0.842868034173881	0.776162487092915	208/3551/6778/537/207/6773/54205/5602/5605/6774/1642/7534/572/4087/1147/1387/7419/4089/6777/7529/10488/29110/7097/8517/836/5894/10971/23586/7098/5111/4893/7187/5606/355/1654/841/468/3661/1432/2185/1960/1643/4088/5595/5608	45
WP2324	WP2324	AGE RAGE pathway	21/2222	66/8426	0.191165945895107	0.842868034173881	0.776162487092915	3551/998/5879/207/54205/387/6774/4087/1147/5580/3958/6777/5321/1650/836/5894/841/1432/4088/5595/3091	21
WP3414	WP3414	Initiation of transcription and translation elongation at the HIV 1 LTR	2222-11-01	32/8426	0.200853665719009	0.867068602139249	0.798447794234112	3065/55869/6829/51564/1387/51497/7936/5534/8841/7469/3066	11
WP5365	WP5365	4p16 3 copy number variation	2222-11-01	32/8426	0.200853665719009	0.867068602139249	0.798447794234112	3020/617/51497/353497/7936/118424/7469/5335/8218/7884/5595	11
WP4722	WP4722	Glycerolipids and glycerophospholipids	2222-08-01	22/8426	0.201762649687778	0.867068602139249	0.798447794234112	54675/5833/1120/5130/56994/57104/84649/9791	8
WP5046	WP5046	NAD metabolism in oncogene induced senescence and mitochondrial dysfunction associated senescence	2222-08-01	22/8426	0.201762649687778	0.867068602139249	0.798447794234112	22933/4190/23408/2806/4191/7157/3553/23410	8
WP2586	WP2586	Aryl hydrocarbon receptor pathway	15/2222	46/8426	0.210523942273144	0.891545701157714	0.820987747442341	9612/2729/5743/2099/4763/3320/4780/5894/5925/135112/4893/11140/5325/9049/1027	15
WP4861	WP4861	Endoplasmic reticulum stress response in coronavirus infection	15/2222	46/8426	0.210523942273144	0.891545701157714	0.820987747442341	7494/5510/8720/23368/9451/90673/26472/5500/84557/6992/5501/23645/1965/468/2081	15
WP3865	WP3865	Novel intracellular components of RIG I like receptor pathway	19/2222	60/8426	0.213043462635295	0.891545701157714	0.820987747442341	3551/5300/10521/5602/1147/9140/8737/340061/29110/8517/79132/23586/7187/1654/841/3661/1432/22938/9474	19
WP5176	WP5176	Disorders of bile acid synthesis and biliary transport	2222-10-01	29/8426	0.213370110312419	0.891545701157714	0.820987747442341	123264/5825/6342/8714/1593/9420/10257/200931/3295/10998	10
WP384	WP384	Apoptosis modulation by HSP70	2222-07-01	19/8426	0.21402348937954	0.891545701157714	0.820987747442341	54205/5602/8737/836/355/841/835	7
WP3998	WP3998	Prader Willi and Angelman syndrome	33/2222	110/8426	0.221369124583396	0.911387170542476	0.839258940085623	10844/6396/23225/79902/1031/8021/7334/1019/10762/8480/85378/53371/990/23511/81929/585/2733/627/9637/5903/8924/5925/1977/23191/2796/4927/7157/9818/55706/1029/51738/123606/5108	33
WP2034	WP2034	Leptin signaling pathway	22/2222	71/8426	0.223615155176088	0.911387170542476	0.839258940085623	3551/998/6194/5879/207/387/5605/6774/25970/572/1147/2099/2064/6777/8517/5894/1977/5335/1432/1978/2475/5595	22
WP2018	WP2018	RANKL RANK signaling pathway	16/2222	50/8426	0.224809881415596	0.911387170542476	0.839258940085623	208/3551/998/5879/207/4067/1147/5971/8517/2274/7187/5335/1432/2475/5595/5608	16
WP3644	WP3644	NAD metabolism	2222-06-01	16/8426	0.227286958159496	0.911387170542476	0.839258940085623	22933/51547/23408/65220/349565/23410	6
WP4657	WP4657	22q11 2 copy number variation syndrome	37/2222	125/8426	0.232517066666976	0.911387170542476	0.839258940085623	7514/54487/998/57142/5901/400891/51586/9978/5902/7353/6721/2263/8216/5625/85359/5905/5500/4942/421/2746/284361/5894/3837/5430/8841/64976/5297/8218/5413/7157/6899/2296/9342/1312/59/8452/8036	37
WP244	WP244	Alpha 6 beta 4 signaling pathway	2222-11-01	33/8426	0.233768473306895	0.911387170542476	0.839258940085623	5879/3911/207/387/5580/3913/1432/3908/1978/2475/5595	11
WP2817	WP2817	Mammary gland development pathway Pregnancy and lactation Stage 3 of 4	2222-11-01	33/8426	0.233768473306895	0.911387170542476	0.839258940085623	7170/7392/9914/1147/2065/2099/2064/1977/2706/2100/7528	11
WP3676	WP3676	BDNF TrkB signaling	2222-11-01	33/8426	0.233768473306895	0.911387170542476	0.839258940085623	7249/207/6009/1742/7248/8569/627/4893/5335/1978/2475	11
WP422	WP422	MAPK cascade	2222-11-01	33/8426	0.233768473306895	0.911387170542476	0.839258940085623	5602/5605/7786/4155/8649/5894/4893/5606/1432/5595/5608	11
WP4481	WP4481	Resistin as a regulator of inflammation	2222-11-01	33/8426	0.233768473306895	0.911387170542476	0.839258940085623	208/3551/3708/207/1147/8517/5335/1432/51196/5332/5595	11
WP3303	WP3303	RAC1 PAK1 p38 MMP2 pathway	21/2222	68/8426	0.235764414331097	0.911387170542476	0.839258940085623	3551/5879/207/6774/1499/572/1147/2064/1398/6777/4436/4690/8517/4893/3688/7157/10318/79155/1432/1978/5595	21
WP4685	WP4685	Melanoma	21/2222	68/8426	0.235764414331097	0.911387170542476	0.839258940085623	208/801/805/5879/207/5605/1019/91860/572/808/8649/4763/5894/810/5925/4893/8859/7157/1643/1029/5595	21
WP186	WP186	Homologous recombination	2222-05-01	13/8426	0.241604846388285	0.911387170542476	0.839258940085623	5425/472/10714/4683/57804	5
WP4271	WP4271	Vitamin B12 disorders	2222-05-01	13/8426	0.241604846388285	0.911387170542476	0.839258940085623	27249/8029/326625/4548/4594	5
WP4292	WP4292	Methionine metabolism leading to sulfur amino acids and related disorders	2222-05-01	13/8426	0.241604846388285	0.911387170542476	0.839258940085623	51380/4143/4548/132/191	5
WP4947	WP4947	Nitric oxide metabolism in cystic fibrosis	2222-05-01	13/8426	0.241604846388285	0.911387170542476	0.839258940085623	3275/54496/10498/3276/55170	5
WP5318	WP5318	Female steroid hormones in cardiomyocyte energy metabolism	2222-05-01	13/8426	0.241604846388285	0.911387170542476	0.839258940085623	208/3032/2099/34/2101	5
WP5304	WP5304	Cholesterol metabolism	22/2222	72/8426	0.246329330792198	0.924075224353051	0.85094284670291	9218/2224/4035/39/3422/51478/26119/51128/6309/4043/10654/1595/1593/4598/3157/3931/7416/706/2222/6307/50814/4047	22
WP5269	WP5269	Genetic causes of porto sinusoidal vascular disease	2222-12-01	37/8426	0.252070178098095	0.930569615903475	0.856923264625477	79415/998/5879/51142/2099/1535/1716/2969/3692/51119/51523/5595	12
WP2267	WP2267	Synaptic vesicle pathway	16/2222	51/8426	0.252205183821184	0.930569615903475	0.856923264625477	1785/11315/8775/161/163/1211/1759/291/1173/773/6844/8218/160/81539/6812/10497	16
WP3286	WP3286	Copper homeostasis	16/2222	51/8426	0.252205183821184	0.930569615903475	0.856923264625477	1353/207/54739/6868/8754/836/4501/150684/475/1317/10063/5621/7157/4502/102/538	16
WP5050	WP5050	TCA cycle in senescence	2222-04-01	8426-10-01	0.256888141659221	0.930569615903475	0.856923264625477	4190/2271/7157/4200	4
WP205	WP205	IL 7 signaling pathway	2222-07-01	20/8426	0.259024532261792	0.930569615903475	0.856923264625477	207/5605/6774/572/6777/2185/5595	7
WP2507	WP2507	Nanomaterial induced apoptosis	2222-07-01	20/8426	0.259024532261792	0.930569615903475	0.856923264625477	54205/8837/836/355/841/2021/56616	7
WP516	WP516	Hypertrophy model	2222-07-01	20/8426	0.259024532261792	0.930569615903475	0.856923264625477	3606/11072/9948/1977/102/3727/1978	7
WP732	WP732	Serotonin receptor 2 and ELK SRF GATA4 signaling	2222-07-01	20/8426	0.259024532261792	0.930569615903475	0.856923264625477	3708/5605/10125/5894/4893/5923/5595	7
WP5390	WP5390	Pancreatic cancer subtypes	15/2222	48/8426	0.267340561785462	0.944806506713848	0.870033431498373	131177/6273/10170/10551/7033/155465/84985/7103/55808/3855/374/23584/6318/53836/9982	15
WP4241	WP4241	Type 2 papillary renal cell carcinoma	2222-11-01	34/8426	0.268553248594658	0.944806506713848	0.870033431498373	6923/112398/6921/9978/81578/6421/1387/2271/7942/1513/3091	11
WP5202	WP5202	Alstrom syndrome	2222-11-01	34/8426	0.268553248594658	0.944806506713848	0.870033431498373	11159/26160/11020/51668/2647/55968/5727/5990/1874/6811/23557	11
WP5358	WP5358	JAK STAT signaling in the regulation of beta cells	2222-11-01	34/8426	0.268553248594658	0.944806506713848	0.870033431498373	208/207/6774/1019/3460/6777/64223/84335/4893/896/2475	11
WP437	WP437	EGF EGFR signaling pathway	46/2222	160/8426	0.271715224727994	0.95100328654798	0.875739791038679	998/10401/5879/6311/207/5605/6774/9146/51079/5900/5580/9138/2064/4738/1398/6777/3985/163/10617/4690/10451/1759/5894/5868/1173/5111/5335/5906/5037/5898/382/160/29924/858/3727/10188/1432/2185/2354/4216/6812/1978/5899/51196/2475/9564	46
WP3859	WP3859	TGF beta signaling in thyroid cells for epithelial mesenchymal transition	2222-06-01	17/8426	0.277962653786778	0.967880214980626	0.891281059915497	207/4087/4089/3397/4088/5595	6
WP5300	WP5300	TROP2 regulatory signaling	14/2222	45/8426	0.283730324526179	0.982359127151778	0.904614094299909	10399/5879/1019/1366/1499/4192/5580/3482/5925/5664/3688/4070/1029/1027	14
WP4595	WP4595	Urea cycle and associated pathways	2222-08-01	24/8426	0.285014356478498	0.982359127151778	0.904614094299909	445/4190/3945/2271/4942/2746/2806/4191	8
WP4868	WP4868	Type I interferon induction and signaling during SARS CoV 2 infection	2222-10-01	31/8426	0.286724931649726	0.983263780758404	0.905447152578082	6773/3455/29110/7097/23586/7098/10379/7187/3661/4938	10
WP4018	WP4018	Clear cell renal cell carcinoma pathways	25/2222	85/8426	0.298228100271066	0.999999997119564	0.920858845498831	7249/5315/207/3939/6009/2026/6774/8844/7248/1387/80184/7167/4190/3945/6470/64223/2821/5230/84335/55276/64798/113675/5213/2475/3091	25
WP3969	WP3969	H19 action Rb E2F1 signaling and CDK Beta catenin activity	2222-05-01	14/8426	0.29962619499689	0.999999997119564	0.920858845498831	9555/1019/1499/5925/1466	5
WP4223	WP4223	Ras signaling	52/2222	184/8426	0.303948151936309	0.999999997119564	0.920858845498831	208/8398/3551/801/998/805/8681/8831/5879/207/4301/2783/5602/387/5605/8844/91860/5900/572/1147/2263/808/2787/5863/5908/4233/5321/100271927/4763/10125/8517/5894/55970/5868/2790/810/4893/5335/5923/5906/83593/5898/382/5869/54331/10156/11145/5899/51196/5595/81579/8036	52
WP400	WP400	p38 MAPK signaling pathway	2222-11-01	35/8426	0.304848528155672	0.999999997119564	0.920858845498831	998/5879/4149/3150/8569/8737/5321/8550/5923/1432/5608	11
WP4542	WP4542	Leukocyte intrinsic Hippo pathway functions	2222-11-01	35/8426	0.304848528155672	0.999999997119564	0.920858845498831	5879/387/1236/5872/23012/6901/10971/5906/83593/1432/55233	11
WP5036	WP5036	Angiotensin II receptor type 1 pathway	2222-09-01	28/8426	0.306907091973502	0.999999997119564	0.920858845498831	10399/4089/5894/2161/3727/4088/5608/59/3091	9
WP2261	WP2261	Glioblastoma signaling pathways	24/2222	82/8426	0.313043865563766	0.999999997119564	0.920858845498831	208/7249/207/1031/5605/1019/7248/2065/2263/5580/4233/2064/4763/5894/472/5925/4893/5335/5606/7157/1029/1027/5595/5608	24
WP5408	WP5408	15q25 copy number variation	14/2222	46/8426	0.315758116761882	0.999999997119564	0.920858845498831	3708/84942/23478/9789/643707/5151/1176/5894/9455/83640/8120/7150/8943/28972	14
WP524	WP524	G13 signaling pathway	2222-12-01	39/8426	0.320971997089473	0.999999997119564	0.920858845498831	801/998/5879/5602/387/9138/5500/23191/8976/10188/4216/10672	12
WP4879	WP4879	Overlap between signal transduction pathways contributing to LMNA laminopathies	17/2222	57/8426	0.32226243984931	0.999999997119564	0.920858845498831	3065/4673/1019/1499/4087/1387/7088/8312/5925/6895/1452/7112/2339/4088/1513/4000/10269	17
WP4321	WP4321	Thermogenesis	31/2222	108/8426	0.32377299391009	0.999999997119564	0.920858845498831	123096/6194/2778/23028/7249/6009/353500/55818/112/7248/6598/8289/2182/5564/86/10488/64223/84335/4893/6601/5606/2181/57492/6597/6604/57104/5593/1432/6605/6199/2475	31
WP3875	WP3875	ATR signaling	2222-04-01	8426-11-01	0.324998959190659	0.999999997119564	0.920858845498831	6119/545/5883/6118	4
WP5120	WP5120	Inclusion body myositis	2222-04-01	8426-11-01	0.324998959190659	0.999999997119564	0.920858845498831	55851/23385/5664/5663	4
WP5394	WP5394	UDP derived sugars synthesis in fibroblasts	2222-04-01	8426-11-01	0.324998959190659	0.999999997119564	0.920858845498831	2582/2821/5238/80146	4
WP3670	WP3670	Interactions between LOXL4 and oxidative stress pathway	2222-06-01	18/8426	0.330834456927617	0.999999997119564	0.920858845498831	308/5310/4780/780/11140/3490	6
WP5101	WP5101	Congenital generalized lipodystrophy	2222-06-01	18/8426	0.330834456927617	0.999999997119564	0.920858845498831	208/26580/84649/23175/64900/3091	6
WP5223	WP5223	2q21 1 copy number variation syndrome	2222-06-01	18/8426	0.330834456927617	0.999999997119564	0.920858845498831	5879/90557/387/6774/653784/55041	6
WP481	WP481	Insulin signaling	45/2222	160/8426	0.333957606508862	0.999999997119564	0.920858845498831	208/3551/10110/7249/5879/7494/207/6009/5602/5605/5792/10211/7786/7248/5580/8471/115703/1398/10487/8773/2992/9448/4641/5894/1977/6236/6844/5606/382/375/50488/3799/1432/6199/4216/5213/6814/6812/5289/1978/2475/5595/5608/8491/3631	45
WP3878	WP3878	ATM signaling in development and disease	14/2222	47/8426	0.348639705498495	0.999999997119564	0.920858845498831	5536/7249/5515/23300/545/80254/3150/7158/8517/472/7157/1432/4683/2475	14
WP3645	WP3645	NAD biosynthetic pathways	2222-07-01	22/8426	0.355189568899371	0.999999997119564	0.920858845498831	22933/51547/10038/55191/23408/143/23410	7
WP5194	WP5194	Synthesis of ceramides and 1 deoxyceramides	2222-07-01	22/8426	0.355189568899371	0.999999997119564	0.920858845498831	427/10558/7368/79603/53947/7357/253782	7
WP2203	WP2203	Thymic stromal lymphopoietin TSLP signaling pathway	2222-12-01	40/8426	0.356947987471074	0.999999997119564	0.920858845498831	6194/6778/207/5605/6774/4067/5971/6777/1432/1978/2475/5595	12
WP4723	WP4723	Omega 3 omega 6 fatty acid synthesis	2222-05-01	15/8426	0.359447778030939	0.999999997119564	0.920858845498831	8398/2182/5321/2181/10965	5
WP5182	WP5182	Pro survival signaling of neuroprotectin D1	2222-05-01	15/8426	0.359447778030939	0.999999997119564	0.920858845498831	54205/8737/836/5516/841	5
WP4553	WP4553	FBXL10 enhancement of MAP ERK signaling in diffuse large B cell lymphoma	2222-10-01	33/8426	0.365752478275338	0.999999997119564	0.920858845498831	9555/604/3020/94239/55506/55766/1848/3015/2146/5595	10
WP2795	WP2795	Cardiac hypertrophic response	16/2222	55/8426	0.371786225507212	0.999999997119564	0.920858845498831	208/3551/801/5879/207/5605/51564/1147/2263/8517/5894/5606/1432/2475/5595/5608	16
WP5039	WP5039	SARS CoV 2 innate immunity evasion and cell specific immune response	19/2222	66/8426	0.371991053803185	0.999999997119564	0.920858845498831	6773/3455/8480/8737/4599/29110/284340/79132/23586/9540/7187/841/2919/3661/6351/7020/3579/3066/4088	19
WP5216	WP5216	Warburg effect modulated by deubiquitinating enzymes and their substrates	2222-08-01	26/8426	0.375063424221357	0.999999997119564	0.920858845498831	207/3939/51547/5223/11338/5230/2475/3091	8
WP4320	WP4320	Effect of progerin on genes involved in progeria	2222-11-01	37/8426	0.380435395783323	0.999999997119564	0.920858845498831	3065/5931/23028/9112/3020/8932/11335/57504/5925/7157/3066	11
WP1742	WP1742	TP53 network	2222-06-01	19/8426	0.384747211180577	0.999999997119564	0.920858845498831	7161/7341/472/7157/1029/666	6
WP710	WP710	DNA damage response only ATM dependent	31/2222	111/8426	0.389100568339091	0.999999997119564	0.920858845498831	208/998/3146/5879/207/604/5602/387/7161/847/5527/1499/572/4089/2064/6342/8312/472/4893/7157/896/638/5529/5934/7482/4216/1029/4088/1027/5289/6648	31
WP1422	WP1422	Sphingolipid pathway	2222-09-01	30/8426	0.391806236765883	0.999999997119564	0.920858845498831	5515/427/10558/7368/79603/130367/7357/253782/57515	9
WP4495	WP4495	IL 10 anti inflammatory signaling pathway	2222-04-01	8426-12-01	0.393966726550514	0.999999997119564	0.920858845498831	6773/6774/3588/644	4
WP5396	WP5396	Enterohepatic circulation of bile acids	2222-04-01	8426-12-01	0.393966726550514	0.999999997119564	0.920858845498831	123264/8714/10257/200931	4
WP2374	WP2374	Oncostatin M signaling pathway	16/2222	56/8426	0.403179294725376	0.999999997119564	0.920858845498831	6194/10401/207/5605/6774/5580/6777/836/5894/3727/1432/2185/1027/2475/5595/3091	16
WP3612	WP3612	Photodynamic therapy induced NFE2L2 NRF2 survival signaling	2222-07-01	23/8426	0.404622238022735	0.999999997119564	0.920858845498831	368/2729/8714/4780/2950/10257/1432	7
WP712	WP712	Estrogen signaling pathway	2222-07-01	23/8426	0.404622238022735	0.999999997119564	0.920858845498831	3551/2778/207/1147/2099/8517/1432	7
WP1971	WP1971	Integrated cancer pathway	13/2222	45/8426	0.405244551202243	0.999999997119564	0.920858845498831	207/1019/545/572/4087/4436/836/472/5925/841/7157/4088/1027	13
WP313	WP313	Hepatocyte growth factor receptor signaling	2222-10-01	34/8426	0.406252157308954	0.999999997119564	0.920858845498831	5605/6774/5908/4233/1398/5894/5906/3688/2185/5595	10
WP5117	WP5117	Cohesin complex Cornelia de Lange syndrome	2222-10-01	34/8426	0.406252157308954	0.999999997119564	0.920858845498831	23383/55869/5515/9985/5527/5516/5529/5885/10735/5525	10
WP5114	WP5114	Nucleotide excision repair in xeroderma pigmentosum	21/2222	75/8426	0.417015034447929	0.999999997119564	0.920858845498831	57654/2067/5425/3020/6119/2071/56655/9978/1642/3978/3150/404672/84464/2966/1069/902/5111/6118/10714/1643/57804	21
WP4767	WP4767	FGFR3 signaling in chondrocyte proliferation and terminal differentiation	2222-08-01	27/8426	0.420949422401751	0.999999997119564	0.920858845498831	5515/5605/4882/5894/1267/1432/5595/9474	8
WP5144	WP5144	NRP1 triggered signaling pathways in pancreatic cancer	15/2222	53/8426	0.42571758836471	0.999999997119564	0.920858845498831	208/5879/207/5605/4087/4089/1106/5971/4233/5361/5362/4088/1027/5595/9564	15
WP3858	WP3858	Toll like receptor signaling related to MyD88	2222-09-01	31/8426	0.434794043404312	0.999999997119564	0.920858845498831	3551/1147/5971/29110/7097/8517/7098/7187/3661	9
WP3981	WP3981	miRNA regulation of prostate cancer signaling pathways	2222-09-01	31/8426	0.434794043404312	0.999999997119564	0.920858845498831	5605/1499/572/1387/8517/5894/7157/1027/2475	9
WP5142	WP5142	Calcium mediated T cell apoptosis involved in inclusion body myositis	2222-06-01	20/8426	0.438628359288627	0.999999997119564	0.920858845498831	3065/801/824/23523/5335/3066	6
WP5275	WP5275	Ether lipid biosynthesis	2222-06-01	20/8426	0.438628359288627	0.999999997119564	0.920858845498831	10390/7368/8540/55711/23175/64900	6
WP5072	WP5072	Modulators of TCR signaling and T cell activation	17/2222	61/8426	0.443152806599924	0.999999997119564	0.920858845498831	3551/6923/5094/207/677/6598/1147/9616/84065/10425/9158/4716/8517/5777/5335/1027/10672	17
WP4630	WP4630	Measles virus infection	37/2222	136/8426	0.444560862937148	0.999999997119564	0.920858845498831	3551/10399/6773/3455/54205/4179/5602/7161/6774/1019/1460/572/1147/9451/4599/8667/1457/6777/2213/25898/103/29110/7097/8517/836/23586/10379/7187/355/841/1965/7157/896/3661/4938/1027/3553	37
WP1528	WP1528	Physiological and pathological hypertrophy of the heart	2222-07-01	24/8426	0.453872542188008	0.999999997119564	0.920858845498831	801/5879/387/50804/6774/5606/1432	7
WP1434	WP1434	Osteopontin signaling	2222-04-01	13/8426	0.461683117733727	0.999999997119564	0.920858845498831	3551/1147/3685/5595	4
WP5173	WP5173	Disorders of galactose metabolism	2222-04-01	13/8426	0.461683117733727	0.999999997119564	0.920858845498831	2582/2992/6523/2592	4
WP5320	WP5320	Male steroid hormones in cardiomyocyte energy metabolism	2222-04-01	13/8426	0.461683117733727	0.999999997119564	0.920858845498831	1583/6817/6716/54658	4
WP3851	WP3851	TLR4 signaling and tolerance	2222-08-01	28/8426	0.466566354573051	0.999999997119564	0.920858845498831	3551/1147/8737/23471/29110/8517/7187/3661	8
WP5121	WP5121	Sphingolipid metabolism in senescence	2222-08-01	28/8426	0.466566354573051	0.999999997119564	0.920858845498831	427/10558/1019/79603/5925/55512/7357/2475	8
WP5422	WP5422	IL 19 signaling pathway	2222-08-01	28/8426	0.466566354573051	0.999999997119564	0.920858845498831	6778/5879/207/6774/7852/1432/5595/59	8
WP363	WP363	Wnt signaling pathway	13/2222	47/8426	0.4756186066835	0.999999997119564	0.920858845498831	7249/1487/5879/207/387/1453/1499/1454/7248/8312/1452/6259/2475	13
WP4838	WP4838	Regucalcin in proximal tubule epithelial kidney cells	2222-09-01	32/8426	0.477460585288983	0.999999997119564	0.920858845498831	207/4087/4089/836/5894/5534/841/2475/59	9
WP5113	WP5113	Antiviral and anti inflammatory effects of Nrf2 on SARS CoV 2 pathway	2222-09-01	32/8426	0.477460585288983	0.999999997119564	0.920858845498831	3551/2729/1147/6256/8517/4780/5593/3661/3553	9
WP5312	WP5312	Metabolic pathways of fibroblasts	2222-09-01	32/8426	0.477460585288983	0.999999997119564	0.920858845498831	3939/387/7360/871/2746/2821/5335/2744/6566	9
WP727	WP727	Monoamine transport	2222-09-01	32/8426	0.477460585288983	0.999999997119564	0.920858845498831	7249/10066/135/5516/6529/5934/1432/3553/10497	9
WP4016	WP4016	DNA IR damage and cellular response via ATR	22/2222	81/8426	0.478056297573543	0.999999997119564	0.920858845498831	22897/604/7979/545/1196/7323/7158/353497/4436/5883/8517/7520/5423/472/8924/5111/6601/79648/6118/7157/2237/4683	22
WP1946	WP1946	Cori cycle	2222-05-01	17/8426	0.478503471383224	0.999999997119564	0.920858845498831	3939/7167/5223/2821/5230	5
WP2289	WP2289	Drug induction of bile acid pathway	2222-05-01	17/8426	0.478503471383224	0.999999997119564	0.920858845498831	123264/8714/10257/200931/8856	5
WP3853	WP3853	ERK pathway in Huntington 39 s disease	2222-05-01	17/8426	0.478503471383224	0.999999997119564	0.920858845498831	5605/627/836/5894/5595	5
WP4872	WP4872	MAP3K1 role in promoting and blocking gonadal determination	2222-05-01	17/8426	0.478503471383224	0.999999997119564	0.920858845498831	387/1499/2263/8312/4216	5
WP4539	WP4539	Synaptic signaling pathways associated with autism spectrum disorder	14/2222	51/8426	0.483541308582357	0.999999997119564	0.920858845498831	208/7249/8831/207/6009/1742/7248/5564/4763/627/4893/1978/2475/5595	14
WP4877	WP4877	Host pathogen interaction of human coronaviruses MAPK signaling	2222-10-01	36/8426	0.487021626459399	0.999999997119564	0.920858845498831	5602/5605/3429/5894/1977/5606/1432/4216/5595/5608	10
WP5346	WP5346	8p23 1 copy number variation syndrome	15/2222	55/8426	0.490857989179732	0.999999997119564	0.920858845498831	4926/7013/3329/1499/56955/2213/7097/5894/8312/7884/115004/2222/5595/4482/9107	15
WP2526	WP2526	PDGF pathway	2222-11-01	40/8426	0.495557583127127	0.999999997119564	0.920858845498831	998/5879/23647/387/6774/1147/5321/5894/5335/8976/5595	11
WP3941	WP3941	Oxidative damage response	2222-11-01	40/8426	0.495557583127127	0.999999997119564	0.920858845498831	998/54205/5602/572/836/5111/7187/10188/728/1027/1028	11
WP4205	WP4205	MET in type 1 papillary renal cell carcinoma	16/2222	59/8426	0.497661080026184	0.999999997119564	0.920858845498831	208/998/5879/207/6135/5605/6774/572/5908/4233/1398/5894/4893/5335/5906/5595	16
WP5407	WP5407	15q11q13 copy number variation	16/2222	59/8426	0.497661080026184	0.999999997119564	0.920858845498831	3065/801/9414/79608/101059918/57530/1387/22909/871/25876/9578/100506658/1525/79677/197370/6812	16
WP1531	WP1531	Vitamin D metabolism	2222-03-01	8426-10-01	0.515211999408016	0.999999997119564	0.920858845498831	6257/6256/1593	3
WP2113	WP2113	Type III interferon signaling	2222-03-01	8426-10-01	0.515211999408016	0.999999997119564	0.920858845498831	6773/3588/10379	3
WP5187	WP5187	mRNA vaccine activation of dendritic cell and induction of IFN 1	2222-03-01	8426-10-01	0.515211999408016	0.999999997119564	0.920858845498831	23586/7098/3661	3
WP408	WP408	Oxidative stress response	2222-09-01	33/8426	0.519351125419099	0.999999997119564	0.920858845498831	5602/847/2729/4257/4780/4501/2876/1432/6648	9
WP34	WP34	Ovarian infertility	2222-10-01	37/8426	0.526498008191279	0.999999997119564	0.920858845498831	4439/23224/207/1019/472/2100/4088/1027/2475/6609	10
WP49	WP49	IL 2 signaling pathway	2222-10-01	37/8426	0.526498008191279	0.999999997119564	0.920858845498831	6194/207/5605/6774/6777/5894/9111/6199/2185/5595	10
WP4724	WP4724	Omega 9 fatty acid synthesis	2222-04-01	14/8426	0.526505886828462	0.999999997119564	0.920858845498831	2182/64834/2181/10965	4
WP5192	WP5192	Modulation of PI3K Akt mTOR signaling by bioactive sphingolipids	2222-04-01	14/8426	0.526505886828462	0.999999997119564	0.920858845498831	207/7248/2475/3091	4
WP4560	WP4560	MFAP5 effect on permeability and motility of endothelial cells via cytoskeleton rearrangement	2222-05-01	18/8426	0.535299246173842	0.999999997119564	0.920858845498831	3708/3685/87/5335/5595	5
WP4784	WP4784	Proteoglycan biosynthesis	2222-05-01	18/8426	0.535299246173842	0.999999997119564	0.920858845498831	11285/26229/54928/51000/2132	5
WP4217	WP4217	Ebola virus infection in host	34/2222	129/8426	0.535455108291736	0.999999997119564	0.920858845498831	2317/998/5879/207/387/23339/8575/7879/1387/1212/5971/3685/6868/87/1211/2934/29110/3385/708/389/5868/23586/3675/7251/8218/27072/3688/1965/858/3661/7150/7020/2621/5595	34
WP98	WP98	Prostaglandin synthesis and regulation	2222-12-01	45/8426	0.538931860835874	0.999999997119564	0.920858845498831	302/307/6277/1583/308/5743/5321/10257/9536/301/5738/306	12
WP357	WP357	Fatty acid biosynthesis	2222-06-01	22/8426	0.542658951260717	0.999999997119564	0.920858845498831	55268/3033/2182/1892/55862/2181	6
WP4141	WP4141	PI3K AKT mTOR vitamin D3 signaling	2222-06-01	22/8426	0.542658951260717	0.999999997119564	0.920858845498831	7249/207/3939/7248/6256/2475	6
WP5103	WP5103	Progeria associated lipodystrophy	2222-06-01	22/8426	0.542658951260717	0.999999997119564	0.920858845498831	4087/4089/2339/4088/4000/10269	6
WP2637	WP2637	Interleukin 1 IL 1 structural pathway	13/2222	49/8426	0.544444962781808	0.999999997119564	0.920858845498831	3551/6294/5602/5605/1147/8569/4155/1977/5606/3656/1432/5595/5608	13
WP2878	WP2878	PPAR alpha pathway	2222-07-01	26/8426	0.549078044860323	0.999999997119564	0.920858845498831	30/1019/1622/6342/6256/376497/34	7
WP5145	WP5145	COVID 19 structural coverage map	2222-07-01	26/8426	0.549078044860323	0.999999997119564	0.920858845498831	9555/7311/55506/10605/7314/28992/9868	7
WP2533	WP2533	Glycerophospholipid biosynthetic pathway	2222-08-01	30/8426	0.554825940711792	0.999999997119564	0.920858845498831	10390/54675/5833/1120/8540/56994/23175/9791	8
WP5352	WP5352	10q11 21q11 23 copy number variation syndrome	16/2222	61/8426	0.558996144133584	0.999999997119564	0.920858845498831	57654/143162/1738/6598/2073/10514/3297/9188/4641/5111/7913/6601/3727/4221/1743/474354	16
WP254	WP254	Apoptosis	23/2222	88/8426	0.560884400301452	0.999999997119564	0.920858845498831	3551/207/54205/5602/7161/837/8837/572/1147/8737/8517/3664/836/7187/355/3659/841/7157/3661/56616/1029/835/666	23
WP3651	WP3651	Pathways affected in adenoid cystic carcinoma	17/2222	65/8426	0.563330876197854	0.999999997119564	0.920858845498831	1487/207/58508/5605/4149/1387/8289/284058/26292/2064/5894/472/7157/7403/7994/6605/10933	17
WP4659	WP4659	Gastrin signaling pathway	30/2222	115/8426	0.56356421214177	0.999999997119564	0.920858845498831	3551/998/6194/5879/302/207/387/6774/1499/51564/572/1147/5580/5743/1398/8649/836/5894/5335/5055/3688/960/1432/1029/1027/1978/29984/2475/5595/9564	30
WP1772	WP1772	Apoptosis modulation and signaling	24/2222	92/8426	0.564741597680477	0.999999997119564	0.920858845498831	3551/54205/4671/837/8837/572/7850/8737/51651/836/8771/7187/355/841/7157/638/8567/2021/56616/664/1029/5595/835/666	24
WP5293	WP5293	Acute myeloid leukemia	18/2222	69/8426	0.567460308816615	0.999999997119564	0.920858845498831	208/3551/207/5605/6774/572/1147/6777/8517/5894/1848/4893/8864/6199/11040/1978/2475/5595	18
WP1455	WP1455	Serotonin transporter activity	2222-03-01	8426-11-01	0.586541889489525	0.999999997119564	0.920858845498831	10066/5516/3553	3
WP4157	WP4157	GABA metabolism aka GHB	2222-03-01	8426-11-01	0.586541889489525	0.999999997119564	0.920858845498831	8574/2744/137872	3
WP4524	WP4524	Alternative pathway of fetal androgen synthesis	2222-03-01	8426-11-01	0.586541889489525	0.999999997119564	0.920858845498831	1583/1528/6716	3
WP5118	WP5118	SMC1 SMC3 role in DNA damage Cornelia de Lange Syndrome	2222-03-01	8426-11-01	0.586541889489525	0.999999997119564	0.920858845498831	472/5885/4683	3
WP5336	WP5336	Induction of autophagy and toll like receptor signaling pathways by graphene oxide	2222-03-01	8426-11-01	0.586541889489525	0.999999997119564	0.920858845498831	8678/84557/3661	3
WP4156	WP4156	Biosynthesis and regeneration of tetrahydrobiopterin and catabolism of phenylalanine	2222-04-01	15/8426	0.587254290027561	0.999999997119564	0.920858845498831	5860/56521/5805/1312	4
WP100	WP100	Glutathione metabolism	2222-05-01	19/8426	0.589067830100009	0.999999997119564	0.920858845498831	2946/2729/3417/2879/2876	5
WP3845	WP3845	Canonical and non canonical Notch signaling	2222-07-01	27/8426	0.593923062720823	0.999999997119564	0.920858845498831	1147/23462/28514/3714/5664/5663/102	7
WP4905	WP4905	1q21 1 copy number variation syndrome	2222-07-01	27/8426	0.593923062720823	0.999999997119564	0.920858845498831	9414/4301/51205/1499/5564/2330/100506658	7
WP5064	WP5064	7 oxo C and 7 beta HC pathways	2222-07-01	27/8426	0.593923062720823	0.999999997119564	0.920858845498831	6342/10005/1593/10998/10965/55856/2053	7
WP2363	WP2363	Gastric cancer network 2	2222-08-01	31/8426	0.59657616586222	0.999999997119564	0.920858845498831	51316/6277/1499/54921/29089/92140/7157/10153	8
WP3982	WP3982	miRNA regulation of p53 pathway in prostate cancer	2222-08-01	31/8426	0.59657616586222	0.999999997119564	0.920858845498831	6477/836/472/9538/841/7157/64065/1643	8
WP4912	WP4912	SARS coronavirus and innate immunity	2222-08-01	31/8426	0.59657616586222	0.999999997119564	0.920858845498831	6773/3455/29110/23586/7098/10379/7187/3661	8
WP3915	WP3915	Angiopoietin like protein 8 regulatory pathway	34/2222	132/8426	0.597258742711049	0.999999997119564	0.920858845498831	208/7249/207/6009/5602/23265/5605/10211/7786/7248/6721/8471/5564/1398/10487/6256/64223/9448/5894/1977/79109/5606/9322/50488/1432/6199/4216/5289/1978/51085/2475/5595/5608/8491	34
WP2037	WP2037	Prolactin signaling pathway	19/2222	74/8426	0.598400008356915	0.999999997119564	0.920858845498831	5478/6194/10401/5879/207/5605/6774/5479/7534/2064/6777/836/5894/5777/3688/1432/1978/2475/5595	19
WP3584	WP3584	MECP2 and associated Rett syndrome	19/2222	74/8426	0.598400008356915	0.999999997119564	0.920858845498831	3187/3065/6194/2521/4904/207/604/23435/1465/4155/3185/4763/627/1267/6890/2146/4204/2289/2475	19
WP364	WP364	IL6 signaling pathway	2222-11-01	43/8426	0.604644826964246	0.999999997119564	0.920858845498831	3065/5879/207/5605/6774/572/1387/5580/2063/3659/5595	11
WP4545	WP4545	Oxysterols derived from cholesterol	13/2222	51/8426	0.609902500503418	0.999999997119564	0.920858845498831	2099/10858/6342/10005/1880/1593/9420/10998/10965/2100/8856/55856/2053	13
WP5055	WP5055	Burn wound healing	19/2222	75/8426	0.624660318957704	0.999999997119564	0.920858845498831	7178/2006/3146/207/6277/6282/6876/2263/871/836/7157/2919/7852/5127/3579/4088/3553/284004/6280	19
WP2112	WP2112	IL 17 signaling pathway	2222-08-01	32/8426	0.636281359386633	0.999999997119564	0.920858845498831	3551/207/6774/84818/8517/7187/132014/5595	8
WP2876	WP2876	Pregnane X receptor pathway	2222-08-01	32/8426	0.636281359386633	0.999999997119564	0.920858845498831	5705/8714/6256/7266/3320/10257/54658/8856	8
WP2643	WP2643	Nanoparticle mediated activation of receptor signaling	2222-07-01	28/8426	0.63637529877008	0.999999997119564	0.920858845498831	5602/5605/5894/4893/3688/374/1432	7
WP5200	WP5200	Dravet syndrome	2222-07-01	28/8426	0.63637529877008	0.999999997119564	0.920858845498831	801/207/1106/64223/79109/6812/2475	7
WP1539	WP1539	Angiogenesis	2222-06-01	24/8426	0.637212874240082	0.999999997119564	0.920858845498831	207/1387/2263/5335/1432/3091	6
WP325	WP325	Triacylglyceride synthesis	2222-06-01	24/8426	0.637212874240082	0.999999997119564	0.920858845498831	8612/56894/8540/8613/57104/84649	6
WP2516	WP2516	ATM signaling pathway	2222-10-01	40/8426	0.637436075968256	0.999999997119564	0.920858845498831	7161/8737/7158/5883/8517/472/7157/8120/4683/835	10
WP4823	WP4823	Genes controlling nephrogenesis	2222-11-01	44/8426	0.638432465418915	0.999999997119564	0.920858845498831	1499/3611/2263/4690/3675/3913/3688/7852/2296/6928/9353	11
WP5149	WP5149	Lipid metabolism in senescent cells	2222-05-01	20/8426	0.639214320370469	0.999999997119564	0.920858845498831	8398/5743/5321/7157/81579	5
WP4312	WP4312	Rett syndrome	2222-12-01	48/8426	0.639607297462542	0.999999997119564	0.920858845498831	3065/23224/55869/8831/9612/1398/8295/6597/4204/2874/3615/6812	12
WP3646	WP3646	Hepatitis C and hepatocellular carcinoma	14/2222	56/8426	0.642316037946657	0.999999997119564	0.920858845498831	2017/5879/207/6774/4089/5743/836/3577/7157/960/1432/4088/5595/3091	14
WP5348	WP5348	11p11 2 copy number variation syndrome	14/2222	56/8426	0.642316037946657	0.999999997119564	0.920858845498831	967/84680/51317/9479/6386/2132/3675/10478/8702/3688/7157/1408/55343/977	14
WP2011	WP2011	SREBF and miR33 in cholesterol and lipid homeostasis	2222-04-01	16/8426	0.643165427379246	0.999999997119564	0.920858845498831	51586/6721/3157/2475	4
WP2916	WP2916	Interactome of polycomb repressive complex 2 PRC2	2222-04-01	16/8426	0.643165427379246	0.999999997119564	0.920858845498831	5931/2145/2146/9774	4
WP47	WP47	Hedgehog signaling pathway	2222-04-01	16/8426	0.643165427379246	0.999999997119564	0.920858845498831	27148/10284/5727/156	4
WP4928	WP4928	MAPK pathway in congenital thyroid cancer	2222-04-01	16/8426	0.643165427379246	0.999999997119564	0.920858845498831	5605/8844/5894/5595	4
WP4962	WP4962	Airway smooth muscle cell contraction	2222-04-01	16/8426	0.643165427379246	0.999999997119564	0.920858845498831	801/2664/387/5500	4
WP5109	WP5109	Familial hyperlipidemia type 2	2222-04-01	16/8426	0.643165427379246	0.999999997119564	0.920858845498831	26119/3931/7391/2053	4
WP53	WP53	ID signaling pathway	2222-04-01	16/8426	0.643165427379246	0.999999997119564	0.920858845498831	5925/2004/5934/3397	4
WP43	WP43	Oxidation by cytochrome P450	16/2222	64/8426	0.645319155381877	0.999999997119564	0.920858845498831	80777/1558/1583/51706/1727/10858/1562/51167/1528/1571/1595/1593/9420/199974/51700/1580	16
WP45	WP45	G1 to S cell cycle control	16/2222	64/8426	0.645319155381877	0.999999997119564	0.920858845498831	6119/1031/1019/10488/902/472/7465/5925/5111/6118/7157/896/1029/1027/1028/1032	16
WP106	WP106	Alanine and aspartate metabolism	2222-03-01	8426-12-01	0.650733610469195	0.999999997119564	0.920858845498831	445/1615/2806	3
WP2513	WP2513	Nanoparticle triggered regulated necrosis	2222-03-01	8426-12-01	0.650733610469195	0.999999997119564	0.920858845498831	8737/5321/841	3
WP5191	WP5191	Resolvin E1 and resolvin D1 signaling pathways promoting inflammation resolution	2222-03-01	8426-12-01	0.650733610469195	0.999999997119564	0.920858845498831	207/2048/2475	3
WP5382	WP5382	TGF Smad signaling pathway	2222-03-01	8426-12-01	0.650733610469195	0.999999997119564	0.920858845498831	4087/4089/4088	3
WP4806	WP4806	EGFR tyrosine kinase inhibitor resistance	21/2222	84/8426	0.653364728291345	0.999999997119564	0.920858845498831	208/6194/207/9470/5605/6774/572/2065/2263/4233/2064/4763/5894/1977/4893/5335/6199/1978/2621/2475/5595	21
WP23	WP23	B cell receptor signaling pathway	23/2222	92/8426	0.656648243928702	0.999999997119564	0.920858845498831	3551/998/5879/207/604/5605/4067/975/4149/1147/26469/5580/1398/27071/2969/4690/8517/5894/5777/5335/7462/1432/5608	23
WP304	WP304	Kit receptor signaling pathway	13/2222	53/8426	0.670592538957721	0.999999997119564	0.920858845498831	6194/207/5605/6774/4067/572/1398/6777/5894/5777/5335/1432/5595	13
WP2636	WP2636	Common pathways underlying drug addiction	2222-10-01	41/8426	0.671131167434107	0.999999997119564	0.920858845498831	801/2778/5605/5908/5500/5894/5501/5906/2705/5595	10
WP5395	WP5395	Glycosaminoglycan synthesis in fibroblasts	2222-10-01	41/8426	0.671131167434107	0.999999997119564	0.920858845498831	11285/26229/9957/2132/26035/337876/9394/2135/54480/10090	10
WP127	WP127	IL 5 signaling pathway	2222-09-01	37/8426	0.672103320444191	0.999999997119564	0.920858845498831	6194/207/5605/6774/4067/6777/5894/6199/5595	9
WP4844	WP4844	Influence of laminopathies on Wnt signaling	2222-09-01	37/8426	0.672103320444191	0.999999997119564	0.920858845498831	1499/7088/8312/26092/6895/1452/2339/4000/10269	9
WP5158	WP5158	Urotensin II mediated signaling pathway	17/2222	69/8426	0.672852910045287	0.999999997119564	0.920858845498831	3551/207/387/6774/1499/4087/1147/1387/1535/836/5111/3661/1432/4088/3553/5595/59	17
WP707	WP707	DNA damage response	17/2222	69/8426	0.672852910045287	0.999999997119564	0.920858845498831	207/54205/1019/545/5883/836/472/5925/355/6118/841/7157/896/4683/1643/1027/9133	17
WP2197	WP2197	Endothelin pathways	2222-08-01	33/8426	0.673699034256243	0.999999997119564	0.920858845498831	801/2778/488/10267/1889/2769/5894/284485	8
WP5344	WP5344	Cardiomyocyte signaling pathways converging on titin	2222-08-01	33/8426	0.673699034256243	0.999999997119564	0.920858845498831	5605/200539/5894/2274/5593/83606/4077/2273	8
WP2446	WP2446	Retinoblastoma gene in cancer	22/2222	89/8426	0.677757219492359	0.999999997119564	0.920858845498831	3065/3275/5931/3146/6119/1019/79027/6502/5894/7465/5925/5111/3015/6118/7157/8030/896/11124/10714/1786/1027/9133	22
WP1981	WP1981	Thyroxine thyroid hormone production	2222-06-01	25/8426	0.679839690940648	0.999999997119564	0.920858845498831	53905/5605/5908/5894/5906/5595	6
WP2865	WP2865	IL1 and megakaryocytes in obesity	2222-06-01	25/8426	0.679839690940648	0.999999997119564	0.920858845498831	8991/3606/7097/2205/3553/6280	6
WP3668	WP3668	Hypothesized pathways in pathogenesis of cardiovascular disease	2222-06-01	25/8426	0.679839690940648	0.999999997119564	0.920858845498831	4087/4089/2022/1432/4088/5595	6
WP4483	WP4483	Relationship between inflammation COX 2 and EGFR	2222-06-01	25/8426	0.679839690940648	0.999999997119564	0.920858845498831	208/207/5743/2099/4893/5595	6
WP1584	WP1584	Type II diabetes mellitus	2222-05-01	21/8426	0.68536537739579	0.999999997119564	0.920858845498831	3551/6834/773/5256/2475	5
WP3657	WP3657	Hematopoietic stem cell gene regulation by GABP alpha beta complex	2222-05-01	21/8426	0.68536537739579	0.999999997119564	0.920858845498831	1387/4089/472/6597/1786	5
WP4142	WP4142	Metabolism of sphingolipids in ER and Golgi apparatus	2222-05-01	21/8426	0.68536537739579	0.999999997119564	0.920858845498831	2589/7368/130367/7357/8704	5
WP5066	WP5066	FOXA2 pathway	2222-05-01	21/8426	0.68536537739579	0.999999997119564	0.920858845498831	2946/8714/10257/10998/51085	5
WP22	WP22	IL 9 signaling pathway	2222-04-01	17/8426	0.693830644608791	0.999999997119564	0.920858845498831	5605/6774/6777/5595	4
WP3413	WP3413	NOTCH1 regulation of endothelial cell calcification	2222-04-01	17/8426	0.693830644608791	0.999999997119564	0.920858845498831	6303/813/28514/3714	4
WP3664	WP3664	Regulation of Wnt B catenin signaling by small molecule compounds	2222-04-01	17/8426	0.693830644608791	0.999999997119564	0.920858845498831	4035/1499/8312/1452	4
WP3874	WP3874	Canonical and non canonical TGF B signaling	2222-04-01	17/8426	0.693830644608791	0.999999997119564	0.920858845498831	4087/4089/1432/4088	4
WP4153	WP4153	Degradation pathway of sphingolipids including diseases	2222-04-01	17/8426	0.693830644608791	0.999999997119564	0.920858845498831	950/3073/2581/5660	4
WP3863	WP3863	T cell antigen receptor TCR pathway during Staphylococcus aureus infection	15/2222	62/8426	0.697859890241286	0.999999997119564	0.920858845498831	3551/801/207/5605/1019/1147/4690/8517/5894/5777/5335/10598/11261/1739/5595	15
WP195	WP195	IL 1 signaling pathway	13/2222	54/8426	0.698836668333346	0.999999997119564	0.920858845498831	3551/207/5605/7334/1147/8517/5335/5606/3656/1432/3553/5595/5608	13
WP5373	WP5373	Osteoarthritic chondrocyte hypertrophy	2222-12-01	50/8426	0.699769064446355	0.999999997119564	0.920858845498831	208/54681/207/55004/6774/2263/5971/3727/2354/2595/5595/3091	12
WP185	WP185	Integrin mediated cell adhesion	25/2222	102/8426	0.701746172378011	0.999999997119564	0.920858845498831	208/998/824/825/5879/207/5602/5605/3611/5908/3682/3685/1398/7145/9815/10451/726/5894/3675/5606/5906/3688/858/9564/5608	25
WP3614	WP3614	Photodynamic therapy induced HIF 1 survival signaling	2222-09-01	38/8426	0.705370717718395	0.999999997119564	0.920858845498831	5315/3939/3485/5743/5230/7157/6566/664/3091	9
WP4829	WP4829	mBDNF and proBDNF regulation of GABA neurotransmission	2222-09-01	38/8426	0.705370717718395	0.999999997119564	0.920858845498831	2564/387/6774/161/163/627/2568/5335/160	9
WP2436	WP2436	Dopamine metabolism	2222-03-01	13/8426	0.707448758289835	0.999999997119564	0.920858845498831	5515/5516/1312	3
WP2814	WP2814	Mammary gland development pathway Puberty Stage 2 of 4	2222-03-01	13/8426	0.707448758289835	0.999999997119564	0.920858845498831	2099/2064/374	3
WP3301	WP3301	MFAP5 mediated ovarian cancer cell motility and invasiveness	2222-03-01	13/8426	0.707448758289835	0.999999997119564	0.920858845498831	3685/5335/5595	3
WP4919	WP4919	Neuroinflammation	2222-03-01	13/8426	0.707448758289835	0.999999997119564	0.920858845498831	1147/1432/2475	3
WP5171	WP5171	Leukotriene metabolic pathway	2222-03-01	13/8426	0.707448758289835	0.999999997119564	0.920858845498831	26063/4048/22949	3
WP5186	WP5186	Vitamin K metabolism and activation of dependent proteins	2222-03-01	13/8426	0.707448758289835	0.999999997119564	0.920858845498831	2677/79001/5624	3
WP5314	WP5314	Lactate shuttle in glial cells	2222-03-01	13/8426	0.707448758289835	0.999999997119564	0.920858845498831	3939/3945/6566	3
WP1601	WP1601	Fluoropyrimidine activity	2222-08-01	34/8426	0.708662812815472	0.999999997119564	0.920858845498831	10057/8836/2030/8714/23583/7371/10257/7157	8
WP26	WP26	S1P receptor signal transduction	2222-06-01	26/8426	0.719068184764745	0.999999997119564	0.920858845498831	208/207/427/2773/2771/5595	6
WP581	WP581	EPO receptor signaling	2222-06-01	26/8426	0.719068184764745	0.999999997119564	0.920858845498831	207/5605/6774/6777/5894/5595	6
WP15	WP15	Selenium micronutrient network	21/2222	87/8426	0.720626168172473	0.999999997119564	0.920858845498831	6415/280636/58515/847/10935/9403/2879/5743/7001/55829/25824/10549/51714/55312/2876/4548/140606/55163/80308/3553/6648	21
WP3959	WP3959	DNA IR double strand breaks and cellular response via ATM	13/2222	55/8426	0.725568924221644	0.999999997119564	0.920858845498831	7161/545/7158/86/5883/3297/836/472/5111/79648/7157/4683/1029	13
WP4760	WP4760	PKC gamma calcium signaling pathway in ataxia	2222-05-01	22/8426	0.727337855670812	0.999999997119564	0.920858845498831	3708/2769/773/9630/5332	5
WP4864	WP4864	Host pathogen interaction of human coronaviruses apoptosis	2222-05-01	22/8426	0.727337855670812	0.999999997119564	0.920858845498831	207/572/836/841/1432	5
WP5111	WP5111	Familial hyperlipidemia type 4	2222-05-01	22/8426	0.727337855670812	0.999999997119564	0.920858845498831	4035/84532/355/3931/84649	5
WP5401	WP5401	7q11 23 distal copy number variation	2222-05-01	22/8426	0.727337855670812	0.999999997119564	0.920858845498831	51657/23604/5894/4191/4000	5
WP314	WP314	Fas ligand pathway and stress induction of heat shock proteins	2222-10-01	43/8426	0.732692644850996	0.999999997119564	0.920858845498831	6709/4799/54205/8837/836/5925/355/841/11124/4000	10
WP4565	WP4565	Neural crest cell migration in cancer	2222-10-01	43/8426	0.732692644850996	0.999999997119564	0.920858845498831	208/5879/207/387/6774/7204/627/2048/375/57498	10
WP4871	WP4871	Kisspeptin kisspeptin receptor system in the ovary	2222-09-01	39/8426	0.736391997206522	0.999999997119564	0.920858845498831	208/207/5605/1583/5580/5894/4893/5332/5595	9
WP4533	WP4533	Transcription co factors SKI and SKIL protein partners	2222-04-01	18/8426	0.739125329875919	0.999999997119564	0.920858845498831	3065/4763/8841/4204	4
WP5205	WP5205	Clock controlled autophagy in bone metabolism	19/2222	80/8426	0.74227522380036	0.999999997119564	0.920858845498831	3146/4862/207/8678/10507/10131/8408/4089/9140/56955/84557/3920/64422/60673/81631/5289/1513/2475/9474	19
WP4159	WP4159	GABA receptor signaling	2222-07-01	31/8426	0.747061538159034	0.999999997119564	0.920858845498831	2564/161/163/2568/1173/160/6529	7
WP4754	WP4754	IL 18 signaling pathway	13/2222	56/8426	0.75073840146757	0.999999997119564	0.920858845498831	3551/54205/3606/1499/8837/1147/5580/836/355/3659/841/7157/5595	13
WP4856	WP4856	Intracellular trafficking proteins involved in CMT neuropathy	2222-06-01	27/8426	0.754823933920152	0.999999997119564	0.920858845498831	8766/1785/7879/57111/9230/53916	6
WP1541	WP1541	Energy metabolism	2222-11-01	48/8426	0.75655621967534	0.999999997119564	0.920858845498831	3065/7351/5564/10514/3276/6256/5534/64216/1432/2101/23410	11
WP1604	WP1604	Codeine and morphine metabolism	2222-03-01	14/8426	0.756796814142937	0.999999997119564	0.920858845498831	1558/8714/54658	3
WP5178	WP5178	Disorders of fructose metabolism	2222-03-01	14/8426	0.756796814142937	0.999999997119564	0.920858845498831	7167/2821/6523	3
WP5287	WP5287	17q12 copy number variation syndrome	24/2222	101/8426	0.759013156292232	0.999999997119564	0.920858845498831	4302/9349/8148/101060376/11072/79893/146857/84299/284106/2064/440435/163/9326/414059/80179/342618/51755/80725/79154/6351/117584/100170841/6928/414062	24
WP4963	WP4963	p53 transcriptional gene network	23/2222	97/8426	0.759479185457234	0.999999997119564	0.920858845498831	7249/10572/5268/54541/8408/6303/5564/2073/4436/4255/64223/7520/2876/84335/9540/5111/10379/355/64798/64065/1643/2475/2517	23
WP2355	WP2355	Corticotropin releasing hormone signaling pathway	22/2222	93/8426	0.760064593983723	0.999999997119564	0.920858845498831	2778/207/2783/3606/387/1583/1499/5908/5580/1889/3320/836/5894/2771/4929/5335/3727/1432/7020/2354/2081/5595	22
WP2332	WP2332	Interleukin 11 signaling pathway	2222-10-01	44/8426	0.760416227036902	0.999999997119564	0.920858845498831	3551/6194/10401/207/5605/6774/1147/5894/8554/5595	10
WP167	WP167	Eicosanoid synthesis	2222-05-01	23/8426	0.765104540238519	0.999999997119564	0.920858845498831	8398/5743/5321/4048/9536	5
WP4357	WP4357	NRF2 ARE regulation	2222-05-01	23/8426	0.765104540238519	0.999999997119564	0.920858845498831	9978/2729/4780/2048/8452	5
WP4830	WP4830	GDNF RET signaling axis	2222-05-01	23/8426	0.765104540238519	0.999999997119564	0.920858845498831	11020/51668/1499/2296/9353	5
WP5272	WP5272	LDL influence on CD14 and TLR4	2222-05-01	23/8426	0.765104540238519	0.999999997119564	0.920858845498831	5971/10488/468/1432/3553	5
WP2828	WP2828	Bladder cancer	2222-09-01	40/8426	0.765121135630535	0.999999997119564	0.920858845498831	5605/1019/2064/23604/5894/5925/4893/7157/1029	9
WP4564	WP4564	Neural crest cell migration during development	2222-09-01	40/8426	0.765121135630535	0.999999997119564	0.920858845498831	208/5879/207/387/6774/7204/627/2048/375	9
WP3995	WP3995	Prion disease pathway	2222-07-01	32/8426	0.778079988215307	0.999999997119564	0.920858845498831	6774/1106/6256/836/5621/5885/5595	7
WP5238	WP5238	Cholestasis	2222-04-01	19/8426	0.779140663149495	0.999999997119564	0.920858845498831	9414/8714/6256/10257	4
WP734	WP734	Serotonin receptor 4 6 7 and NR3C signaling	2222-04-01	19/8426	0.779140663149495	0.999999997119564	0.920858845498831	2778/5605/5906/5595	4
WP5353	WP5353	Macrophage stimulating protein MSP signaling network map	19/2222	82/8426	0.782026530818303	0.999999997119564	0.920858845498831	6194/207/3939/5605/1499/4087/27250/5894/5111/5335/3688/7157/2919/1432/4088/3553/2475/5595/59	19
WP2815	WP2815	Mammary gland development pathway Involution Stage 4 of 4	2222-02-01	8426-10-01	0.785622970095393	0.999999997119564	0.920858845498831	6774/7157	2
WP3934	WP3934	Leptin and adiponectin	2222-02-01	8426-10-01	0.785622970095393	0.999999997119564	0.920858845498831	5564/51094	2
WP496	WP496	Steroid biosynthesis	2222-02-01	8426-10-01	0.785622970095393	0.999999997119564	0.920858845498831	51478/3295	2
WP5104	WP5104	Acquired partial lipodystrophy Barraquer Simons syndrome	2222-02-01	8426-10-01	0.785622970095393	0.999999997119564	0.920858845498831	2339/4000	2
WP2873	WP2873	Aryl hydrocarbon receptor pathway	2222-10-01	45/8426	0.786071195478903	0.999999997119564	0.920858845498831	3320/4257/4780/5055/11140/54658/3727/9049/1027/3553	10
WP2583	WP2583	T cell receptor and co stimulatory signaling	2222-06-01	28/8426	0.787128107142898	0.999999997119564	0.920858845498831	801/207/10125/5777/1452/5335	6
WP2369	WP2369	Histone modifications	15/2222	66/8426	0.790163725083789	0.999999997119564	0.920858845498831	84787/2145/55209/79813/3020/54093/58508/56950/6418/10919/79918/8085/9757/2146/133383	15
WP3680	WP3680	Physico chemical features and toxicity associated pathways	15/2222	66/8426	0.790163725083789	0.999999997119564	0.920858845498831	207/5515/387/1499/23002/2064/10096/4690/7114/5894/8312/2876/5335/10097/1027	15
WP35	WP35	G protein signaling pathways	21/2222	91/8426	0.796980430881693	0.999999997119564	0.920858845498831	801/3708/5150/2778/2783/387/112/10142/5151/2787/5580/9138/2769/55970/2773/2790/2771/4893/10270/9630/10672	21
WP4331	WP4331	Neovascularization processes	2222-08-01	37/8426	0.798155802708556	0.999999997119564	0.920858845498831	207/4087/5971/2048/7852/4088/5595/3091	8
WP619	WP619	Type II interferon signaling	2222-08-01	37/8426	0.798155802708556	0.999999997119564	0.920858845498831	6773/5580/3460/10379/3659/6890/4938/3553	8
WP5074	WP5074	Kallmann syndrome	2222-05-01	24/8426	0.798760241817055	0.999999997119564	0.920858845498831	207/5605/55636/2796/26022	5
WP5276	WP5276	Estrogen metabolism	2222-05-01	24/8426	0.798760241817055	0.999999997119564	0.920858845498831	1558/51478/3028/3295/1312	5
WP3	WP3	Transcriptional activation by NRF2 in response to phytochemicals	2222-03-01	15/8426	0.799182445171781	0.999999997119564	0.920858845498831	2729/4780/2048	3
WP3958	WP3958	GPR40 pathway	2222-03-01	15/8426	0.799182445171781	0.999999997119564	0.920858845498831	5310/5335/51196	3
WP4341	WP4341	Non genomic actions of 1 25 dihydroxyvitamin D3	17/2222	75/8426	0.804433904259376	0.999999997119564	0.920858845498831	3551/6773/3455/958/5580/3460/5971/6257/6256/7097/4893/1432/10964/51196/5332/5595/83982	17
WP69	WP69	T cell receptor signaling pathway	17/2222	75/8426	0.804433904259376	0.999999997119564	0.920858845498831	3551/3708/998/207/5605/1147/5580/28988/1398/4690/10451/8517/5894/5335/1432/2185/5595	17
WP2431	WP2431	Spinal cord injury	28/2222	120/8426	0.80533097015834	0.999999997119564	0.920858845498831	8398/998/2280/5879/961/57142/387/328/1019/4974/3958/5743/4155/627/389/836/5925/4282/57556/7157/358/2919/5362/301/1027/3553/5595/9353	28
WP4496	WP4496	Signal transduction through IL1R	2222-07-01	33/8426	0.806182552742747	0.999999997119564	0.920858845498831	3551/1147/5606/3656/1432/3553/5608	7
WP5411	WP5411	Phosphatidyl inositol phosphate pathway	2222-10-01	46/8426	0.809676001038905	0.999999997119564	0.920858845498831	22908/56623/90809/5297/5335/55300/51196/5332/3631/9107	10
WP4155	WP4155	Endometrial cancer	14/2222	63/8426	0.813024182814025	0.999999997119564	0.920858845498831	208/207/5605/1499/3611/572/2263/2064/5894/8312/4893/7157/1643/5595	14
WP5222	WP5222	2q13 copy number variation syndrome	14/2222	63/8426	0.813024182814025	0.999999997119564	0.920858845498831	5879/5441/5437/5434/84269/3958/5435/5440/9533/382/30834/51082/3553/2621	14
WP3640	WP3640	Imatinib and chronic myeloid leukemia	2222-04-01	20/8426	0.814122248844251	0.999999997119564	0.920858845498831	6502/11040/1027/613	4
WP3927	WP3927	BMP signaling in eyelid development	2222-04-01	20/8426	0.814122248844251	0.999999997119564	0.920858845498831	2263/4089/2296/5595	4
WP5098	WP5098	T cell activation SARS CoV 2	20/2222	88/8426	0.815374823775615	0.999999997119564	0.920858845498831	3551/3708/7249/207/3455/6009/5605/7248/1147/10125/64223/8517/5894/5335/7157/64798/56477/1029/2475/5595	20
WP4148	WP4148	Splicing factor NOVA regulated synaptic proteins	2222-09-01	42/8426	0.815730831904152	0.999999997119564	0.920858845498831	334/10752/2035/858/3778/22938/54386/375790/5332	9
WP3972	WP3972	PDGFR beta pathway	2222-06-01	29/8426	0.816077666396989	0.999999997119564	0.920858845498831	6778/6774/6777/5894/5335/5595	6
WP170	WP170	Nuclear receptors	2222-08-01	38/8426	0.822898492039265	0.999999997119564	0.920858845498831	2099/6257/6256/2063/4929/2101/2100/8856	8
WP3591	WP3591	Sleep regulation	2222-08-01	38/8426	0.822898492039265	0.999999997119564	0.920858845498831	4862/3606/2030/1737/135/1471/191/51738	8
WP3630	WP3630	NAD metabolism sirtuins and aging	2222-02-01	8426-11-01	0.829863210230031	0.999999997119564	0.920858845498831	23410/3091	2
WP4788	WP4788	Autosomal recessive osteopetrosis pathways	2222-02-01	8426-11-01	0.829863210230031	0.999999997119564	0.920858845498831	3551/7879	2
WP80	WP80	Nucleotide GPCRs	2222-02-01	8426-11-01	0.829863210230031	0.999999997119564	0.920858845498831	135/5029	2
WP5402	WP5402	10q22q23 copy number variation	14/2222	64/8426	0.831580073636748	0.999999997119564	0.920858845498831	374407/8382/4143/84293/83853/89765/221421/2746/81619/102/5885/154865/10459/27156	14
WP4298	WP4298	Acute viral myocarditis	19/2222	85/8426	0.833419913299002	0.999999997119564	0.920858845498831	207/54205/100507436/6774/26986/3611/1604/1982/836/7098/841/1525/7852/2021/3908/29108/5595/835/79886	19
WP2435	WP2435	Quercetin and Nf kB AP 1 induced apoptosis	2222-03-01	16/8426	0.835186372354673	0.999999997119564	0.920858845498831	3551/5743/4780	3
WP4210	WP4210	Tryptophan catabolism leading to NAD production	2222-03-01	16/8426	0.835186372354673	0.999999997119564	0.920858845498831	55191/54981/349565	3
WP4523	WP4523	Classical pathway of steroidogenesis with glucocorticoid and mineralocorticoid metabolism	2222-03-01	16/8426	0.835186372354673	0.999999997119564	0.920858845498831	1583/1528/6716	3
WP4970	WP4970	Galanin receptor pathway	2222-03-01	16/8426	0.835186372354673	0.999999997119564	0.920858845498831	6844/1027/1028	3
WP4136	WP4136	Fibrin complement receptor 3 signaling pathway	2222-09-01	43/8426	0.837711528477046	0.999999997119564	0.920858845498831	3551/207/387/1147/8517/7098/83593/3661/3656	9
WP1530	WP1530	miRNA regulation of DNA damage response	16/2222	73/8426	0.841621300563054	0.999999997119564	0.920858845498831	54205/1019/545/5883/836/472/5925/355/6118/841/7157/896/4683/1643/1027/9133	16
WP5102	WP5102	Familial partial lipodystrophy	2222-06-01	30/8426	0.841826840440975	0.999999997119564	0.920858845498831	208/6777/57104/2339/4000/10269	6
WP4300	WP4300	Extracellular vesicles in the crosstalk of cardiac cells	2222-04-01	21/8426	0.844417983302713	0.999999997119564	0.920858845498831	967/6774/975/10611	4
WP176	WP176	Folate metabolism	15/2222	69/8426	0.844978252339008	0.999999997119564	0.920858845498831	847/4143/2879/2618/6470/55312/2876/10797/4548/7157/10588/80308/191/3553/6648	15
WP4747	WP4747	Netrin UNC5B signaling pathway	2222-11-01	52/8426	0.845135245897182	0.999999997119564	0.920858845498831	57475/5879/207/387/5605/836/5894/7157/1432/2185/5595	11
WP702	WP702	Metapathway biotransformation Phase I and II	43/2222	184/8426	0.846008488826264	0.999999997119564	0.920858845498831	2946/4259/10327/373156/1558/1583/79829/4258/8514/2879/119391/6817/57106/10858/9957/1562/2954/4257/23563/8574/2950/1571/1595/1593/3176/9420/199974/2330/219970/2328/54658/2948/51126/9951/9394/6819/10941/7172/9196/1580/2941/1312/2053	43
WP536	WP536	Calcium regulation in cardiac cells	35/2222	152/8426	0.850510194017514	0.999999997119564	0.920858845498831	801/3708/2280/805/2778/776/2783/112/488/7534/808/2787/5580/481/7529/2709/55970/483/2773/10971/489/2771/773/127534/7531/10636/5998/6001/2705/54331/2706/5570/2707/11142/5997	35
WP5347	WP5347	IL 26 signaling pathways	2222-10-01	48/8426	0.850939298053441	0.999999997119564	0.920858845498831	207/6774/3588/4087/836/1432/3553/1513/5595/59	10
WP5424	WP5424	Omega 6 fatty acids in senescence	2222-10-01	48/8426	0.850939298053441	0.999999997119564	0.920858845498831	5743/5321/2950/2876/4048/5925/10257/7157/9536/2053	10
WP75	WP75	Toll like receptor signaling pathway	23/2222	103/8426	0.85342063101031	0.999999997119564	0.920858845498831	208/3551/5879/207/3455/958/5602/5605/1147/8737/29110/7097/8517/7098/7187/5606/841/3661/6351/1432/3553/5595/5608	23
WP3617	WP3617	Photodynamic therapy induced NF kB survival signaling	2222-07-01	35/8426	0.854062918467156	0.999999997119564	0.920858845498831	3551/112398/8837/1147/5743/5971/3553	7
WP5385	WP5385	Growth factors and hormones in beta cell proliferation	2222-05-01	26/8426	0.854543283053159	0.999999997119564	0.920858845498831	208/207/1019/200186/5595	5
WP698	WP698	Glucuronidation	2222-05-01	26/8426	0.854543283053159	0.999999997119564	0.920858845498831	7360/5238/55276/54658/10941	5
WP4917	WP4917	Proximal tubule transport	2222-12-01	57/8426	0.857568291536684	0.999999997119564	0.920858845498831	8992/9550/533/6560/481/529/10257/160728/6523/358/9296/527	12
WP4756	WP4756	Renin angiotensin aldosterone system RAAS	2222-09-01	44/8426	0.857587463133084	0.999999997119564	0.920858845498831	801/3708/805/1583/91860/808/10488/810/468	9
WP2880	WP2880	Glucocorticoid receptor pathway	15/2222	70/8426	0.860603139653814	0.999999997119564	0.920858845498831	29103/5460/5743/6337/6256/3320/3895/54566/6286/6397/5997/1028/8856/221079/9982	15
WP2875	WP2875	Constitutive androstane receptor pathway	2222-06-01	31/8426	0.864570512988641	0.999999997119564	0.920858845498831	6817/8714/6256/7266/3320/54658	6
WP4719	WP4719	Eicosanoid metabolism via cyclooxygenases COX	2222-06-01	31/8426	0.864570512988641	0.999999997119564	0.920858845498831	8398/30/5743/5321/22949/9536	6
WP5122	WP5122	Prostaglandin and leukotriene metabolism in senescence	2222-06-01	31/8426	0.864570512988641	0.999999997119564	0.920858845498831	2778/5743/5321/4048/5925/9536	6
WP3935	WP3935	Leptin insulin signaling overlap	2222-03-01	17/8426	0.865476885443077	0.999999997119564	0.920858845498831	207/6774/8471	3
WP4462	WP4462	Platelet mediated interactions with vascular and circulating cells	2222-03-01	17/8426	0.865476885443077	0.999999997119564	0.920858845498831	958/7097/3553	3
WP4522	WP4522	Metabolic pathway of LDL HDL and TG including diseases	2222-03-01	17/8426	0.865476885443077	0.999999997119564	0.920858845498831	302/26119/3931	3
WP5172	WP5172	Iron metabolism disorders	2222-03-01	17/8426	0.865476885443077	0.999999997119564	0.920858845498831	7386/617/7037	3
WP4583	WP4583	Biomarkers for urea cycle disorders	2222-02-01	8426-12-01	0.865689130182198	0.999999997119564	0.920858845498831	445/2628	2
WP5148	WP5148	Complement mediated inflammation of pulmonary alveolus in COVID 19 hypothetical pathway	2222-02-01	8426-12-01	0.865689130182198	0.999999997119564	0.920858845498831	10747/728	2
WP5199	WP5199	PtdIns 4 5 P2 in cytokinesis pathway	2222-02-01	8426-12-01	0.865689130182198	0.999999997119564	0.920858845498831	387/4735	2
WP5324	WP5324	Octadecanoid formation from linoleic acid	2222-02-01	8426-12-01	0.865689130182198	0.999999997119564	0.920858845498831	1558/2879	2
WP3929	WP3929	Chemokine signaling pathway	38/2222	166/8426	0.868707201594636	0.999999997119564	0.920858845498831	208/3551/998/5879/207/6773/2783/6774/4067/112/1147/2787/5908/5580/1236/1398/6777/10451/156/8517/5894/55970/2773/2790/2771/4893/5906/7852/8976/6351/54331/56477/2185/3579/5332/5595/9564/6369	38
WP4537	WP4537	Hippo YAP signaling	2222-04-01	22/8426	0.870435789443135	0.999999997119564	0.920858845498831	9448/23012/50488/8491	4
WP4942	WP4942	15q13 3 copy number variation syndrome	2222-04-01	22/8426	0.870435789443135	0.999999997119564	0.920858845498831	101059918/1387/22909/871	4
WP2858	WP2858	Ectoderm differentiation	32/2222	142/8426	0.874384141103672	0.999999997119564	0.920858845498831	54903/5269/440193/3801/5150/54806/1487/7593/4926/9924/8675/166/1499/2263/29970/4089/6386/54828/10013/6238/10257/5297/2274/6785/9079/6622/4204/56913/5362/79731/7020/8473	32
WP5094	WP5094	Orexin receptor pathway	19/2222	88/8426	0.875263602566052	0.999999997119564	0.920858845498831	6194/2778/6993/5605/6774/5580/4780/836/6990/2796/1975/5162/1432/3553/1978/51738/2475/5595/3091	19
WP1403	WP1403	AMP activated protein kinase signaling	14/2222	67/8426	0.87892791489395	0.999999997119564	0.920858845498831	208/92335/7249/207/7248/5564/51094/7157/200186/6199/56731/5289/1978/2475	14
WP286	WP286	IL 3 signaling pathway	2222-10-01	50/8426	0.884807808789109	0.999999997119564	0.920858845498831	207/6774/4067/572/6777/7529/5894/5777/10971/5595	10
WP395	WP395	IL 4 signaling pathway	2222-10-01	50/8426	0.884807808789109	0.999999997119564	0.920858845498831	3551/6778/207/6774/572/1147/6777/5777/1432/5595	10
WP2571	WP2571	Polycystic kidney disease pathway	18/2222	85/8426	0.890096249389609	0.999999997119564	0.920858845498831	3551/2778/7249/6009/5605/112/1499/7248/5310/2064/5564/2773/1080/2771/4893/7482/2475/5595	18
WP3877	WP3877	MYD88 distinct input output pathway	2222-03-01	18/8426	0.890747196556508	0.999999997119564	0.920858845498831	7334/81793/7097	3
WP5061	WP5061	Fatty acid transporters	2222-03-01	18/8426	0.890747196556508	0.999999997119564	0.920858845498831	1622/2182/2181	3
WP697	WP697	Estrogen metabolism	2222-03-01	18/8426	0.890747196556508	0.999999997119564	0.920858845498831	6817/54658/1312	3
WP2038	WP2038	Microtubule cytoskeleton regulation	2222-09-01	46/8426	0.891469631697156	0.999999997119564	0.920858845498831	998/5879/207/6249/2011/6774/22919/7204/2048	9
WP3298	WP3298	Melatonin metabolism and effects	2222-07-01	37/8426	0.891865247762878	0.999999997119564	0.920858845498831	801/1453/1454/1889/6817/8864/1408	7
WP3529	WP3529	Zinc homeostasis	2222-07-01	37/8426	0.891865247762878	0.999999997119564	0.920858845498831	91252/4501/4502/201266/64924/29985/23516	7
WP4698	WP4698	Vitamin D sensitive calcium signaling in depression	2222-07-01	37/8426	0.891865247762878	0.999999997119564	0.920858845498831	3708/23028/55818/2729/6256/4780/1593	7
WP262	WP262	Ebstein Barr virus LMP1 signaling	2222-04-01	23/8426	0.892610789275686	0.999999997119564	0.920858845498831	3551/1147/3320/8517	4
WP5181	WP5181	Roles of ceramides in development of insulin resistance	2222-04-01	23/8426	0.892610789275686	0.999999997119564	0.920858845498831	207/5515/55512/2081	4
WP691	WP691	Tamoxifen metabolism	2222-04-01	23/8426	0.892610789275686	0.999999997119564	0.920858845498831	1558/6817/1571/2328	4
WP1992	WP1992	Genes targeted by miRNAs in adipocytes	2222-02-01	13/8426	0.8944601068899	0.999999997119564	0.920858845498831	7114/3784	2
WP2249	WP2249	Metastatic brain tumor	2222-02-01	13/8426	0.8944601068899	0.999999997119564	0.920858845498831	998/7157	2
WP2881	WP2881	Estrogen receptor pathway	2222-02-01	13/8426	0.8944601068899	0.999999997119564	0.920858845498831	6774/2099	2
WP5110	WP5110	Familial hyperlipidemia type 3	2222-02-01	13/8426	0.8944601068899	0.999999997119564	0.920858845498831	4035/3931	2
WP5299	WP5299	Ganglio series sphingolipid metabolism	2222-02-01	13/8426	0.8944601068899	0.999999997119564	0.920858845498831	3073/8869	2
WP2361	WP2361	Gastric cancer network 1	2222-05-01	28/8426	0.896789089829345	0.999999997119564	0.920858845498831	3020/86/8607/1894/6286	5
WP4721	WP4721	Eicosanoid metabolism via lipooxygenases LOX	2222-05-01	28/8426	0.896789089829345	0.999999997119564	0.920858845498831	30/56413/4048/22949/7442	5
WP673	WP673	ErbB signaling pathway	19/2222	90/8426	0.898255335344477	0.999999997119564	0.920858845498831	208/207/5602/5605/572/2065/2064/1398/6777/4690/5894/4893/7157/374/6199/1027/1978/2475/5595	19
WP466	WP466	DNA replication	2222-08-01	42/8426	0.89896757990196	0.999999997119564	0.920858845498831	5425/6119/7311/990/5111/6118/10714/57804	8
WP3611	WP3611	Photodynamic therapy induced AP 1 survival signaling	2222-10-01	51/8426	0.899218521445515	0.999999997119564	0.920858845498831	8837/3320/4780/5925/5606/355/7157/1432/1029/5608	10
WP465	WP465	Tryptophan metabolism	2222-06-01	33/8426	0.901940378663113	0.999999997119564	0.920858845498831	847/1738/3033/1892/2806/2639	6
WP4950	WP4950	16p11 2 distal deletion syndrome	2222-06-01	33/8426	0.901940378663113	0.999999997119564	0.920858845498831	25970/975/3276/5868/84901/10806	6
WP5231	WP5231	Hippocampal synaptogenesis and neurogenesis	2222-04-01	24/8426	0.911380898767412	0.999999997119564	0.920858845498831	801/3191/627/1432	4
WP2879	WP2879	Farnesoid X receptor pathway	2222-03-01	19/8426	0.911673421570323	0.999999997119564	0.920858845498831	6256/10998/2289	3
WP3287	WP3287	Overview of nanoparticle effects	2222-03-01	19/8426	0.911673421570323	0.999999997119564	0.920858845498831	5743/4798/896	3
WP391	WP391	Mitochondrial gene expression	2222-03-01	19/8426	0.911673421570323	0.999999997119564	0.920858845498831	50804/64216/2101	3
WP5360	WP5360	KCNQ2 related epilepsies	2222-03-01	19/8426	0.911673421570323	0.999999997119564	0.920858845498831	801/3708/1457	3
WP4249	WP4249	Hedgehog signaling pathway	2222-08-01	43/8426	0.912968963084797	0.999999997119564	0.920858845498831	1453/1454/5727/4036/156/1452/8405/8452	8
WP716	WP716	Vitamin A and carotenoid metabolism	2222-08-01	43/8426	0.912968963084797	0.999999997119564	0.920858845498831	83875/195814/5959/6817/6257/6256/1571/1382	8
WP5321	WP5321	Prostaglandin and leukotriene metabolism in senescence	2222-06-01	34/8426	0.917042149459613	0.999999997119564	0.920858845498831	2778/5743/5321/4048/5925/9536	6
WP3930	WP3930	EDA signaling in hair follicle development	2222-02-01	14/8426	0.917403989014394	0.999999997119564	0.920858845498831	5971/5727	2
WP4240	WP4240	Regulation of sister chromatid separation at the metaphase anaphase transition	2222-02-01	14/8426	0.917403989014394	0.999999997119564	0.920858845498831	5885/9184	2
WP4582	WP4582	Cancer immunotherapy by CTLA4 blockade	2222-02-01	14/8426	0.917403989014394	0.999999997119564	0.920858845498831	5515/5777	2
WP5368	WP5368	Sulfatase and aromatase pathway	2222-02-01	14/8426	0.917403989014394	0.999999997119564	0.920858845498831	2099/2100	2
WP5400	WP5400	6q16 copy number variation	2222-02-01	14/8426	0.917403989014394	0.999999997119564	0.920858845498831	627/51738	2
WP3872	WP3872	Regulation of apoptosis by parathyroid hormone related protein	2222-04-01	25/8426	0.927169569097176	0.999999997119564	0.920858845498831	208/207/440603/666	4
WP4941	WP4941	GPR143 in melanocytes and retinal pigment epithelium cells	2222-05-01	30/8426	0.927959395565108	0.999999997119564	0.920858845498831	3708/2778/2769/1638/5332	5
WP4971	WP4971	Phosphoinositides metabolism	2222-09-01	49/8426	0.929533243019675	0.999999997119564	0.920858845498831	10903/22908/8897/90809/5335/5289/51196/5332/9107	9
WP5323	WP5323	Fatty acids and lipoproteins transport in hepatocytes	2222-06-01	35/8426	0.93007233518219	0.999999997119564	0.920858845498831	4035/1622/26119/376497/2181/7416	6
WP4673	WP4673	Male infertility	31/2222	145/8426	0.931936470782083	0.999999997119564	0.920858845498831	4439/2067/9985/847/55818/30827/1387/9319/1106/2099/5445/283629/7180/6470/4780/7520/5423/472/2876/6716/2346/5428/4548/355/5395/55170/7320/2100/2119/222229/6648	31
WP4239	WP4239	Epithelial to mesenchymal transition in colorectal cancer	35/2222	162/8426	0.933013882817759	0.999999997119564	0.920858845498831	208/10016/207/5605/1366/1499/4087/5310/4089/7991/51208/56649/5894/28514/1286/114793/3714/5606/11171/92359/7157/2146/100506658/5318/24146/1432/7482/3397/1287/4088/5595/80224/5608/4324/3091	35
WP501	WP501	GPCRs class C metabotropic glutamate pheromone	2222-02-01	15/8426	0.935591918836335	0.999999997119564	0.920858845498831	55890/9052	2
WP5063	WP5063	FOXP3 in COVID 19	2222-02-01	15/8426	0.935591918836335	0.999999997119564	0.920858845498831	6774/6777	2
WP5112	WP5112	Familial hyperlipidemia type 5	2222-02-01	15/8426	0.935591918836335	0.999999997119564	0.920858845498831	4035/3931	2
WP4816	WP4816	TGF beta receptor signaling in skeletal dysplasias	2222-11-01	59/8426	0.93774552605633	0.999999997119564	0.920858845498831	4054/2280/6774/1499/4087/1387/4089/7050/2022/4088/5595	11
WP4304	WP4304	Oligodendrocyte specification and differentiation leading to myelin components for CNS	2222-05-01	31/8426	0.940149565291351	0.999999997119564	0.920858845498831	4974/4155/1267/2919/3553	5
WP2806	WP2806	Complement system	19/2222	95/8426	0.941037275528789	0.999999997119564	0.920858845498831	6223/3911/4179/958/10747/966/1604/2769/4036/7097/708/2773/2771/1452/2161/5621/2286/3426/728	19
WP560	WP560	TGF beta receptor signaling	2222-10-01	55/8426	0.942677764063333	0.999999997119564	0.920858845498831	2280/6774/1499/4087/1387/4089/7050/2022/4088/5595	10
WP1544	WP1544	MicroRNAs in cardiomyocyte hypertrophy	21/2222	104/8426	0.942894430640181	0.999999997119564	0.920858845498831	208/3551/801/8893/5879/207/387/50804/5605/6774/1499/51564/1147/2263/8517/5894/5606/1432/2475/5595/5608	21
WP4538	WP4538	Regulatory circuits of the STAT3 signaling pathway	15/2222	78/8426	0.945469653274219	0.999999997119564	0.920858845498831	10401/3455/5602/6774/3588/225689/1387/3460/64223/84335/79109/64798/1432/2475/5595	15
WP5366	WP5366	NF1 copy number variation syndrome	22/2222	109/8426	0.946854891925053	0.999999997119564	0.920858845498831	51466/5931/8766/2145/6829/11336/23265/387/545/4974/57599/5883/4763/55763/5894/23586/5111/10988/382/55352/1786/5595	22
WP5356	WP5356	Affected pathways in Duchenne muscular dystrophy	14/2222	74/8426	0.948738136246804	0.999999997119564	0.920858845498831	3708/825/2280/3313/4087/4089/5321/292/6786/51669/9804/7416/55013/4088	14
WP12	WP12	Osteoclast signaling	2222-02-01	16/8426	0.949935568333715	0.999999997119564	0.920858845498831	9550/1513	2
WP2839	WP2839	Hair follicle development organogenesis part 2 of 3	2222-05-01	32/8426	0.950449509815785	0.999999997119564	0.920858845498831	3911/1499/2263/5727/3688	5
WP2874	WP2874	Liver X receptor pathway	2222-01-01	8426-10-01	0.953261808894632	0.999999997119564	0.920858845498831	6256	1
WP3601	WP3601	Lipid particles composition	2222-01-01	8426-10-01	0.953261808894632	0.999999997119564	0.920858845498831	3931	1
WP3656	WP3656	Interleukin 1 induced activation of NF kB	2222-01-01	8426-10-01	0.953261808894632	0.999999997119564	0.920858845498831	7334	1
WP4220	WP4220	Neurotransmitter disorders	2222-01-01	8426-10-01	0.953261808894632	0.999999997119564	0.920858845498831	1312	1
WP438	WP438	Non homologous end joining	2222-01-01	8426-10-01	0.953261808894632	0.999999997119564	0.920858845498831	7520	1
WP4846	WP4846	SARS CoV 2 and COVID 19 pathway	2222-01-01	8426-10-01	0.953261808894632	0.999999997119564	0.920858845498831	56649	1
WP4008	WP4008	NO cGMP PKG mediated neuroprotection	2222-08-01	47/8426	0.95357438802499	0.999999997119564	0.920858845498831	801/54205/10142/1742/572/5593/706/3553	8
WP4746	WP4746	Thyroid hormones production and peripheral downstream signaling effects	18/2222	93/8426	0.955560272185766	0.999999997119564	0.920858845498831	6194/23028/7249/6009/1499/7248/572/3685/10488/6256/64223/5894/84335/7157/57104/5593/1432/2475	18
WP399	WP399	Wnt signaling pathway and pluripotency	20/2222	102/8426	0.956380838769995	0.999999997119564	0.920858845498831	1500/1487/5515/5048/5602/387/5527/1499/5460/1454/1387/5580/5520/8312/5516/7157/896/960/5529/7482	20
WP383	WP383	Striated muscle contraction pathway	2222-06-01	38/8426	0.95895369194671	0.999999997119564	0.920858845498831	7170/7168/4621/7171/4703/59	6
WP4786	WP4786	Type I collagen synthesis in the context of osteogenesis imperfecta	2222-05-01	33/8426	0.959111854664476	0.999999997119564	0.920858845498831	3708/5479/8720/871/10491	5
WP4900	WP4900	Purinergic signaling	2222-05-01	33/8426	0.959111854664476	0.999999997119564	0.920858845498831	2778/135/2773/5029/2771	5
WP5088	WP5088	Prostaglandin signaling	2222-05-01	33/8426	0.959111854664476	0.999999997119564	0.920858845498831	9536/2919/374/29108/3553	5
WP5092	WP5092	Interactions of natural killer cells in pancreatic cancer	2222-04-01	28/8426	0.960455167938839	0.999999997119564	0.920858845498831	100507436/6868/102/6351	4
WP206	WP206	Fatty acid omega oxidation	2222-02-01	17/8426	0.961196726052467	0.999999997119564	0.920858845498831	1571/130	2
WP692	WP692	Sulfation biotransformation reaction	2222-02-01	17/8426	0.961196726052467	0.999999997119564	0.920858845498831	6817/6819	2
WP5294	WP5294	Sildenafil treatment	2222-03-01	23/8426	0.963690207959317	0.999999997119564	0.920858845498831	208/207/8654	3
WP2007	WP2007	Iron metabolism in placenta	2222-01-01	8426-11-01	0.965601668761092	0.999999997119564	0.920858845498831	7037	1
WP2854	WP2854	Gene regulatory network modeling somitogenesis	2222-01-01	8426-11-01	0.965601668761092	0.999999997119564	0.920858845498831	28514	1
WP4147	WP4147	PTF1A related regulatory pathway	2222-01-01	8426-11-01	0.965601668761092	0.999999997119564	0.920858845498831	1499	1
WP5414	WP5414	IDO metabolic pathway	2222-01-01	8426-11-01	0.965601668761092	0.999999997119564	0.920858845498831	2806	1
WP5406	WP5406	13q12 12 copy number variation	2222-05-01	34/8426	0.96636525211359	0.999999997119564	0.920858845498831	998/5879/57142/387/7187	5
WP3942	WP3942	PPAR signaling pathway	2222-12-01	68/8426	0.966841074211673	0.999999997119564	0.920858845498831	30/3611/1622/2182/6257/6342/6256/376497/1593/34/2181/10998	12
WP3869	WP3869	Cannabinoid receptor signaling	2222-04-01	29/8426	0.96795135965528	0.999999997119564	0.920858845498831	5602/135/1432/5595	4
WP3965	WP3965	Lipid metabolism pathway	2222-04-01	29/8426	0.96795135965528	0.999999997119564	0.920858845498831	208/207/5564/57104	4
WP4494	WP4494	Selective expression of chemokine receptors during T cell polarization	2222-04-01	29/8426	0.96795135965528	0.999999997119564	0.920858845498831	3460/1236/7852/6351	4
WP2813	WP2813	Mammary gland development pathway Embryonic development Stage 1 of 4	2222-02-01	18/8426	0.970002917239461	0.999999997119564	0.920858845498831	207/3688	2
WP5033	WP5033	Genes associated with the development of rheumatoid arthritis	2222-02-01	18/8426	0.970002917239461	0.999999997119564	0.920858845498831	958/3685	2
WP5108	WP5108	Familial hyperlipidemia type 1	2222-02-01	18/8426	0.970002917239461	0.999999997119564	0.920858845498831	4035/3931	2
WP5174	WP5174	Ulcerative colitis signaling	2222-02-01	18/8426	0.970002917239461	0.999999997119564	0.920858845498831	6778/7097	2
WP3937	WP3937	Microglia pathogen phagocytosis pathway	2222-06-01	40/8426	0.97166231242879	0.999999997119564	0.920858845498831	5879/4067/1535/10451/5777/5289	6
WP2884	WP2884	NRF2 pathway	28/2222	141/8426	0.971894487310595	0.999999997119564	0.920858845498831	10057/2946/4259/283848/66035/4258/2729/91252/8714/6256/3320/4780/3337/2950/10257/22949/160728/8884/6523/28968/6529/54658/201266/2948/29985/23516/6536/2941	28
WP299	WP299	Nuclear receptors in lipid metabolism and toxicity	2222-05-01	35/8426	0.972414071602157	0.999999997119564	0.920858845498831	5825/8714/1571/1580/8856	5
WP453	WP453	Inflammatory response pathway	2222-04-01	30/8426	0.974103969515306	0.999999997119564	0.920858845498831	7059/3911/958/3913	4
WP1425	WP1425	Bone morphogenic protein signaling and regulation	2222-01-01	8426-12-01	0.974684626813719	0.999999997119564	0.920858845498831	4089	1
WP229	WP229	Irinotecan pathway	2222-01-01	8426-12-01	0.974684626813719	0.999999997119564	0.920858845498831	54658	1
WP4389	WP4389	Bile acids synthesis and enterohepatic circulation	2222-01-01	8426-12-01	0.974684626813719	0.999999997119564	0.920858845498831	5595	1
WP1533	WP1533	Vitamin B12 metabolism	2222-08-01	51/8426	0.976338870949511	0.999999997119564	0.920858845498831	4143/8029/4036/326625/4548/4594/3553/6648	8
WP4478	WP4478	LTF danger signal response pathway	2222-02-01	19/8426	0.976865210847595	0.999999997119564	0.920858845498831	7097/3553	2
WP289	WP289	Myometrial relaxation and contraction pathways	31/2222	156/8426	0.977100484483913	0.999999997119564	0.920858845498831	801/3708/805/2778/2783/3485/112/488/7534/808/2787/5580/10267/7529/10488/55970/10971/489/7531/5335/10636/5998/468/6001/54331/5570/1265/11142/5997/3553/59	31
WP430	WP430	Statin inhibition of cholesterol production	2222-04-01	31/8426	0.979134251622559	0.999999997119564	0.920858845498831	4035/84532/3931/2222	4
WP4534	WP4534	Mechanoregulation and pathology of YAP TAZ via Hippo and non Hippo mechanisms	2222-07-01	47/8426	0.980209641217512	0.999999997119564	0.920858845498831	5602/1499/9448/10971/3688/8491/59	7
WP1423	WP1423	Ganglio sphingolipid metabolism	2222-01-01	13/8426	0.981370003474037	0.999999997119564	0.920858845498831	8869	1
WP3679	WP3679	Cell type dependent selectivity of CCK2R signaling	2222-01-01	13/8426	0.981370003474037	0.999999997119564	0.920858845498831	3708	1
WP3876	WP3876	BMP2 WNT4 FOXO1 pathway in primary endometrial stromal cell differentiation	2222-01-01	13/8426	0.981370003474037	0.999999997119564	0.920858845498831	1499	1
WP3892	WP3892	Development of pulmonary dendritic cells and macrophage subsets	2222-01-01	13/8426	0.981370003474037	0.999999997119564	0.920858845498831	6774	1
WP4484	WP4484	Control of immune tolerance by vasoactive intestinal peptide	2222-01-01	13/8426	0.981370003474037	0.999999997119564	0.920858845498831	355	1
WP4558	WP4558	Overview of interferons mediated signaling pathway	2222-05-01	37/8426	0.981598266219516	0.999999997119564	0.920858845498831	6773/3455/3588/3460/10379	5
WP3658	WP3658	Wnt beta catenin signaling pathway in leukemia	2222-03-01	26/8426	0.98196046400677	0.999999997119564	0.920858845498831	207/1499/1452	3
WP322	WP322	Osteoblast signaling	2222-01-01	14/8426	0.986290466124778	0.999999997119564	0.920858845498831	3685	1
WP5279	WP5279	Mineralocorticoid biosynthesis	2222-01-01	14/8426	0.986290466124778	0.999999997119564	0.920858845498831	6716	1
WP5280	WP5280	Glucocorticoid biosynthesis	2222-01-01	14/8426	0.986290466124778	0.999999997119564	0.920858845498831	6716	1
WP5343	WP5343	Abnormal calcium handling and its effects on muscle contraction in DMD	2222-01-01	14/8426	0.986290466124778	0.999999997119564	0.920858845498831	825	1
WP4875	WP4875	Disruption of postsynaptic signaling by CNV	2222-04-01	33/8426	0.986558998393248	0.999999997119564	0.920858845498831	8831/23191/1739/5595	4
WP5090	WP5090	Complement system in neuronal development and plasticity	19/2222	107/8426	0.986851843744994	0.999999997119564	0.920858845498831	4140/54205/4179/10747/2011/966/3685/1604/4155/10487/8547/836/355/841/3426/3993/56616/728/2621	19
WP5285	WP5285	Immune infiltration in pancreatic cancer	2222-05-01	39/8426	0.98785038536808	0.999999997119564	0.920858845498831	3965/3958/2919/56477/3553	5
WP5130	WP5130	Th17 cell differentiation pathway	2222-11-01	70/8426	0.988461017960386	0.999999997119564	0.920858845498831	3551/6778/6774/4087/6256/3320/5335/1432/3553/2475/3091	11
WP2118	WP2118	Arrhythmogenic right ventricular cardiomyopathy	2222-12-01	75/8426	0.988689364621874	0.999999997119564	0.920858845498831	776/1499/488/59283/3685/87/1829/3675/3688/5318/3908/4000	12
WP272	WP272	Blood clotting cascade	2222-02-01	22/8426	0.989516008496307	0.999999997119564	0.920858845498831	2161/5055	2
WP3599	WP3599	Transcription factor regulation in adipogenesis	2222-02-01	22/8426	0.989516008496307	0.999999997119564	0.920858845498831	6256/23175	2
WP3299	WP3299	let 7 inhibition of ES cell reprogramming	2222-01-01	15/8426	0.989911790931096	0.999999997119564	0.920858845498831	5460	1
WP4891	WP4891	COVID 19 adverse outcome pathway	2222-01-01	15/8426	0.989911790931096	0.999999997119564	0.920858845498831	3553	1
WP550	WP550	Biogenic amine synthesis	2222-01-01	15/8426	0.989911790931096	0.999999997119564	0.920858845498831	1312	1
WP4969	WP4969	RAS and bradykinin pathways in COVID 19	2222-03-01	29/8426	0.991233678264853	0.999999997119564	0.920858845498831	387/2161/3553	3
WP5078	WP5078	T cell modulation in pancreatic cancer	2222-06-01	46/8426	0.9912440707508	0.999999997119564	0.920858845498831	958/3965/3958/80381/355/567	6
WP5316	WP5316	Primary ovarian insufficiency	33/2222	174/8426	0.991727275203812	0.999999997119564	0.920858845498831	4439/2778/7249/8893/8991/207/6134/5460/55120/8894/23514/2099/5373/3429/10456/57510/56945/8192/627/29893/5110/472/594/5428/3295/5095/4683/2592/2100/5432/5746/1312/4000	33
WP2064	WP2064	Neural crest differentiation	17/2222	101/8426	0.991770581352904	0.999999997119564	0.920858845498831	3065/55869/1499/51564/2263/4155/10013/1638/8312/28514/8841/8190/3688/2705/7020/3397/3066	17
WP3945	WP3945	TYROBP causal network in microglia	2222-09-01	62/8426	0.991801293624075	0.999999997119564	0.920858845498831	3606/951/654346/6039/2876/10257/3597/10008/29108	9
WP4790	WP4790	FGF23 signaling in hypophosphatemic rickets and related disorders	2222-02-01	23/8426	0.991975608547448	0.999999997119564	0.920858845498831	2263/2591	2
WP5044	WP5044	Kynurenine pathway and links to cell senescence	2222-02-01	23/8426	0.991975608547448	0.999999997119564	0.920858845498831	7850/7157	2
WP545	WP545	Complement activation	2222-02-01	23/8426	0.991975608547448	0.999999997119564	0.920858845498831	10747/1604	2
WP4589	WP4589	Major receptors targeted by epinephrine and norepinephrine	2222-01-01	16/8426	0.992576872437588	0.999999997119564	0.920858845498831	112	1
WP1591	WP1591	Heart development	2222-06-01	47/8426	0.992858865316647	0.999999997119564	0.920858845498831	1499/2065/4089/23462/6899/2296	6
WP2855	WP2855	Dopaminergic neurogenesis	2222-03-01	30/8426	0.993136979237025	0.999999997119564	0.920858845498831	6774/4929/1028	3
WP3527	WP3527	Pre implantation embryo	2222-08-01	58/8426	0.993369410428011	0.999999997119564	0.920858845498831	5460/55506/57504/360/3182/6597/2101/2354	8
WP558	WP558	Complement and coagulation cascades	2222-08-01	58/8426	0.993369410428011	0.999999997119564	0.920858845498831	4179/10747/1604/2161/3998/3426/5624/728	8
WP4258	WP4258	lncRNA in canonical Wnt signaling and colorectal cancer	16/2222	98/8426	0.993667997140229	0.999999997119564	0.920858845498831	1487/3192/56998/1499/1460/1454/55506/1457/8607/8312/1452/2146/896/7482/7020/6259	16
WP236	WP236	Adipogenesis	23/2222	131/8426	0.993766108657876	0.999999997119564	0.920858845498831	6778/26580/9612/6773/6774/1499/8471/6777/10658/6256/55847/1874/5925/4282/355/2971/5934/23175/4088/64900/4000/10269/3091	23
WP334	WP334	GPCRs class B secretin like	2222-02-01	24/8426	0.993867666923098	0.999999997119564	0.920858845498831	2696/5746	2
WP306	WP306	Focal adhesion	38/2222	199/8426	0.993976855670142	0.999999997119564	0.920858845498831	208/2317/7059/998/824/5879/3911/207/5602/387/1499/3611/572/5908/103910/4233/2064/3685/3910/1398/10627/87/10451/5500/5894/1286/3675/5501/3913/5923/5906/3688/896/858/10188/3908/5595/9564	38
WP3624	WP3624	Lung fibrosis	2222-09-01	64/8426	0.994305410255742	0.999999997119564	0.920858845498831	2006/5073/10144/79991/4780/4204/4502/6351/3553	9
WP3896	WP3896	Dengue 2 interactions with complement and coagulation cascades	2222-08-01	59/8426	0.994517728972957	0.999999997119564	0.920858845498831	4179/10747/1604/2161/3998/3426/5624/728	8
WP3678	WP3678	Amplification and expansion of oncogenic pathways as metastatic traits	2222-01-01	17/8426	0.994538131586658	0.999999997119564	0.920858845498831	7852	1
WP3947	WP3947	Serotonin and anxiety	2222-01-01	17/8426	0.994538131586658	0.999999997119564	0.920858845498831	7442	1
WP4337	WP4337	ncRNAs involved in STAT3 signaling in hepatocellular carcinoma	2222-01-01	17/8426	0.994538131586658	0.999999997119564	0.920858845498831	6774	1
WP4493	WP4493	Cells and molecules involved in local acute inflammatory response	2222-01-01	17/8426	0.994538131586658	0.999999997119564	0.920858845498831	3688	1
WP5398	WP5398	NRXN1 deletion syndrome	2222-01-01	17/8426	0.994538131586658	0.999999997119564	0.920858845498831	1742	1
WP4150	WP4150	Wnt signaling in kidney disease	2222-04-01	37/8426	0.994575104046015	0.999999997119564	0.920858845498831	5602/387/1499/7482	4
WP4262	WP4262	Breast cancer pathway	28/2222	155/8426	0.994576086484955	0.999999997119564	0.920858845498831	208/207/5605/1019/1499/545/6500/1460/2099/1457/2064/23462/5894/8312/472/28514/5925/1452/3714/4893/7157/7482/6199/4683/2100/1643/2475/5595	28
WP5198	WP5198	Inflammatory bowel disease signaling	2222-05-01	43/8426	0.99484660721582	0.999999997119564	0.920858845498831	6778/3606/6774/4087/7097	5
WP706	WP706	Sudden infant death syndrome SIDS susceptibility pathways	29/2222	160/8426	0.994874693181355	0.999999997119564	0.920858845498831	3065/4904/7161/3329/4150/3032/1499/5460/7534/55536/1387/3030/1889/7529/23171/627/836/291/3784/34/10971/7531/6844/4204/2328/54862/2100/3553/3091	29
WP2895	WP2895	Differentiation of white and brown adipocyte	2222-02-01	25/8426	0.99532032786862	0.999999997119564	0.920858845498831	51316/10205	2
WP4842	WP4842	Mammalian disorder of sexual development	2222-02-01	25/8426	0.99532032786862	0.999999997119564	0.920858845498831	1499/2263	2
WP5053	WP5053	Development of ureteric collection system	2222-08-01	60/8426	0.995475867255256	0.999999997119564	0.920858845498831	9620/1499/3611/2263/3688/2296/6928/9353	8
WP3893	WP3893	Development and heterogeneity of the ILC family	2222-03-01	32/8426	0.995817119715994	0.999999997119564	0.920858845498831	3606/374/3553	3
WP3967	WP3967	miR 509 3p alteration of YAP1 ECM axis	2222-01-01	18/8426	0.995981379489434	0.999999997119564	0.920858845498831	9564	1
WP5052	WP5052	Nephrogenesis	2222-01-01	18/8426	0.995981379489434	0.999999997119564	0.920858845498831	4211	1
WP5284	WP5284	Cell interactions of the pancreatic cancer microenvironment	2222-02-01	26/8426	0.996433649857108	0.999999997119564	0.920858845498831	355/7852	2
WP530	WP530	Cytokines and inflammatory response	2222-02-01	26/8426	0.996433649857108	0.999999997119564	0.920858845498831	2919/3553	2
WP4540	WP4540	Hippo signaling regulation pathways	15/2222	98/8426	0.997055371135018	0.999999997119564	0.920858845498831	998/2778/5879/387/1499/4087/2263/5580/4233/5564/2773/2771/4088/5332/2475	15
WP5283	WP5283	Chronic hyperglycemia impairment of neuron function	2222-05-01	46/8426	0.997347804833703	0.999999997119564	0.920858845498831	5580/118856/627/4324/7442	5
WP4336	WP4336	ncRNAs involved in Wnt signaling in hepatocellular carcinoma	13/2222	89/8426	0.997495286190261	0.999999997119564	0.920858845498831	1487/56998/1499/1460/1454/1457/8312/92140/1452/2146/896/7482/6259	13
WP2857	WP2857	Mesodermal commitment pathway	25/2222	148/8426	0.997826645366135	0.999999997119564	0.920858845498831	23499/6169/5515/23181/5460/4087/29970/4089/11166/10451/708/4780/8312/28514/2132/4211/11190/8554/8030/7403/6001/6899/2296/1466/4088	25
WP4329	WP4329	miRNA role in immune response in sepsis	2222-08-01	64/8426	0.997939476956974	0.999999997119564	0.920858845498831	3551/1147/5971/8517/7187/3659/6351/1432	8
WP5083	WP5083	Neuroinflammation and glutamatergic signaling	23/2222	140/8426	0.998233279687778	0.999999997119564	0.920858845498831	801/6778/207/6774/1738/3588/1737/4087/7850/4089/3460/6470/5500/627/5501/3597/2744/81539/4088/3553/6536/5332/5595	23
WP1602	WP1602	Nicotine effect on dopaminergic neurons	2222-01-01	21/8426	0.998399804808896	0.999999997119564	0.920858845498831	54331	1
WP2029	WP2029	Cell differentiation index	2222-01-01	21/8426	0.998399804808896	0.999999997119564	0.920858845498831	6774	1
WP129	WP129	Matrix metalloproteinases	2222-02-01	30/8426	0.99881105747308	0.999999997119564	0.920858845498831	118856/4324	2
WP428	WP428	Wnt signaling	17/2222	114/8426	0.99891521862784	0.999999997119564	0.920858845498831	1487/5879/56998/387/1499/1460/1454/23002/1457/166336/8312/5534/1452/896/7482/6259/5332	17
WP4222	WP4222	Phosphodiesterases in neuronal function	2222-06-01	56/8426	0.99895325160897	0.999999997119564	0.920858845498831	5150/112/135/5151/5147/8654	6
WP4585	WP4585	Cancer immunotherapy by PD 1 blockade	2222-01-01	23/8426	0.999134080645865	0.999999997119564	0.920858845498831	6774	1
WP474	WP474	Endochondral ossification	2222-07-01	63/8426	0.999200325832774	0.999999997119564	0.920858845498831	801/207/871/6777/5727/3157/1028	7
WP4808	WP4808	Endochondral ossification with skeletal dysplasias	2222-07-01	63/8426	0.999200325832774	0.999999997119564	0.920858845498831	801/207/871/6777/5727/3157/1028	7
WP4149	WP4149	White fat cell differentiation	2222-02-01	32/8426	0.999317690453972	0.999999997119564	0.920858845498831	6777/3661	2
WP5218	WP5218	Extrafollicular and follicular B cell activation by SARS CoV 2	2222-09-01	76/8426	0.999447053728663	0.999999997119564	0.920858845498831	7494/604/3455/958/1236/1880/9168/7852/613	9
WP5236	WP5236	Markers of kidney cell lineage	2222-06-01	59/8426	0.999464093416381	0.999999997119564	0.920858845498831	112398/1499/163/284252/6928/59	6
WP2853	WP2853	Endoderm differentiation	22/2222	145/8426	0.999606091607	0.999999997119564	0.920858845498831	23181/1499/26986/5460/4087/4089/4830/23682/11166/10451/708/1112/23168/11190/5606/8554/2146/10153/6001/6928/4088/10459	22
WP51	WP51	Regulation of actin cytoskeleton	23/2222	150/8426	0.999611615468767	0.999999997119564	0.920858845498831	998/5879/387/5605/10092/2263/55845/9138/1398/87/2934/10787/7114/4628/28964/5894/55970/4893/5289/5595/9564/10672/10458	23
WP2849	WP2849	Hematopoietic stem cell differentiation	2222-05-01	59/8426	0.999873194374614	0.999999997119564	0.920858845498831	23650/7852/91/2354/3553	5
WP2911	WP2911	miRNA targets in ECM and membrane receptors	2222-02-01	38/8426	0.999873538516467	0.999999997119564	0.920858845498831	3910/3913	2
WP5417	WP5417	Cell lineage map for neuronal differentiation	18/2222	132/8426	0.999881337573358	0.999999997119564	0.920858845498831	7168/5460/100133941/1742/161/4155/8500/28514/9455/1267/4929/2744/3688/10840/160/6529/1739/6536	18
WP2406	WP2406	Cardiac progenitor differentiation	2222-04-01	53/8426	0.999889702848573	0.999999997119564	0.920858845498831	5460/7852/1432/55897	4
WP4559	WP4559	Interactions between immune cells and microRNAs in tumor microenvironment	2222-03-01	47/8426	0.99991455694307	0.999999997119564	0.920858845498831	6778/10401/6774	3
WP2840	WP2840	Hair follicle development cytodifferentiation part 3 of 3	2222-09-01	87/8426	0.999945414840653	0.999999997119564	0.920858845498831	1499/4089/3880/6868/6275/11005/64065/4345/2354	9
WP58	WP58	Monoamine GPCRs	2222-01-01	33/8426	0.99995992399491	0.999999997119564	0.920858845498831	3269	1
WP3931	WP3931	Embryonic stem cell pluripotency pathways	14/2222	117/8426	0.999962727291986	0.999999997119564	0.920858845498831	208/207/5605/6774/1499/2263/4089/5894/8312/5606/10097/7482/2475/5608	14
WP3971	WP3971	OSX and miRNAs in tooth development	2222-01-01	34/8426	0.99997053389403	0.999999997119564	0.920858845498831	1499	1
WP4541	WP4541	Hippo Merlin signaling dysregulation	14/2222	121/8426	0.999983131801653	0.999999997119564	0.920858845498831	9978/1499/1642/2263/3682/4233/3685/5500/3675/4893/5501/3688/960/5332	14
WP5342	WP5342	Pathophysiological roles of DUX4 in FSHD1	2222-01-01	36/8426	0.999984072651441	0.999999997119564	0.920858845498831	2100	1
WP2877	WP2877	Vitamin D receptor pathway	26/2222	187/8426	0.999989580710855	0.999999997119564	0.920858845498831	7168/604/6277/1031/958/928/9914/3965/81037/6273/6256/10125/79789/634/283229/6275/892/6819/4345/3397/6304/1029/1027/1032/6280/3091	26
WP4787	WP4787	Osteoblast differentiation and related diseases	13/2222	119/8426	0.999991902001198	0.999999997119564	0.920858845498831	5602/1499/2263/5580/4089/5727/23462/28514/3714/1432/7482/5289/5595	13
WP2848	WP2848	Pluripotent stem cell differentiation pathway	2222-02-01	48/8426	0.999992747457843	0.999999997119564	0.920858845498831	3577/7482	2
WP2328	WP2328	Allograft rejection	2222-08-01	90/8426	0.999992780393811	0.999999997119564	0.920858845498831	3035/958/100507436/1604/836/355/841/3553	8
WP24	WP24	Peptide GPCRs	2222-05-01	73/8426	0.99999612109998	0.999999997119564	0.920858845498831	1236/3577/7852/728/3579	5
WP117	WP117	GPCRs other	2222-08-01	93/8426	0.999996409968979	0.999999997119564	0.920858845498831	9620/56413/135/1880/27239/84059/3577/3579	8
WP1545	WP1545	miRNAs involved in DNA damage response	2222-04-01	68/8426	0.999997770489371	0.999999997119564	0.920858845498831	472/7157/896/1027	4
WP2023	WP2023	Cell differentiation expanded index	2222-02-01	59/8426	0.9999997027569	0.999999997119564	0.920858845498831	6774/2146	2
WP5095	WP5095	Overview of proinflammatory and profibrotic mediators	2222-09-01	129/8426	0.999999997119564	0.999999997119564	0.920858845498831	3606/284340/2919/374/6351/56477/414062/3553/6369	9
