# Supplementary material for: Transcript-Level Biomarkers of Early Lung Carcinogenesis in Bronchial Lesions
Source: Cancers (Basel). 2024 Jun 18;16(12):2260. doi: 10.3390/cancers16122260 (PMC11202239; doi:10.3390/cancers16122260)
Supplement: Supplementary file 1 [file cancers-16-02260-s001.zip › Table S3 WGCNA on 8343 transcripts.xlsx]

## Sheet: Table S3 WGCNA on 8343 transcri
ENST	module_membership	is_good	ENSG	descr	biotype	gene	chr	ENTREZID	kMEyellow	dysplasia_status_cor	wald_qval
ENST00000003583.12	grey	TRUE	ENSG00000001460.18	sperm tail PG-rich repeat containing 1 [Source:HGNC Symbol;Acc:HGNC:28070]	protein_coding	STPG1	1	90529	-0.318332142619948	-0.209453675440601	0.531459516219957
ENST00000004103.8	grey	TRUE	ENSG00000002933.9	transmembrane protein 176A [Source:HGNC Symbol;Acc:HGNC:24930]	protein_coding	TMEM176A	7	55365	0.239207603197563	-0.0219320986348538	0.359217857119846
ENST00000004531.14	blue	TRUE	ENSG00000003989.18	solute carrier family 7 member 2 [Source:HGNC Symbol;Acc:HGNC:11060]	protein_coding	SLC7A2	8	6542	-0.175482784507837	-0.0714137193926462	0.763676040057802
ENST00000005178.6	black	TRUE	ENSG00000004799.8	pyruvate dehydrogenase kinase 4 [Source:HGNC Symbol;Acc:HGNC:8812]	protein_coding	PDK4	7	5166	0.409782800748321	0.123762706180953	0.75761580945616
ENST00000005180.9	grey	TRUE	ENSG00000006606.9	C-C motif chemokine ligand 26 [Source:HGNC Symbol;Acc:HGNC:10625]	protein_coding	CCL26	7	10344	-0.203118699147832	-0.0881690107362449	NA
ENST00000005558.8	green	TRUE	ENSG00000006652.15	interferon related developmental regulator 1 [Source:HGNC Symbol;Acc:HGNC:5456]	protein_coding	IFRD1	7	3475	-0.194369691144423	-0.0298262754628641	0.877533915651413
ENST00000005995.8	brown	TRUE	ENSG00000007038.11	serine protease 21 [Source:HGNC Symbol;Acc:HGNC:9485]	protein_coding	PRSS21	16	10942	0.0212648497939027	-0.033129376530201	0.433638851073232
ENST00000006053.7	black	TRUE	ENSG00000006210.7	C-X3-C motif chemokine ligand 1 [Source:HGNC Symbol;Acc:HGNC:10647]	protein_coding	CX3CL1	16	6376	0.482668775488859	0.0561790108007901	0.83030675048406
ENST00000007510.9	yellow	TRUE	ENSG00000004777.19	Rho GTPase activating protein 33 [Source:HGNC Symbol;Acc:HGNC:23085]	protein_coding	ARHGAP33	19	115703	0.662718770268556	0.196410341369922	0.282436111235625
ENST00000009530.13	brown	TRUE	ENSG00000019582.17	CD74 molecule [Source:HGNC Symbol;Acc:HGNC:1697]	protein_coding	CD74	5	972	0.388258188099289	-0.051238291884964	0.969382990354535
ENST00000010404.6	grey	TRUE	ENSG00000008394.13	microsomal glutathione S-transferase 1 [Source:HGNC Symbol;Acc:HGNC:7061]	protein_coding	MGST1	12	4257	-0.139741315687649	0.0783544024834096	NA
ENST00000016946.8	grey	TRUE	ENSG00000015568.13	RANBP2 like and GRIP domain containing 5 [Source:HGNC Symbol;Acc:HGNC:32418]	protein_coding	RGPD5	2	84220	0.48624623613849	0.160175401568867	0.686062206107612
ENST00000020945.4	pink	TRUE	ENSG00000019549.13	snail family transcriptional repressor 2 [Source:HGNC Symbol;Acc:HGNC:11094]	protein_coding	SNAI2	8	6591	-0.00416904900699835	0.000790824587845705	0.420862638059371
ENST00000026218.9	grey	TRUE	ENSG00000007541.17	phosphatidylinositol glycan anchor biosynthesis class Q [Source:HGNC Symbol;Acc:HGNC:14135]	protein_coding	PIGQ	16	9091	0.206146944453911	-0.0568865333480723	0.700225457991949
ENST00000031146.8	blue	TRUE	ENSG00000029364.12	solute carrier family 39 member 9 [Source:HGNC Symbol;Acc:HGNC:20182]	protein_coding	SLC39A9	14	55334	-0.335105684768884	-0.0390859844158582	0.496586965032697
ENST00000034275.12	turquoise	TRUE	ENSG00000031823.14	RAN binding protein 3 [Source:HGNC Symbol;Acc:HGNC:9850]	protein_coding	RANBP3	19	8498	0.495740087686093	0.0550114525432683	0.620022457857891
ENST00000053867.8	brown	TRUE	ENSG00000030582.19	granulin precursor [Source:HGNC Symbol;Acc:HGNC:4601]	protein_coding	GRN	17	2896	-0.0421654703072522	-0.0807380650653722	0.949517080653979
ENST00000075120.12	brown	TRUE	ENSG00000059804.17	solute carrier family 2 member 3 [Source:HGNC Symbol;Acc:HGNC:11007]	protein_coding	SLC2A3	12	6515	-0.149211133046218	-0.114219088824638	0.248874406250116
ENST00000078527.9	turquoise	TRUE	ENSG00000060642.12	phosphatidylinositol glycan anchor biosynthesis class V [Source:HGNC Symbol;Acc:HGNC:26031]	protein_coding	PIGV	1	55650	0.174675199898382	-0.0981425316318197	0.718140819803916
ENST00000084795.9	grey	TRUE	ENSG00000063177.13	ribosomal protein L18 [Source:HGNC Symbol;Acc:HGNC:10310]	protein_coding	RPL18	19	6141	-0.243590623727727	-0.0522273802487251	0.856050905262349
ENST00000155093.8	grey	TRUE	ENSG00000067646.12	zinc finger protein Y-linked [Source:HGNC Symbol;Acc:HGNC:12870]	protein_coding	ZFY	Y	7544	0.0230594329373574	-0.077928170690316	0.835084380554726
ENST00000155674.9	blue	TRUE	ENSG00000069998.12	haloacid dehalogenase like hydrolase domain containing 5 [Source:HGNC Symbol;Acc:HGNC:1843]	protein_coding	HDHD5	22	27440	-0.0759623702995919	0.002708863081506	NA
ENST00000164640.8	grey	TRUE	ENSG00000067840.13	PDZ domain containing 4 [Source:HGNC Symbol;Acc:HGNC:21167]	protein_coding	PDZD4	X	57595	0.278748668292059	0.149043964999306	0.909037618439457
ENST00000167462.9	green	TRUE	ENSG00000073350.14	LLGL scribble cell polarity complex component 2 [Source:HGNC Symbol;Acc:HGNC:6629]	protein_coding	LLGL2	17	3993	-0.490843171692931	-0.226719452300746	0.199598029957831
ENST00000169298.8	turquoise	TRUE	ENSG00000073849.16	ST6 beta-galactoside alpha-2,6-sialyltransferase 1 [Source:HGNC Symbol;Acc:HGNC:10860]	protein_coding	ST6GAL1	3	6480	0.205530540205048	-0.0410439059210202	0.83934497176573
ENST00000170150.4	green	TRUE	ENSG00000078898.7	BPI fold containing family B member 2 [Source:HGNC Symbol;Acc:HGNC:16177]	protein_coding	BPIFB2	20	80341	-0.430394096793463	0.140713507139125	0.960979642001383
ENST00000170630.6	yellow	TRUE	ENSG00000077238.14	interleukin 4 receptor [Source:HGNC Symbol;Acc:HGNC:6015]	protein_coding	IL4R	16	3566	0.584858786071555	0.214722597351852	0.734170442941282
ENST00000172229.8	pink	TRUE	ENSG00000064300.9	nerve growth factor receptor [Source:HGNC Symbol;Acc:HGNC:7809]	protein_coding	NGFR	17	4804	0.170688463038817	0.0907194032051259	0.406457407949916
ENST00000177648.13	turquoise	TRUE	ENSG00000073331.18	alpha kinase 1 [Source:HGNC Symbol;Acc:HGNC:20917]	protein_coding	ALPK1	4	80216	0.5146799634315	0.105073088773429	0.527164187965075
ENST00000178638.8	green	TRUE	ENSG00000074410.14	carbonic anhydrase 12 [Source:HGNC Symbol;Acc:HGNC:1371]	protein_coding	CA12	15	771	-0.380103048250513	-0.0857014599570419	0.313591795286035
ENST00000183605.10	brown	TRUE	ENSG00000066405.13	claudin 18 [Source:HGNC Symbol;Acc:HGNC:2039]	protein_coding	CLDN18	3	51208	0.521182567978912	-0.00105365131031318	0.00987423703759693
ENST00000188376.9	turquoise	TRUE	ENSG00000075415.15	solute carrier family 25 member 3 [Source:HGNC Symbol;Acc:HGNC:10989]	protein_coding	SLC25A3	12	5250	0.0187602182895551	-0.0583334951857173	0.713291616425527
ENST00000192314.7	black	TRUE	ENSG00000154252.12	galactose-3-O-sulfotransferase 2 [Source:HGNC Symbol;Acc:HGNC:24869]	protein_coding	GAL3ST2	2	64090	0.484107194120428	0.0256036218047574	0.949709093765868
ENST00000193403.10	turquoise	TRUE	ENSG00000072110.16	actinin alpha 1 [Source:HGNC Symbol;Acc:HGNC:163]	protein_coding	ACTN1	14	87	0.520315038757137	0.00570101141454988	0.803321864945164
ENST00000198536.7	brown	TRUE	ENSG00000085514.16	paired immunoglobin like type 2 receptor alpha [Source:HGNC Symbol;Acc:HGNC:20396]	protein_coding	PILRA	7	29992	0.198704736948323	-0.00240392403605045	0.650972103940973
ENST00000199320.9	turquoise	TRUE	ENSG00000086189.11	DIM1 rRNA methyltransferase and ribosome maturation factor [Source:HGNC Symbol;Acc:HGNC:30217]	protein_coding	DIMT1	5	27292	0.204752076154383	-0.105059665571763	0.541170406487792
ENST00000199764.7	green	TRUE	ENSG00000086548.9	CEA cell adhesion molecule 6 [Source:HGNC Symbol;Acc:HGNC:1818]	protein_coding	CEACAM6	19	4680	-0.347187465396379	0.0322727450325833	0.245467126623902
ENST00000199936.9	black	TRUE	ENSG00000086696.11	hydroxysteroid 17-beta dehydrogenase 2 [Source:HGNC Symbol;Acc:HGNC:5211]	protein_coding	HSD17B2	16	3294	0.261555634738781	0.105317826286688	0.814056028513776
ENST00000200691.5	black	TRUE	ENSG00000087250.9	metallothionein 3 [Source:HGNC Symbol;Acc:HGNC:7408]	protein_coding	MT3	16	4504	0.170814355193968	0.0676389847487679	0.35378341162675
ENST00000201586.7	grey	TRUE	ENSG00000088002.12	sulfotransferase family 2B member 1 [Source:HGNC Symbol;Acc:HGNC:11459]	protein_coding	SULT2B1	19	6820	0.0554043290913261	-0.0337849780531836	0.984819822032591
ENST00000202677.12	turquoise	TRUE	ENSG00000188559.16	Ral GTPase activating protein catalytic subunit alpha 2 [Source:HGNC Symbol;Acc:HGNC:16207]	protein_coding	RALGAPA2	20	57186	0.529363640380291	0.0259342287981924	0.93508205189874
ENST00000202917.10	grey	TRUE	ENSG00000089127.15	2'-5'-oligoadenylate synthetase 1 [Source:HGNC Symbol;Acc:HGNC:8086]	protein_coding	OAS1	12	4938	0.0654746240345025	0.178336411577727	0.819774559831048
ENST00000203629.3	brown	TRUE	ENSG00000089692.9	lymphocyte activating 3 [Source:HGNC Symbol;Acc:HGNC:6476]	protein_coding	LAG3	12	3902	0.333288753308574	0.124639085198185	0.931788668283416
ENST00000205214.11	turquoise	TRUE	ENSG00000157426.14	aminoadipate-semialdehyde dehydrogenase [Source:HGNC Symbol;Acc:HGNC:23993]	protein_coding	AASDH	4	132949	0.295312132641841	0.0390517389451874	0.851948039319955
ENST00000206423.8	turquoise	TRUE	ENSG00000091986.16	coiled-coil domain containing 80 [Source:HGNC Symbol;Acc:HGNC:30649]	protein_coding	CCDC80	3	151887	0.137069726868048	0.00808401119511428	0.523175754967877
ENST00000209665.8	green	TRUE	ENSG00000196344.12	alcohol dehydrogenase 7 (class IV), mu or sigma polypeptide [Source:HGNC Symbol;Acc:HGNC:256]	protein_coding	ADH7	4	131	-0.35330858818632	-0.0317628553911865	0.849693110286543
ENST00000209929.10	yellow	TRUE	ENSG00000094963.14	flavin containing dimethylaniline monoxygenase 2 [Source:HGNC Symbol;Acc:HGNC:3770]	protein_coding	FMO2	1	2327	0.639619291949056	0.09807622103658	0.927956303933827
ENST00000211122.4	black	TRUE	ENSG00000174156.15	glutathione S-transferase alpha 3 [Source:HGNC Symbol;Acc:HGNC:4628]	protein_coding	GSTA3	6	2940	0.246869422282447	0.0618220127173251	0.624246824438654
ENST00000211379.9	black	TRUE	ENSG00000204463.14	BAG cochaperone 6 [Source:HGNC Symbol;Acc:HGNC:13919]	protein_coding	BAG6	6	7917	0.184815968607307	0.133379963575424	NA
ENST00000215061.9	green	TRUE	ENSG00000099330.9	occludin/ELL domain containing 1 [Source:HGNC Symbol;Acc:HGNC:26221]	protein_coding	OCEL1	19	79629	-0.465466055414192	-0.208670781080411	0.497750833808009
ENST00000215375.7	grey	TRUE	ENSG00000099624.8	ATP synthase F1 subunit delta [Source:HGNC Symbol;Acc:HGNC:837]	protein_coding	ATP5F1D	19	513	-0.213790669682052	-0.0633282706295644	0.158795504607282
ENST00000215781.3	brown	TRUE	ENSG00000099985.4	oncostatin M [Source:HGNC Symbol;Acc:HGNC:8506]	protein_coding	OSM	22	5008	-0.140466742508631	-0.131519680797837	0.124693158534157
ENST00000215812.9	black	TRUE	ENSG00000100012.12	SEC14 like lipid binding 3 [Source:HGNC Symbol;Acc:HGNC:18655]	protein_coding	SEC14L3	22	266629	0.516122389365062	0.0565893278449799	0.780197274797735
ENST00000215838.8	green	TRUE	ENSG00000185339.10	transcobalamin 2 [Source:HGNC Symbol;Acc:HGNC:11653]	protein_coding	TCN2	22	6948	0.0490450489248635	0.00660295155751477	0.954007080378938
ENST00000215886.6	brown	TRUE	ENSG00000100079.7	galectin 2 [Source:HGNC Symbol;Acc:HGNC:6562]	protein_coding	LGALS2	22	3957	0.111340776030556	0.0159721771990558	0.32323756999061
ENST00000215909.10	brown	TRUE	ENSG00000100097.12	galectin 1 [Source:HGNC Symbol;Acc:HGNC:6561]	protein_coding	LGALS1	22	3956	-0.102827232929896	-0.0626330514536675	0.600928606059095
ENST00000216014.9	green	TRUE	ENSG00000100196.11	KDEL endoplasmic reticulum protein retention receptor 3 [Source:HGNC Symbol;Acc:HGNC:6306]	protein_coding	KDELR3	22	11015	-0.607000292537789	-0.0717846017399432	0.0604860006133414
ENST00000216080.5	grey	TRUE	ENSG00000100258.18	lipase maturation factor 2 [Source:HGNC Symbol;Acc:HGNC:25096]	protein_coding	LMF2	22	91289	-0.16074510459029	0.0131578681330697	0.434170245794484
ENST00000216117.9	brown	TRUE	ENSG00000100292.18	heme oxygenase 1 [Source:HGNC Symbol;Acc:HGNC:5013]	protein_coding	HMOX1	22	3162	-0.400710424831541	-0.192401796198475	0.791483945898262
ENST00000216223.10	brown	TRUE	ENSG00000100385.15	interleukin 2 receptor subunit beta [Source:HGNC Symbol;Acc:HGNC:6009]	protein_coding	IL2RB	22	3560	0.0978240557223492	-0.00625961104138266	0.808848592917401
ENST00000216338.9	brown	TRUE	ENSG00000100450.13	granzyme H [Source:HGNC Symbol;Acc:HGNC:4710]	protein_coding	GZMH	14	2999	0.00538223502921536	-0.0818154317383274	0.392544636562516
ENST00000216341.9	brown	TRUE	ENSG00000100453.14	granzyme B [Source:HGNC Symbol;Acc:HGNC:4709]	protein_coding	GZMB	14	3002	-0.166822219337425	-0.0201291521829089	0.664625584017782
ENST00000216492.10	grey	TRUE	ENSG00000100604.13	chromogranin A [Source:HGNC Symbol;Acc:HGNC:1929]	protein_coding	CHGA	14	1113	-0.0781456466091323	-0.0299292395949113	0.353041500470963
ENST00000216862.8	grey	TRUE	ENSG00000019186.10	cytochrome P450 family 24 subfamily A member 1 [Source:HGNC Symbol;Acc:HGNC:2602]	protein_coding	CYP24A1	20	1591	0.262267565208182	0.119799977623573	0.973393664049419
ENST00000217073.7	yellow	TRUE	ENSG00000101104.13	poly(A) binding protein cytoplasmic 1 like [Source:HGNC Symbol;Acc:HGNC:15797]	protein_coding	PABPC1L	20	80336	0.309625531026837	-0.0107707282657144	0.352321158841217
ENST00000217800.9	turquoise	TRUE	ENSG00000101751.11	DNA polymerase iota [Source:HGNC Symbol;Acc:HGNC:9182]	protein_coding	POLI	18	11201	0.28351298110262	-0.134170984143372	0.200886569422302
ENST00000217999.3	yellow	TRUE	ENSG00000101883.6	Rhox homeobox family member 1 [Source:HGNC Symbol;Acc:HGNC:29993]	protein_coding	RHOXF1	X	158800	0.509900416160389	0.162648303506802	0.392077617991295
ENST00000218032.7	brown	TRUE	ENSG00000101916.12	toll like receptor 8 [Source:HGNC Symbol;Acc:HGNC:15632]	protein_coding	TLR8	X	51311	-0.0849132030951659	-0.127520626713518	0.629367496067385
ENST00000218200.12	grey	TRUE	ENSG00000102081.16	fragile X messenger ribonucleoprotein 1 [Source:HGNC Symbol;Acc:HGNC:3775]	protein_coding	FMR1	X	2332	-0.382756684904332	-0.117276731620449	NA
ENST00000218230.6	green	TRUE	ENSG00000102109.9	proprotein convertase subtilisin/kexin type 1 inhibitor [Source:HGNC Symbol;Acc:HGNC:17301]	protein_coding	PCSK1N	X	27344	-0.196276457242135	0.1159869006776	0.422363833162509
ENST00000218388.9	green	TRUE	ENSG00000102265.12	TIMP metallopeptidase inhibitor 1 [Source:HGNC Symbol;Acc:HGNC:11820]	protein_coding	TIMP1	X	7076	-0.503562772160941	0.0747336014926091	0.272272486052084
ENST00000218439.8	turquoise	TRUE	ENSG00000102316.17	MAGE family member D2 [Source:HGNC Symbol;Acc:HGNC:16353]	protein_coding	MAGED2	X	10916	0.356858562662158	-0.0742647652796405	0.473905417643812
ENST00000218758.10	brown	TRUE	ENSG00000102575.14	acid phosphatase 5, tartrate resistant [Source:HGNC Symbol;Acc:HGNC:124]	protein_coding	ACP5	19	54	-0.109686718581615	-0.186287371443359	0.926570948200811
ENST00000219066.5	grey	TRUE	ENSG00000065057.9	nth like DNA glycosylase 1 [Source:HGNC Symbol;Acc:HGNC:8028]	protein_coding	NTHL1	16	4913	-0.0990293911230086	0.0483143585301474	0.944360438427206
ENST00000219150.10	brown	TRUE	ENSG00000102879.17	coronin 1A [Source:HGNC Symbol;Acc:HGNC:2252]	protein_coding	CORO1A	16	11151	-0.139022595074288	-0.0147590353526611	0.417027338709354
ENST00000219169.9	grey	TRUE	ENSG00000102898.13	nuclear transport factor 2 [Source:HGNC Symbol;Acc:HGNC:13722]	protein_coding	NUTF2	16	10204	-0.265651586861546	-0.126974014598544	0.192299434876444
ENST00000219244.9	black	TRUE	ENSG00000102970.11	C-C motif chemokine ligand 17 [Source:HGNC Symbol;Acc:HGNC:10615]	protein_coding	CCL17	16	6361	0.314454377251048	-0.170201560664828	0.861051236760175
ENST00000219454.10	green	TRUE	ENSG00000103175.11	WAP four-disulfide core domain 1 [Source:HGNC Symbol;Acc:HGNC:15466]	protein_coding	WFDC1	16	58189	-0.401656043910738	-0.0621141690343006	0.303502120278584
ENST00000219542.3	black	TRUE	ENSG00000103260.9	meteorin, glial cell differentiation regulator [Source:HGNC Symbol;Acc:HGNC:14151]	protein_coding	METRN	16	79006	0.15433429781086	-0.0488062056717573	0.785598149630823
ENST00000219919.9	brown	TRUE	ENSG00000103569.11	aquaporin 9 [Source:HGNC Symbol;Acc:HGNC:643]	protein_coding	AQP9	15	366	0.0268271832911663	-0.0811453337540502	0.916850771453381
ENST00000220847.8	turquoise	TRUE	ENSG00000129292.21	PHD finger protein 20 like 1 [Source:HGNC Symbol;Acc:HGNC:24280]	protein_coding	PHF20L1	8	51105	0.133915467931718	-0.0393828667859394	0.381345684257556
ENST00000220959.8	turquoise	TRUE	ENSG00000104517.13	ubiquitin protein ligase E3 component n-recognin 5 [Source:HGNC Symbol;Acc:HGNC:16806]	protein_coding	UBR5	8	51366	0.246185647574645	-0.0373588234294507	NA
ENST00000221130.11	green	TRUE	ENSG00000104687.14	glutathione-disulfide reductase [Source:HGNC Symbol;Acc:HGNC:4623]	protein_coding	GSR	8	2936	-0.407785718267829	-0.0559343844217274	0.748376666064989
ENST00000221249.10	grey	TRUE	ENSG00000032444.17	patatin like phospholipase domain containing 6 [Source:HGNC Symbol;Acc:HGNC:16268]	protein_coding	PNPLA6	19	10908	0.0801123377490362	-0.146388569415132	0.161490844602414
ENST00000221307.13	green	TRUE	ENSG00000186529.16	cytochrome P450 family 4 subfamily F member 3 [Source:HGNC Symbol;Acc:HGNC:2646]	protein_coding	CYP4F3	19	4051	-0.280818793154086	-0.0451954925061714	0.792456805864068
ENST00000221515.6	brown	TRUE	ENSG00000104918.8	resistin [Source:HGNC Symbol;Acc:HGNC:20389]	protein_coding	RETN	19	56729	-0.0608829879531173	-0.120249350248019	0.990946118953062
ENST00000221561.12	grey	TRUE	ENSG00000104964.15	TLE family member 5, transcriptional modulator [Source:HGNC Symbol;Acc:HGNC:307]	protein_coding	TLE5	19	166	0.0336360994038146	-0.126512267436848	0.873489229852059
ENST00000221576.4	grey	TRUE	ENSG00000104979.9	chromosome 19 open reading frame 53 [Source:HGNC Symbol;Acc:HGNC:24991]	protein_coding	C19orf53	19	28974	-0.214989377056523	-0.11789500674501	0.796156078944247
ENST00000221978.10	brown	TRUE	ENSG00000105374.10	natural killer cell granule protein 7 [Source:HGNC Symbol;Acc:HGNC:7830]	protein_coding	NKG7	19	4818	-0.11035211338307	-0.0121495913112437	0.632651585873752
ENST00000221980.5	grey	TRUE	ENSG00000105376.5	intercellular adhesion molecule 5 [Source:HGNC Symbol;Acc:HGNC:5348]	protein_coding	ICAM5	19	7087	0.285740568441439	0.270511838745743	0.602464252353789
ENST00000221992.11	green	TRUE	ENSG00000105388.17	CEA cell adhesion molecule 5 [Source:HGNC Symbol;Acc:HGNC:1817]	protein_coding	CEACAM5	19	1048	-0.393264506603471	-0.0641048715866771	0.257202859524649
ENST00000222304.5	brown	TRUE	ENSG00000105697.9	hepcidin antimicrobial peptide [Source:HGNC Symbol;Acc:HGNC:15598]	protein_coding	HAMP	19	57817	-0.0317308054867537	-0.0465089215479793	NA
ENST00000222399.11	pink	TRUE	ENSG00000091136.15	laminin subunit beta 1 [Source:HGNC Symbol;Acc:HGNC:6486]	protein_coding	LAMB1	7	3912	0.0932320809422719	-0.0539566697138583	0.805621449865902
ENST00000222482.10	green	TRUE	ENSG00000128510.12	carboxypeptidase A4 [Source:HGNC Symbol;Acc:HGNC:15740]	protein_coding	CPA4	7	51200	-0.23789805523582	-0.0336692050430636	NA
ENST00000222725.10	green	TRUE	ENSG00000106003.14	LFNG O-fucosylpeptide 3-beta-N-acetylglucosaminyltransferase [Source:HGNC Symbol;Acc:HGNC:6560]	protein_coding	LFNG	7	3955	-0.358585006333158	-0.133407405918281	0.307283734927946
ENST00000222792.11	turquoise	TRUE	ENSG00000106069.26	chimerin 2 [Source:HGNC Symbol;Acc:HGNC:1944]	protein_coding	CHN2	7	1124	0.187620304106505	-0.0631440264948574	0.565448626268296
ENST00000222812.8	grey	TRUE	ENSG00000106089.12	syntaxin 1A [Source:HGNC Symbol;Acc:HGNC:11433]	protein_coding	STX1A	7	6804	0.0184479248259852	0.0954886295234107	0.812492482661955
ENST00000222902.7	brown	TRUE	ENSG00000106178.7	C-C motif chemokine ligand 24 [Source:HGNC Symbol;Acc:HGNC:10623]	protein_coding	CCL24	7	6369	-0.349517063425931	-0.214983246876723	0.101459659757605
ENST00000223095.5	green	TRUE	ENSG00000106366.9	serpin family E member 1 [Source:HGNC Symbol;Acc:HGNC:8583]	protein_coding	SERPINE1	7	5054	-0.123545190342579	0.12276674727007	0.774004518095208
ENST00000223190.8	turquoise	TRUE	ENSG00000106459.15	nuclear respiratory factor 1 [Source:HGNC Symbol;Acc:HGNC:7996]	protein_coding	NRF1	7	4899	0.342901771906795	0.160133813528536	0.907845453627342
ENST00000223271.8	green	TRUE	ENSG00000106538.10	retinoic acid receptor responder 2 [Source:HGNC Symbol;Acc:HGNC:9868]	protein_coding	RARRES2	7	5919	-0.204052914368594	0.01009708186764	0.657252430873827
ENST00000223836.10	yellow	TRUE	ENSG00000106992.19	adenylate kinase 1 [Source:HGNC Symbol;Acc:HGNC:361]	protein_coding	AK1	9	203	0.305377283762256	0.118763354150569	0.879940592063853
ENST00000224140.6	turquoise	TRUE	ENSG00000107290.14	senataxin [Source:HGNC Symbol;Acc:HGNC:445]	protein_coding	SETX	9	23064	0.549885313273754	0.0534267341246696	0.886426902484562
ENST00000224237.9	brown	TRUE	ENSG00000026025.16	vimentin [Source:HGNC Symbol;Acc:HGNC:12692]	protein_coding	VIM	10	7431	0.00617072561969644	-0.147447718823612	0.733470943349567
ENST00000224356.5	green	TRUE	ENSG00000095596.12	cytochrome P450 family 26 subfamily A member 1 [Source:HGNC Symbol;Acc:HGNC:2603]	protein_coding	CYP26A1	10	1592	-0.170881435389091	-0.0740047315808636	0.577830465677427
ENST00000225171.7	green	TRUE	ENSG00000108176.15	DnaJ heat shock protein family (Hsp40) member C12 [Source:HGNC Symbol;Acc:HGNC:28908]	protein_coding	DNAJC12	10	56521	-0.536981845125792	-0.0412268769261436	0.0543097565740057
ENST00000225688.4	pink	TRUE	ENSG00000108551.5	ras related dexamethasone induced 1 [Source:HGNC Symbol;Acc:HGNC:15828]	protein_coding	RASD1	17	51655	-0.18722015616931	-0.0394087716256222	0.42989966690593
ENST00000225740.11	green	TRUE	ENSG00000108602.18	aldehyde dehydrogenase 3 family member A1 [Source:HGNC Symbol;Acc:HGNC:405]	protein_coding	ALDH3A1	17	218	-0.413419962674242	-3.0226852083203E-05	0.939339753541153
ENST00000225742.13	turquoise	TRUE	ENSG00000108604.18	SWI/SNF related, matrix associated, actin dependent regulator of chromatin, subfamily d, member 2 [Source:HGNC Symbol;Acc:HGNC:11107]	protein_coding	SMARCD2	17	6603	0.27179027732007	0.0581858068504773	0.939010576756746
ENST00000225831.4	brown	TRUE	ENSG00000108691.10	C-C motif chemokine ligand 2 [Source:HGNC Symbol;Acc:HGNC:10618]	protein_coding	CCL2	17	6347	-0.171675567626776	-0.0704134707861424	0.419594231735605
ENST00000225941.6	brown	TRUE	ENSG00000108798.9	ABI family member 3 [Source:HGNC Symbol;Acc:HGNC:29859]	protein_coding	ABI3	17	51225	-0.250690207057967	-0.123779711091799	0.531243704846098
ENST00000226299.9	grey	TRUE	ENSG00000002549.13	leucine aminopeptidase 3 [Source:HGNC Symbol;Acc:HGNC:18449]	protein_coding	LAP3	4	51056	-0.165980710928876	0.00478936424889767	0.456013155837241
ENST00000226317.10	black	TRUE	ENSG00000124875.10	C-X-C motif chemokine ligand 6 [Source:HGNC Symbol;Acc:HGNC:10643]	protein_coding	CXCL6	4	6372	0.378348375259331	0.0881528744457404	0.279993464257036
ENST00000226319.11	turquoise	TRUE	ENSG00000077684.16	jade family PHD finger 1 [Source:HGNC Symbol;Acc:HGNC:30027]	protein_coding	JADE1	4	79960	0.504748844060651	0.108539372776402	0.53196521928737
ENST00000226432.9	black	TRUE	ENSG00000109182.12	cell wall biogenesis 43 C-terminal homolog [Source:HGNC Symbol;Acc:HGNC:26133]	protein_coding	CWH43	4	80157	0.242869734503411	0.0499669185103239	0.620479011929322
ENST00000226444.4	pink	TRUE	ENSG00000109193.12	sulfotransferase family 1E member 1 [Source:HGNC Symbol;Acc:HGNC:11377]	protein_coding	SULT1E1	4	6783	0.342629142380187	0.0423954021374775	0.841430194841951
ENST00000226522.8	magenta	TRUE	ENSG00000109270.13	late endosomal/lysosomal adaptor, MAPK and MTOR activator 3 [Source:HGNC Symbol;Acc:HGNC:15606]	protein_coding	LAMTOR3	4	8649	-0.236583759820555	-0.0618680774315685	0.207142922549496
ENST00000226796.7	grey	TRUE	ENSG00000109534.17	GAR1 ribonucleoprotein [Source:HGNC Symbol;Acc:HGNC:14264]	protein_coding	GAR1	4	54433	-0.147963798665817	-0.0840507923669539	0.795576952421479
ENST00000227163.8	brown	TRUE	ENSG00000066336.12	Spi-1 proto-oncogene [Source:HGNC Symbol;Acc:HGNC:11241]	protein_coding	SPI1	11	6688	-0.0713014401286541	-0.122830771437751	0.346532275321985
ENST00000227378.7	blue	TRUE	ENSG00000109971.14	heat shock protein family A (Hsp70) member 8 [Source:HGNC Symbol;Acc:HGNC:5241]	protein_coding	HSPA8	11	3312	-0.0216136963283797	0.0151956762196258	0.625867242185512
ENST00000227474.8	grey	TRUE	ENSG00000110060.9	pseudouridine synthase 3 [Source:HGNC Symbol;Acc:HGNC:25461]	protein_coding	PUS3	11	83480	-0.112194539720996	0.0255036507639034	0.954383719211157
ENST00000227752.8	brown	TRUE	ENSG00000110324.12	interleukin 10 receptor subunit alpha [Source:HGNC Symbol;Acc:HGNC:5964]	protein_coding	IL10RA	11	3587	-0.0959773660927367	-0.13443509599699	0.498581931261158
ENST00000228284.8	turquoise	TRUE	ENSG00000075856.12	spliceosome associated factor 3, U4/U6 recycling protein [Source:HGNC Symbol;Acc:HGNC:16860]	protein_coding	SART3	12	9733	0.256639680153825	-0.0581947175290347	0.651200667273626
ENST00000228307.11	grey	TRUE	ENSG00000089159.17	paxillin [Source:HGNC Symbol;Acc:HGNC:9718]	protein_coding	PXN	12	5829	-0.185508052258075	0.203978604484819	0.358842965423598
ENST00000228740.7	brown	TRUE	ENSG00000111144.10	leukotriene A4 hydrolase [Source:HGNC Symbol;Acc:HGNC:6710]	protein_coding	LTA4H	12	4048	-0.0934317200529753	-0.115092016658725	0.420247177123495
ENST00000228811.8	green	TRUE	ENSG00000111215.12	proline rich 4 [Source:HGNC Symbol;Acc:HGNC:18020]	protein_coding	PRR4	12	11272	-0.512033762026292	-0.0652971890872265	0.179524539458627
ENST00000228862.3	turquoise	TRUE	ENSG00000111266.9	dual specificity phosphatase 16 [Source:HGNC Symbol;Acc:HGNC:17909]	protein_coding	DUSP16	12	80824	0.319894956775893	-0.0236974951117554	0.994335844814098
ENST00000228928.12	brown	TRUE	ENSG00000111331.14	2'-5'-oligoadenylate synthetase 3 [Source:HGNC Symbol;Acc:HGNC:8088]	protein_coding	OAS3	12	4940	0.138375083609317	-0.0700314470497957	0.926407449283504
ENST00000228938.5	grey	TRUE	ENSG00000111341.10	matrix Gla protein [Source:HGNC Symbol;Acc:HGNC:7060]	protein_coding	MGP	12	4256	-0.0692034526517553	-0.00536009862241845	0.995685242374084
ENST00000228945.9	brown	TRUE	ENSG00000111348.9	Rho GDP dissociation inhibitor beta [Source:HGNC Symbol;Acc:HGNC:679]	protein_coding	ARHGDIB	12	397	-0.292754238082564	-0.22399910293497	0.149722429372092
ENST00000228955.11	turquoise	TRUE	ENSG00000111358.14	general transcription factor IIH subunit 3 [Source:HGNC Symbol;Acc:HGNC:4657]	protein_coding	GTF2H3	12	2967	0.216112722175787	-0.0566260423810677	0.825589141189491
ENST00000229239.10	green	TRUE	ENSG00000111640.15	glyceraldehyde-3-phosphate dehydrogenase [Source:HGNC Symbol;Acc:HGNC:4141]	protein_coding	GAPDH	12	2597	-0.320847367405776	-0.0180761503452644	0.503433361846075
ENST00000229829.7	brown	TRUE	ENSG00000204252.14	major histocompatibility complex, class II, DO alpha [Source:HGNC Symbol;Acc:HGNC:4936]	protein_coding	HLA-DOA	6	3111	0.184456692595138	-0.122298849389702	0.55997582729179
ENST00000230461.11	turquoise	TRUE	ENSG00000112697.17	transmembrane protein 30A [Source:HGNC Symbol;Acc:HGNC:16667]	protein_coding	TMEM30A	6	55754	0.294608768921438	0.083544725299206	0.130742499491817
ENST00000230568.5	brown	TRUE	ENSG00000112799.9	lymphocyte antigen 86 [Source:HGNC Symbol;Acc:HGNC:16837]	protein_coding	LY86	6	9450	-0.13428819639435	-0.120375977633636	0.569870077612511
ENST00000230588.9	green	TRUE	ENSG00000112818.11	meprin A subunit alpha [Source:HGNC Symbol;Acc:HGNC:7015]	protein_coding	MEP1A	6	4224	-0.26957733786473	-0.0805026129994283	0.585677556724417
ENST00000230990.7	brown	TRUE	ENSG00000113070.8	heparin binding EGF like growth factor [Source:HGNC Symbol;Acc:HGNC:3059]	protein_coding	HBEGF	5	1839	-0.101215469630736	-0.172909643012463	0.385989825239183
ENST00000231061.9	brown	TRUE	ENSG00000113140.11	secreted protein acidic and cysteine rich [Source:HGNC Symbol;Acc:HGNC:11219]	protein_coding	SPARC	5	6678	0.0412626934887727	-0.0483883394775496	0.718894262209191
ENST00000231751.9	black	TRUE	ENSG00000012223.13	lactotransferrin [Source:HGNC Symbol;Acc:HGNC:6720]	protein_coding	LTF	3	4057	0.465181117201221	0.0589509805912029	0.768156745264007
ENST00000232014.8	yellow	TRUE	ENSG00000113916.18	BCL6 transcription repressor [Source:HGNC Symbol;Acc:HGNC:1001]	protein_coding	BCL6	3	604	0.821233565578978	0.182960215938556	0.139406741782591
ENST00000232519.9	grey	TRUE	ENSG00000114405.11	chromosome 3 open reading frame 14 [Source:HGNC Symbol;Acc:HGNC:25024]	protein_coding	C3orf14	3	NA	-0.188626694726542	-0.0421495853275782	0.926348784931317
ENST00000232892.12	grey	TRUE	ENSG00000114771.14	arylacetamide deacetylase [Source:HGNC Symbol;Acc:HGNC:17]	protein_coding	AADAC	3	13	-0.0207440949463734	-0.104682158604693	0.0386007165749028
ENST00000232975.8	grey	TRUE	ENSG00000114854.8	troponin C1, slow skeletal and cardiac type [Source:HGNC Symbol;Acc:HGNC:11943]	protein_coding	TNNC1	3	7134	-0.0112504426798778	0.0329928682231879	0.993346911076193
ENST00000232978.13	yellow	TRUE	ENSG00000114857.19	natural killer cell triggering receptor [Source:HGNC Symbol;Acc:HGNC:7833]	protein_coding	NKTR	3	4820	0.840529468983599	0.218175867669624	0.0358832686204343
ENST00000233057.9	turquoise	TRUE	ENSG00000055332.19	eukaryotic translation initiation factor 2 alpha kinase 2 [Source:HGNC Symbol;Acc:HGNC:9437]	protein_coding	EIF2AK2	2	5610	0.521624215616693	0.0652675398371981	0.76584662595222
ENST00000233154.9	turquoise	TRUE	ENSG00000071051.14	NCK adaptor protein 2 [Source:HGNC Symbol;Acc:HGNC:7665]	protein_coding	NCK2	2	8440	0.305700942023133	-0.0933092778825188	0.795336337521412
ENST00000233202.11	brown	TRUE	ENSG00000018280.17	solute carrier family 11 member 1 [Source:HGNC Symbol;Acc:HGNC:10907]	protein_coding	SLC11A1	2	6556	0.0317588592347736	-0.0930774930653083	0.791088452577185
ENST00000233668.10	brown	TRUE	ENSG00000115325.14	docking protein 1 [Source:HGNC Symbol;Acc:HGNC:2990]	protein_coding	DOK1	2	1796	-0.104226703354581	-0.0882279232837629	0.789173041634931
ENST00000233741.9	turquoise	TRUE	ENSG00000115392.13	FA complementation group L [Source:HGNC Symbol;Acc:HGNC:20748]	protein_coding	FANCL	2	55120	0.0370427170672779	-0.113682943325357	0.687809334492199
ENST00000233997.4	black	TRUE	ENSG00000172232.10	azurocidin 1 [Source:HGNC Symbol;Acc:HGNC:913]	protein_coding	AZU1	19	566	0.362839143712312	0.0118515549977306	0.235668752050818
ENST00000234313.8	brown	TRUE	ENSG00000115956.10	pleckstrin [Source:HGNC Symbol;Acc:HGNC:9070]	protein_coding	PLEK	2	5341	0.0550836832923681	-0.0388968984020484	0.52541523750856
ENST00000234396.10	black	TRUE	ENSG00000116039.13	ATPase H+ transporting V1 subunit B1 [Source:HGNC Symbol;Acc:HGNC:853]	protein_coding	ATP6V1B1	2	525	0.520742379820087	0.124520599831928	0.910343067441644
ENST00000234420.11	turquoise	TRUE	ENSG00000116062.19	mutS homolog 6 [Source:HGNC Symbol;Acc:HGNC:7329]	protein_coding	MSH6	2	2956	0.326568181142934	0.00263581969052526	0.386465294010687
ENST00000235382.7	brown	TRUE	ENSG00000116741.8	regulator of G protein signaling 2 [Source:HGNC Symbol;Acc:HGNC:9998]	protein_coding	RGS2	1	5997	-0.186530486297965	-0.17801807191252	0.0537745568262412
ENST00000235958.4	blue	TRUE	ENSG00000117305.15	3-hydroxy-3-methylglutaryl-CoA lyase [Source:HGNC Symbol;Acc:HGNC:5005]	protein_coding	HMGCL	1	3155	-0.356265122423934	-0.0624393228902572	NA
ENST00000236137.10	turquoise	TRUE	ENSG00000117479.15	solute carrier family 19 member 2 [Source:HGNC Symbol;Acc:HGNC:10938]	protein_coding	SLC19A2	1	10560	0.420433124603447	0.0425233582605565	0.531855945441426
ENST00000237172.12	turquoise	TRUE	ENSG00000118407.15	filamin A interacting protein 1 [Source:HGNC Symbol;Acc:HGNC:21015]	protein_coding	FILIP1	6	27145	0.380743005953379	0.00513927971176326	0.618839031347132
ENST00000237512.4	turquoise	TRUE	ENSG00000118690.13	armadillo repeat containing 2 [Source:HGNC Symbol;Acc:HGNC:23045]	protein_coding	ARMC2	6	84071	0.203419336407047	-0.038233803546627	0.743107035614567
ENST00000237623.11	green	TRUE	ENSG00000118785.15	secreted phosphoprotein 1 [Source:HGNC Symbol;Acc:HGNC:11255]	protein_coding	SPP1	4	6696	-0.378526041003818	-0.0625730684338169	0.972421847403031
ENST00000237696.10	grey	TRUE	ENSG00000118849.10	retinoic acid receptor responder 1 [Source:HGNC Symbol;Acc:HGNC:9867]	protein_coding	RARRES1	3	5918	0.240437358186675	0.0173433373685769	0.614265987584806
ENST00000237858.11	brown	TRUE	ENSG00000173221.14	glutaredoxin [Source:HGNC Symbol;Acc:HGNC:4330]	protein_coding	GLRX	5	2745	-0.423283168241999	-0.12211296610515	0.0881365256000065
ENST00000238044.8	grey	TRUE	ENSG00000119147.10	ECRG4 augurin precursor [Source:HGNC Symbol;Acc:HGNC:24642]	protein_coding	ECRG4	2	84417	0.15055292003343	0.0330514296226722	0.441059159887674
ENST00000238091.8	red	TRUE	ENSG00000119185.13	integrin subunit beta 1 binding protein 1 [Source:HGNC Symbol;Acc:HGNC:23927]	protein_coding	ITGB1BP1	2	9270	0.0811896860563329	0.136220997677289	NA
ENST00000238256.8	grey	TRUE	ENSG00000119321.10	FKBP prolyl isomerase family member 15 [Source:HGNC Symbol;Acc:HGNC:23397]	protein_coding	FKBP15	9	23307	0.135983153386503	0.101923252163335	0.869496102716669
ENST00000238508.8	grey	TRUE	ENSG00000242550.7	serpin family B member 10 [Source:HGNC Symbol;Acc:HGNC:8942]	protein_coding	SERPINB10	18	5273	0.110655258627544	0.00296961655424344	0.254078179771614
ENST00000238667.9	brown	TRUE	ENSG00000119686.10	FLVCR heme transporter 2 [Source:HGNC Symbol;Acc:HGNC:20105]	protein_coding	FLVCR2	14	55640	0.0293265811253022	-0.0858245166420482	0.764971536060007
ENST00000239223.4	pink	TRUE	ENSG00000120129.6	dual specificity phosphatase 1 [Source:HGNC Symbol;Acc:HGNC:3064]	protein_coding	DUSP1	5	1843	0.0531161813774636	-0.182674048463019	0.364108942588325
ENST00000239938.5	pink	TRUE	ENSG00000120738.8	early growth response 1 [Source:HGNC Symbol;Acc:HGNC:3238]	protein_coding	EGR1	5	1958	0.00992653398074859	-0.0445768162575177	0.864075783310032
ENST00000240123.12	black	TRUE	ENSG00000120896.14	sorbin and SH3 domain containing 3 [Source:HGNC Symbol;Acc:HGNC:30907]	protein_coding	SORBS3	8	10174	0.647622447816166	0.128195164630369	0.622658910028036
ENST00000240285.10	green	TRUE	ENSG00000121039.10	retinol dehydrogenase 10 [Source:HGNC Symbol;Acc:HGNC:19975]	protein_coding	RDH10	8	157506	-0.36941488763304	-0.0582632830187684	0.226387466357844
ENST00000240333.12	grey	TRUE	ENSG00000121073.15	solute carrier family 35 member B1 [Source:HGNC Symbol;Acc:HGNC:20798]	protein_coding	SLC35B1	17	10237	-0.0413665423439204	0.0590261422667547	0.840062165977318
ENST00000240617.10	brown	TRUE	ENSG00000121316.11	phospholipase B domain containing 1 [Source:HGNC Symbol;Acc:HGNC:26215]	protein_coding	PLBD1	12	79887	-0.0824970466556841	-0.211851162519673	0.0359596661006053
ENST00000240618.11	brown	TRUE	ENSG00000213809.9	killer cell lectin like receptor K1 [Source:HGNC Symbol;Acc:HGNC:18788]	protein_coding	KLRK1	12	22914	-0.183303340364712	-0.00434715844143985	0.544525299764395
ENST00000240851.9	turquoise	TRUE	ENSG00000114354.15	trafficking from ER to golgi regulator [Source:HGNC Symbol;Acc:HGNC:11758]	protein_coding	TFG	3	10342	0.143767267362488	0.0370679585209254	0.449962103173683
ENST00000241337.9	yellow	TRUE	ENSG00000213366.13	glutathione S-transferase mu 2 [Source:HGNC Symbol;Acc:HGNC:4634]	protein_coding	GSTM2	1	2946	0.69897556671216	0.154585411345804	0.522762483462494
ENST00000241393.4	brown	TRUE	ENSG00000121966.8	C-X-C motif chemokine receptor 4 [Source:HGNC Symbol;Acc:HGNC:2561]	protein_coding	CXCR4	2	7852	-0.0546013009009758	-0.111697024079248	0.0334701505228331
ENST00000241704.8	grey	TRUE	ENSG00000122218.17	COPI coat complex subunit alpha [Source:HGNC Symbol;Acc:HGNC:2230]	protein_coding	COPA	1	1314	-0.074221529903975	-0.0796804276185129	0.314140525171139
ENST00000242067.11	grey	TRUE	ENSG00000122507.21	Bardet-Biedl syndrome 9 [Source:HGNC Symbol;Acc:HGNC:30000]	protein_coding	BBS9	7	27241	0.285728265413675	-0.0146628897964985	0.904086679666043
ENST00000242208.5	brown	TRUE	ENSG00000122641.11	inhibin subunit beta A [Source:HGNC Symbol;Acc:HGNC:6066]	protein_coding	INHBA	7	3624	-0.0154912994040895	-0.182702113973674	0.693558866154259
ENST00000242249.8	brown	TRUE	ENSG00000122679.8	receptor activity modifying protein 3 [Source:HGNC Symbol;Acc:HGNC:9845]	protein_coding	RAMP3	7	10268	0.108824133455561	-0.0447675052545725	NA
ENST00000242323.8	blue	TRUE	ENSG00000122741.16	DDB1 and CUL4 associated factor 10 [Source:HGNC Symbol;Acc:HGNC:23686]	protein_coding	DCAF10	9	79269	-0.194816992794252	-0.0419291647721998	0.743627114644978
ENST00000242465.4	brown	TRUE	ENSG00000122862.5	serglycin [Source:HGNC Symbol;Acc:HGNC:9361]	protein_coding	SRGN	10	5552	-0.168735284033503	-0.0902098079389213	0.13412956553346
ENST00000242480.4	pink	TRUE	ENSG00000122877.18	early growth response 2 [Source:HGNC Symbol;Acc:HGNC:3239]	protein_coding	EGR2	10	1959	-0.158251405280103	-0.137895825045488	0.818686883566298
ENST00000242607.13	brown	TRUE	ENSG00000122986.14	hydrogen voltage gated channel 1 [Source:HGNC Symbol;Acc:HGNC:28240]	protein_coding	HVCN1	12	84329	-0.113695445079549	0.0378493542818455	0.777147248401242
ENST00000242786.6	turquoise	TRUE	ENSG00000123146.20	adhesion G protein-coupled receptor E5 [Source:HGNC Symbol;Acc:HGNC:1711]	protein_coding	ADGRE5	19	976	0.320578711448982	0.085370084942344	0.961872157889289
ENST00000242839.10	turquoise	TRUE	ENSG00000123191.17	ATPase copper transporting beta [Source:HGNC Symbol;Acc:HGNC:870]	protein_coding	ATP7B	13	540	0.326593135577731	0.00630929460969347	0.716040304184222
ENST00000242872.7	blue	TRUE	ENSG00000123219.13	centromere protein K [Source:HGNC Symbol;Acc:HGNC:29479]	protein_coding	CENPK	5	64105	0.227847632639037	0.0988773919009794	0.923973243890052
ENST00000243077.8	turquoise	TRUE	ENSG00000123384.14	LDL receptor related protein 1 [Source:HGNC Symbol;Acc:HGNC:6692]	protein_coding	LRP1	12	4035	0.607508436815192	-0.0272993899509918	0.215432876038798
ENST00000243253.8	turquoise	TRUE	ENSG00000058262.11	SEC61 translocon subunit alpha 1 [Source:HGNC Symbol;Acc:HGNC:18276]	protein_coding	SEC61A1	3	29927	0.185799275839916	0.0135129589602426	0.403560573244762
ENST00000243347.5	brown	TRUE	ENSG00000123610.5	TNF alpha induced protein 6 [Source:HGNC Symbol;Acc:HGNC:11898]	protein_coding	TNFAIP6	2	7130	-0.0423639563214717	-0.0106132353691569	0.223014437663943
ENST00000243562.13	green	TRUE	ENSG00000090006.18	latent transforming growth factor beta binding protein 4 [Source:HGNC Symbol;Acc:HGNC:6717]	protein_coding	LTBP4	19	8425	-0.134638632718815	0.117475915370641	0.684817368815488
ENST00000243810.10	grey	TRUE	ENSG00000185404.17	SP140 nuclear body protein like [Source:HGNC Symbol;Acc:HGNC:25105]	protein_coding	SP140L	2	93349	-0.183794955106633	-0.185223995886605	0.835523354951417
ENST00000243924.4	black	TRUE	ENSG00000124102.5	peptidase inhibitor 3 [Source:HGNC Symbol;Acc:HGNC:8947]	protein_coding	PI3	20	5266	0.136126908966897	-0.109280664428642	0.141846139635262
ENST00000244333.4	green	TRUE	ENSG00000124466.9	LY6/PLAUR domain containing 3 [Source:HGNC Symbol;Acc:HGNC:24880]	protein_coding	LYPD3	19	27076	-0.249232271282733	-0.0707792333983069	0.392066391260008
ENST00000244360.8	green	TRUE	ENSG00000204618.10	ring finger protein 39 [Source:HGNC Symbol;Acc:HGNC:18064]	protein_coding	RNF39	6	80352	-0.409946173062031	-0.12420914382205	0.546835981965562
ENST00000244709.9	brown	TRUE	ENSG00000124731.13	triggering receptor expressed on myeloid cells 1 [Source:HGNC Symbol;Acc:HGNC:17760]	protein_coding	TREM1	6	54210	-0.0341277281640758	-0.10426277862642	0.589735058280974
ENST00000244776.11	turquoise	TRUE	ENSG00000124795.17	DEK proto-oncogene [Source:HGNC Symbol;Acc:HGNC:2768]	protein_coding	DEK	6	7913	0.248000092825655	-0.0354223628760478	0.860825550061761
ENST00000244930.6	green	TRUE	ENSG00000124939.6	secretoglobin family 2A member 1 [Source:HGNC Symbol;Acc:HGNC:7051]	protein_coding	SCGB2A1	11	4246	-0.469183748284796	-0.0585322286204039	0.266581531407582
ENST00000245414.9	brown	TRUE	ENSG00000125347.15	interferon regulatory factor 1 [Source:HGNC Symbol;Acc:HGNC:6116]	protein_coding	IRF1	5	3659	0.0378190519874913	0.149171346388442	0.501293400616994
ENST00000245451.9	green	TRUE	ENSG00000125378.16	bone morphogenetic protein 4 [Source:HGNC Symbol;Acc:HGNC:1071]	protein_coding	BMP4	14	652	-0.226730803527857	-0.0715192077662331	0.828934342128345
ENST00000245479.3	black	TRUE	ENSG00000125398.8	SRY-box transcription factor 9 [Source:HGNC Symbol;Acc:HGNC:11204]	protein_coding	SOX9	17	6662	0.605988010074252	0.0584274829955963	0.713451146119737
ENST00000245618.5	blue	TRUE	ENSG00000131037.15	EPS8 like 1 [Source:HGNC Symbol;Acc:HGNC:21295]	protein_coding	EPS8L1	19	54869	-0.143849101574298	-0.0778973297179478	0.781275541746173
ENST00000245907.11	black	TRUE	ENSG00000125730.18	complement C3 [Source:HGNC Symbol;Acc:HGNC:1318]	protein_coding	C3	19	718	0.548138504054999	0.0738107886592115	0.998005482067154
ENST00000245957.10	turquoise	TRUE	ENSG00000089101.19	cilia and flagella associated protein 61 [Source:HGNC Symbol;Acc:HGNC:15872]	protein_coding	CFAP61	20	26074	0.49846081543168	0.0166185316504142	0.97591842285832
ENST00000246100.3	green	TRUE	ENSG00000125898.13	family with sequence similarity 110 member A [Source:HGNC Symbol;Acc:HGNC:16188]	protein_coding	FAM110A	20	83541	0.0246964757243616	0.0391233891618936	0.868232927270241
ENST00000246551.9	brown	TRUE	ENSG00000126264.10	hematopoietic cell signal transducer [Source:HGNC Symbol;Acc:HGNC:16977]	protein_coding	HCST	19	10870	-0.221799846945906	-0.152512797224536	0.303171466293783
ENST00000246635.8	green	TRUE	ENSG00000171401.15	keratin 13 [Source:HGNC Symbol;Acc:HGNC:6415]	protein_coding	KRT13	17	3860	-0.192204225794364	0.0329529828440942	0.709296098107254
ENST00000246895.9	green	TRUE	ENSG00000126549.11	statherin [Source:HGNC Symbol;Acc:HGNC:11369]	protein_coding	STATH	4	6779	-0.310250175124303	0.0185511180950652	NA
ENST00000246914.10	black	TRUE	ENSG00000126562.17	WNK lysine deficient protein kinase 4 [Source:HGNC Symbol;Acc:HGNC:14544]	protein_coding	WNK4	17	65266	0.552486128258018	0.0846333678793644	0.795354068850088
ENST00000247207.7	black	TRUE	ENSG00000126803.10	heat shock protein family A (Hsp70) member 2 [Source:HGNC Symbol;Acc:HGNC:5235]	protein_coding	HSPA2	14	3306	0.252358567028698	-0.104643539484618	0.559628561444587
ENST00000247461.9	grey	TRUE	ENSG00000127022.16	calnexin [Source:HGNC Symbol;Acc:HGNC:1473]	protein_coding	CANX	5	821	-0.303092896344278	-0.130276708902123	0.388377496280274
ENST00000247829.8	green	TRUE	ENSG00000127324.9	tetraspanin 8 [Source:HGNC Symbol;Acc:HGNC:11855]	protein_coding	TSPAN8	12	7103	-0.607201671456689	-0.044836820380907	0.0815666313183587
ENST00000247933.9	grey	TRUE	ENSG00000127415.13	alpha-L-iduronidase [Source:HGNC Symbol;Acc:HGNC:5391]	protein_coding	IDUA	4	3425	0.149481971743425	0.160124816031626	0.318475308718921
ENST00000248041.12	green	TRUE	ENSG00000171903.17	cytochrome P450 family 4 subfamily F member 11 [Source:HGNC Symbol;Acc:HGNC:13265]	protein_coding	CYP4F11	19	57834	-0.469158616164295	-0.0429236277155106	0.889534252734783
ENST00000248598.6	brown	TRUE	ENSG00000127951.8	fibrinogen like 2 [Source:HGNC Symbol;Acc:HGNC:3696]	protein_coding	FGL2	7	10875	-0.121577881414836	-0.0712879820692809	0.289791042173292
ENST00000248633.9	turquoise	TRUE	ENSG00000127980.16	peroxisomal biogenesis factor 1 [Source:HGNC Symbol;Acc:HGNC:8850]	protein_coding	PEX1	7	5189	0.366669685685484	0.0989534201032553	0.99979453863828
ENST00000248899.11	brown	TRUE	ENSG00000100365.16	neutrophil cytosolic factor 4 [Source:HGNC Symbol;Acc:HGNC:7662]	protein_coding	NCF4	22	4689	-0.288790787825054	-0.122933892062811	0.516047786781302
ENST00000249005.3	grey	TRUE	ENSG00000128274.17	alpha 1,4-galactosyltransferase (P blood group) [Source:HGNC Symbol;Acc:HGNC:18149]	protein_coding	A4GALT	22	53947	-0.251455263013971	-0.0275734243201154	0.330669147171027
ENST00000249016.5	yellow	TRUE	ENSG00000128285.5	melanin concentrating hormone receptor 1 [Source:HGNC Symbol;Acc:HGNC:4479]	protein_coding	MCHR1	22	2847	0.531455020689021	0.0245049479712717	0.398790347883129
ENST00000249071.11	brown	TRUE	ENSG00000128340.16	Rac family small GTPase 2 [Source:HGNC Symbol;Acc:HGNC:9802]	protein_coding	RAC2	22	5880	-0.0915706514696995	-0.0671469195862904	0.639637348505522
ENST00000249116.7	brown	TRUE	ENSG00000128383.14	apolipoprotein B mRNA editing enzyme catalytic subunit 3A [Source:HGNC Symbol;Acc:HGNC:17343]	protein_coding	APOBEC3A	22	200315	-0.0888139339464703	0.0100656968592366	0.482276659966498
ENST00000249837.7	turquoise	TRUE	ENSG00000129003.19	vacuolar protein sorting 13 homolog C [Source:HGNC Symbol;Acc:HGNC:23594]	protein_coding	VPS13C	15	54832	0.570189099909567	0.0817418053248007	0.766270556744366
ENST00000249842.8	yellow	TRUE	ENSG00000129009.13	immunoglobulin superfamily containing leucine rich repeat [Source:HGNC Symbol;Acc:HGNC:6133]	protein_coding	ISLR	15	3671	0.314145444950369	0.126882307513735	0.961627319992416
ENST00000250092.11	brown	TRUE	ENSG00000129226.14	CD68 molecule [Source:HGNC Symbol;Acc:HGNC:1693]	protein_coding	CD68	17	968	-0.0602269684476383	-0.0829060357297822	0.831984110348129
ENST00000250173.5	turquoise	TRUE	ENSG00000129295.10	dynein axonemal assembly factor 11 [Source:HGNC Symbol;Acc:HGNC:16725]	protein_coding	DNAAF11	8	23639	0.494481922382708	-0.0355606779868827	0.617954187077086
ENST00000250241.12	blue	TRUE	ENSG00000129351.18	interleukin enhancer binding factor 3 [Source:HGNC Symbol;Acc:HGNC:6038]	protein_coding	ILF3	19	3609	0.116437655316977	0.00556873783262048	0.94747695298891
ENST00000250360.8	brown	TRUE	ENSG00000129450.9	sialic acid binding Ig like lectin 9 [Source:HGNC Symbol;Acc:HGNC:10878]	protein_coding	SIGLEC9	19	27180	-0.0410305688593659	-0.119338973440985	0.939398681927329
ENST00000250416.9	grey	TRUE	ENSG00000129484.14	poly(ADP-ribose) polymerase 2 [Source:HGNC Symbol;Acc:HGNC:272]	protein_coding	PARP2	14	10038	0.0999028312198532	0.100248194313139	0.830304106153406
ENST00000250784.13	grey	TRUE	ENSG00000129824.16	ribosomal protein S4 Y-linked 1 [Source:HGNC Symbol;Acc:HGNC:10425]	protein_coding	RPS4Y1	Y	6192	-0.252342191500084	-0.130638912008114	0.754739496595144
ENST00000250930.7	turquoise	TRUE	ENSG00000129925.11	post-GPI attachment to proteins 6 [Source:HGNC Symbol;Acc:HGNC:17205]	protein_coding	PGAP6	16	58986	0.0389102317006252	-0.00929813536422025	0.944818987364497
ENST00000251595.11	grey	TRUE	ENSG00000188536.13	hemoglobin subunit alpha 2 [Source:HGNC Symbol;Acc:HGNC:4824]	protein_coding	HBA2	16	3040	0.198934294628667	0.124428919793312	0.293048742828507
ENST00000251607.11	turquoise	TRUE	ENSG00000072756.18	tRNA nucleotidyl transferase 1 [Source:HGNC Symbol;Acc:HGNC:17341]	protein_coding	TRNT1	3	51095	-0.426866257516538	-0.18277957307136	0.703305361177593
ENST00000251776.8	turquoise	TRUE	ENSG00000114547.10	rhophilin associated tail protein 1B [Source:HGNC Symbol;Acc:HGNC:31927]	protein_coding	ROPN1B	3	152015	0.187841328666893	-0.066156925327377	0.621704631440253
ENST00000251809.4	turquoise	TRUE	ENSG00000104450.13	sperm associated antigen 1 [Source:HGNC Symbol;Acc:HGNC:11212]	protein_coding	SPAG1	8	6674	0.328826510400605	-0.00593005776893428	0.777754304343947
ENST00000252029.8	brown	TRUE	ENSG00000025708.14	thymidine phosphorylase [Source:HGNC Symbol;Acc:HGNC:3148]	protein_coding	TYMP	22	1890	0.185183083779951	0.0775723103591359	0.529596877998352
ENST00000252034.12	grey	TRUE	ENSG00000049540.19	elastin [Source:HGNC Symbol;Acc:HGNC:3327]	protein_coding	ELN	7	2006	0.287291720061532	-0.0482392377954556	0.923868804024315
ENST00000252207.10	turquoise	TRUE	ENSG00000137185.13	zinc finger and SCAN domain containing 9 [Source:HGNC Symbol;Acc:HGNC:12984]	protein_coding	ZSCAN9	6	7746	0.100355310046814	0.0650687677963713	0.925991887597497
ENST00000252242.9	pink	TRUE	ENSG00000186081.12	keratin 5 [Source:HGNC Symbol;Acc:HGNC:6442]	protein_coding	KRT5	12	3852	0.120691145793929	-0.00566707947154474	0.481420020880121
ENST00000252458.6	blue	TRUE	ENSG00000130177.16	cell division cycle 16 [Source:HGNC Symbol;Acc:HGNC:1720]	protein_coding	CDC16	13	8881	-0.0639555309221718	-0.0144945178018702	0.638235073743663
ENST00000252486.9	brown	TRUE	ENSG00000130203.10	apolipoprotein E [Source:HGNC Symbol;Acc:HGNC:613]	protein_coding	APOE	19	348	0.0356744148678958	0.0356251090182678	0.949463540757944
ENST00000252487.9	grey	TRUE	ENSG00000130204.13	translocase of outer mitochondrial membrane 40 [Source:HGNC Symbol;Acc:HGNC:18001]	protein_coding	TOMM40	19	10452	0.21724241951131	0.0428956503054302	0.870072543256136
ENST00000252490.7	brown	TRUE	ENSG00000234906.11	apolipoprotein C2 [Source:HGNC Symbol;Acc:HGNC:609]	protein_coding	APOC2	19	344	0.0132964517746264	-0.0431838938511616	0.657028298985544
ENST00000252593.7	brown	TRUE	ENSG00000130303.14	bone marrow stromal cell antigen 2 [Source:HGNC Symbol;Acc:HGNC:1119]	protein_coding	BST2	19	684	-0.128176969671905	-0.13393051251589	0.553578098360072
ENST00000252785.3	yellow	TRUE	ENSG00000284194.3	synthesis of cytochrome C oxidase 2 [Source:HGNC Symbol;Acc:HGNC:10604]	protein_coding	SCO2	22	9997	0.439480069847046	0.255357567740643	0.16570382275532
ENST00000252809.3	green	TRUE	ENSG00000130513.7	growth differentiation factor 15 [Source:HGNC Symbol;Acc:HGNC:30142]	protein_coding	GDF15	19	9518	-0.397470777612671	-0.0590437847989728	0.682831890274153
ENST00000252898.11	brown	TRUE	ENSG00000130598.17	troponin I2, fast skeletal type [Source:HGNC Symbol;Acc:HGNC:11946]	protein_coding	TNNI2	11	7136	0.0746008896053643	-0.0649124412633036	0.997175971119124
ENST00000252992.8	turquoise	TRUE	ENSG00000130695.16	centrosomal protein 85 [Source:HGNC Symbol;Acc:HGNC:25309]	protein_coding	CEP85	1	64793	0.335104204244447	-0.00470001632733339	0.149890835406742
ENST00000253031.6	grey	TRUE	ENSG00000130733.11	Yip1 domain family member 2 [Source:HGNC Symbol;Acc:HGNC:28476]	protein_coding	YIPF2	19	78992	-0.184311750103744	0.082711100504657	0.659157688074504
ENST00000253251.12	turquoise	TRUE	ENSG00000130939.20	ubiquitination factor E4B [Source:HGNC Symbol;Acc:HGNC:12500]	protein_coding	UBE4B	1	10277	0.339300249641902	-0.0160854369150625	0.948724425496562
ENST00000253354.2	green	TRUE	ENSG00000125999.11	BPI fold containing family B member 1 [Source:HGNC Symbol;Acc:HGNC:16108]	protein_coding	BPIFB1	20	92747	-0.453089839713871	-0.00888409168476952	0.356942861273126
ENST00000253686.7	magenta	TRUE	ENSG00000131368.9	mitochondrial ribosomal protein S25 [Source:HGNC Symbol;Acc:HGNC:14511]	protein_coding	MRPS25	3	64432	0.178482298921514	0.137097447156721	0.410649526122151
ENST00000253719.7	brown	TRUE	ENSG00000131400.9	napsin A aspartic peptidase [Source:HGNC Symbol;Acc:HGNC:13395]	protein_coding	NAPSA	19	9476	0.0638746416995495	0.0429128222632453	0.361087308051878
ENST00000253796.10	black	TRUE	ENSG00000131477.11	receptor activity modifying protein 2 [Source:HGNC Symbol;Acc:HGNC:9844]	protein_coding	RAMP2	17	10266	0.233244239967198	0.0184486173305405	0.906546003207279
ENST00000254043.8	pink	TRUE	ENSG00000171346.16	keratin 15 [Source:HGNC Symbol;Acc:HGNC:6421]	protein_coding	KRT15	17	3866	0.182019312202266	0.117369417562453	0.680578712569604
ENST00000254051.11	pink	TRUE	ENSG00000131746.13	tensin 4 [Source:HGNC Symbol;Acc:HGNC:24352]	protein_coding	TNS4	17	84951	0.335783335407404	0.0926347428018176	0.670744056273808
ENST00000254108.12	turquoise	TRUE	ENSG00000089280.19	FUS RNA binding protein [Source:HGNC Symbol;Acc:HGNC:4010]	protein_coding	FUS	16	2521	0.0298458784647507	-0.0891190329375068	0.29190170740592
ENST00000254182.11	yellow	TRUE	ENSG00000121417.14	zinc finger protein 211 [Source:HGNC Symbol;Acc:HGNC:13003]	protein_coding	ZNF211	19	10520	0.653216109752981	0.255054953757228	0.144548072944449
ENST00000254235.7	brown	TRUE	ENSG00000121281.13	adenylate cyclase 7 [Source:HGNC Symbol;Acc:HGNC:238]	protein_coding	ADCY7	16	113	-0.126759450542429	-0.0443687693424224	0.561842060981069
ENST00000254528.4	brown	TRUE	ENSG00000132205.11	elastin microfibril interfacer 2 [Source:HGNC Symbol;Acc:HGNC:19881]	protein_coding	EMILIN2	18	84034	-0.0765257853240709	-0.0857773779926984	0.791088452577185
ENST00000254579.11	yellow	TRUE	ENSG00000179532.13	dynein heavy chain domain 1 [Source:HGNC Symbol;Acc:HGNC:26532]	protein_coding	DNHD1	11	144132	0.789336644285059	0.131125253552647	0.00344490427288982
ENST00000254624.10	turquoise	TRUE	ENSG00000132294.15	EFR3 homolog A [Source:HGNC Symbol;Acc:HGNC:28970]	protein_coding	EFR3A	8	23167	0.286409388576792	0.0290877815649222	0.296135390083541
ENST00000254661.5	grey	TRUE	ENSG00000132329.11	receptor activity modifying protein 1 [Source:HGNC Symbol;Acc:HGNC:9843]	protein_coding	RAMP1	2	10267	0.143600316872343	-0.0638955650424791	0.0491319955168147
ENST00000254801.9	brown	TRUE	ENSG00000132465.12	joining chain of multimeric IgA and IgM [Source:HGNC Symbol;Acc:HGNC:5713]	protein_coding	JCHAIN	4	3512	0.12998064948193	-0.0790275355398679	0.308583932931835
ENST00000255136.8	grey	TRUE	ENSG00000101104.13	poly(A) binding protein cytoplasmic 1 like [Source:HGNC Symbol;Acc:HGNC:15797]	protein_coding	PABPC1L	20	80336	0.240115326976656	0.16949742516849	0.991737298063935
ENST00000255175.5	turquoise	TRUE	ENSG00000132824.14	serine incorporator 3 [Source:HGNC Symbol;Acc:HGNC:11699]	protein_coding	SERINC3	20	10955	0.119727392260938	-0.0630468425873017	0.612464582219962
ENST00000255409.8	yellow	TRUE	ENSG00000133048.13	chitinase 3 like 1 [Source:HGNC Symbol;Acc:HGNC:1932]	protein_coding	CHI3L1	1	1116	0.323997087896799	0.0317670087430171	0.956386899650273
ENST00000255427.7	brown	TRUE	ENSG00000133063.16	chitinase 1 [Source:HGNC Symbol;Acc:HGNC:1936]	protein_coding	CHIT1	1	1118	-0.0968712219081859	-0.0689106939603371	NA
ENST00000255945.4	brown	TRUE	ENSG00000133574.10	GTPase, IMAP family member 4 [Source:HGNC Symbol;Acc:HGNC:21872]	protein_coding	GIMAP4	7	55303	-0.0705106435250753	-0.0772258871104202	0.617477162037723
ENST00000256010.7	pink	TRUE	ENSG00000133636.11	neurotensin [Source:HGNC Symbol;Acc:HGNC:8038]	protein_coding	NTS	12	4922	-0.0492539420989732	-0.0540409329395845	0.801818771944586
ENST00000256084.8	green	TRUE	ENSG00000133710.17	serine peptidase inhibitor Kazal type 5 [Source:HGNC Symbol;Acc:HGNC:15464]	protein_coding	SPINK5	5	11005	-0.180200487429322	0.0192327631383906	0.0293059681642409
ENST00000256104.5	brown	TRUE	ENSG00000170323.9	fatty acid binding protein 4 [Source:HGNC Symbol;Acc:HGNC:3559]	protein_coding	FABP4	8	2167	0.0214373851770507	-0.085598277814991	0.936207995711179
ENST00000256190.13	turquoise	TRUE	ENSG00000133812.18	SET binding factor 2 [Source:HGNC Symbol;Acc:HGNC:2135]	protein_coding	SBF2	11	81846	0.30021577973936	-0.0510387573369163	0.160893074913138
ENST00000256404.8	brown	TRUE	ENSG00000134020.8	phosphatidylethanolamine binding protein 4 [Source:HGNC Symbol;Acc:HGNC:28319]	protein_coding	PEBP4	8	157310	0.0957465045605828	-0.058702011374572	NA
ENST00000256722.10	brown	TRUE	ENSG00000134326.12	cytidine/uridine monophosphate kinase 2 [Source:HGNC Symbol;Acc:HGNC:27015]	protein_coding	CMPK2	2	129607	0.0781888102407276	0.0373913525892204	0.873301471042689
ENST00000256733.9	grey	TRUE	ENSG00000134339.9	serum amyloid A2 [Source:HGNC Symbol;Acc:HGNC:10514]	protein_coding	SAA2	11	6289	0.34802014671707	0.00998956487450203	0.513550816296198
ENST00000256830.13	grey	TRUE	ENSG00000049759.20	NEDD4 like E3 ubiquitin protein ligase [Source:HGNC Symbol;Acc:HGNC:7728]	protein_coding	NEDD4L	18	23327	0.0155234717636394	-0.0368351182747585	0.934155978205741
ENST00000256857.7	grey	TRUE	ENSG00000134443.10	gastrin releasing peptide [Source:HGNC Symbol;Acc:HGNC:4605]	protein_coding	GRP	18	2922	-0.235755332182065	-0.035590140439673	0.301044370962583
ENST00000257075.9	turquoise	TRUE	ENSG00000134644.16	pumilio RNA binding family member 1 [Source:HGNC Symbol;Acc:HGNC:14957]	protein_coding	PUM1	1	9698	0.487890481989485	0.136580525172479	0.884832676499387
ENST00000257209.8	black	TRUE	ENSG00000134775.16	formin homology 2 domain containing 3 [Source:HGNC Symbol;Acc:HGNC:26178]	protein_coding	FHOD3	18	80206	0.412272234091499	0.0385326473794863	0.735919885995294
ENST00000257264.4	green	TRUE	ENSG00000134827.8	transcobalamin 1 [Source:HGNC Symbol;Acc:HGNC:11652]	protein_coding	TCN1	11	6947	-0.400842749331149	-0.0292232153057562	0.316890694844358
ENST00000257468.11	turquoise	TRUE	ENSG00000135018.14	ubiquilin 1 [Source:HGNC Symbol;Acc:HGNC:12508]	protein_coding	UBQLN1	9	29979	0.287189097004582	-0.038198928948944	0.779333401132255
ENST00000257549.9	brown	TRUE	ENSG00000135094.11	serine dehydratase [Source:HGNC Symbol;Acc:HGNC:10691]	protein_coding	SDS	12	10993	-0.121181023354633	-0.0906673287171739	0.133276552956369
ENST00000257632.9	yellow	TRUE	ENSG00000243566.7	uroplakin 3B [Source:HGNC Symbol;Acc:HGNC:21444]	protein_coding	UPK3B	7	105375355	0.42013024169843	0.197281294509512	0.436805375085448
ENST00000257770.8	black	TRUE	ENSG00000135318.12	5'-nucleotidase ecto [Source:HGNC Symbol;Acc:HGNC:8021]	protein_coding	NT5E	6	4907	0.386332363620129	-0.0356372820015033	0.687419904658632
ENST00000257905.13	grey	TRUE	ENSG00000135447.17	protein phosphatase 1 regulatory inhibitor subunit 1A [Source:HGNC Symbol;Acc:HGNC:9286]	protein_coding	PPP1R1A	12	5502	-0.106877116458447	0.0537565583741441	0.948703021478248
ENST00000258014.3	yellow	TRUE	ENSG00000135549.16	cAMP-dependent protein kinase inhibitor beta [Source:HGNC Symbol;Acc:HGNC:9018]	protein_coding	PKIB	6	5570	0.332706411268067	-0.089118007721752	0.531923225185099
ENST00000258145.8	turquoise	TRUE	ENSG00000135677.11	glucosamine (N-acetyl)-6-sulfatase [Source:HGNC Symbol;Acc:HGNC:4422]	protein_coding	GNS	12	2799	0.331892635733639	0.0451541201749683	0.722609495462163
ENST00000258415.9	brown	TRUE	ENSG00000135929.9	cytochrome P450 family 27 subfamily A member 1 [Source:HGNC Symbol;Acc:HGNC:2605]	protein_coding	CYP27A1	2	1593	0.214195065545057	-0.102137761818389	0.381885977911805
ENST00000258733.9	brown	TRUE	ENSG00000136235.17	glycoprotein nmb [Source:HGNC Symbol;Acc:HGNC:4462]	protein_coding	GPNMB	7	10457	-0.0344597721515787	-0.0489514047082557	0.823116945828277
ENST00000258787.12	brown	TRUE	ENSG00000136286.16	myosin IG [Source:HGNC Symbol;Acc:HGNC:13880]	protein_coding	MYO1G	7	64005	-0.0120765524589196	-0.143599799379596	0.781974294216635
ENST00000258969.4	green	TRUE	ENSG00000136457.10	chondroadherin [Source:HGNC Symbol;Acc:HGNC:1909]	protein_coding	CHAD	17	1101	-0.284706031684316	0.129310756667764	0.928090144282062
ENST00000259056.5	green	TRUE	ENSG00000136542.9	polypeptide N-acetylgalactosaminyltransferase 5 [Source:HGNC Symbol;Acc:HGNC:4127]	protein_coding	GALNT5	2	11227	-0.279856814376997	0.0068160408722747	0.204374853188371
ENST00000259075.6	brown	TRUE	ENSG00000136560.14	TRAF family member associated NFKB activator [Source:HGNC Symbol;Acc:HGNC:11562]	protein_coding	TANK	2	10010	0.137485141175048	0.0200012560132542	0.863223764140284
ENST00000259199.9	turquoise	TRUE	ENSG00000136682.16	Zn regulated GTPase metalloprotein activator 1B [Source:HGNC Symbol;Acc:HGNC:17907]	protein_coding	ZNG1B	2	150472	-0.0261601348978224	-0.00481000283678716	0.94725275663333
ENST00000259216.6	black	TRUE	ENSG00000136698.10	cripto, FRL-1, cryptic family 1 [Source:HGNC Symbol;Acc:HGNC:18292]	protein_coding	CFC1	2	55997	0.624804199858557	-0.0133236586068283	0.788079687077455
ENST00000259254.9	brown	TRUE	ENSG00000136732.16	glycophorin C (Gerbich blood group) [Source:HGNC Symbol;Acc:HGNC:4704]	protein_coding	GYPC	2	2995	0.0242276710879349	-0.130134482029501	0.401610343798251
ENST00000259392.8	brown	TRUE	ENSG00000136867.11	solute carrier family 31 member 2 [Source:HGNC Symbol;Acc:HGNC:11017]	protein_coding	SLC31A2	9	1318	-0.023699129296943	-0.00753399843918862	0.645779839923114
ENST00000259748.6	grey	TRUE	ENSG00000137218.10	fibroblast growth factor receptor substrate 3 [Source:HGNC Symbol;Acc:HGNC:16970]	protein_coding	FRS3	6	10817	0.131539790010359	-0.0635054989415487	0.986512967010717
ENST00000259818.8	grey	TRUE	ENSG00000137285.11	tubulin beta 2B class IIb [Source:HGNC Symbol;Acc:HGNC:30829]	protein_coding	TUBB2B	6	347733	-0.0804343810148278	-0.0153457168933141	0.528234546371376
ENST00000259874.6	green	TRUE	ENSG00000137331.12	immediate early response 3 [Source:HGNC Symbol;Acc:HGNC:5392]	protein_coding	IER3	6	8870	-0.383806236354973	-0.164098511377948	0.158279441806892
ENST00000259951.12	brown	TRUE	ENSG00000204642.14	major histocompatibility complex, class I, F [Source:HGNC Symbol;Acc:HGNC:4963]	protein_coding	HLA-F	6	3134	0.298682041259699	0.0169342615454609	0.265504628177136
ENST00000259963.4	turquoise	TRUE	ENSG00000137414.7	family with sequence similarity 8 member A1 [Source:HGNC Symbol;Acc:HGNC:16372]	protein_coding	FAM8A1	6	51439	0.415453796648859	0.0704419575819904	0.690344529651236
ENST00000259989.7	grey	TRUE	ENSG00000137441.8	fibroblast growth factor binding protein 2 [Source:HGNC Symbol;Acc:HGNC:29451]	protein_coding	FGFBP2	4	83888	0.149534261453966	0.0304426992883993	0.913177229622374
ENST00000260045.8	turquoise	TRUE	ENSG00000137492.9	THAP domain containing 12 [Source:HGNC Symbol;Acc:HGNC:9440]	protein_coding	THAP12	11	5612	0.220625623000328	-0.020650930257862	0.983646261562414
ENST00000260227.5	black	TRUE	ENSG00000137673.9	matrix metallopeptidase 7 [Source:HGNC Symbol;Acc:HGNC:7174]	protein_coding	MMP7	11	4316	0.156574170885321	0.0921992167902638	0.475730110496414
ENST00000260356.6	brown	TRUE	ENSG00000137801.11	thrombospondin 1 [Source:HGNC Symbol;Acc:HGNC:11785]	protein_coding	THBS1	15	7057	-0.0424949688970273	-0.110544464295958	0.928871706798428
ENST00000260361.9	turquoise	TRUE	ENSG00000137806.10	NADH:ubiquinone oxidoreductase complex assembly factor 1 [Source:HGNC Symbol;Acc:HGNC:18828]	protein_coding	NDUFAF1	15	51103	-0.124332855949822	-0.00627062089103904	0.0771852033272101
ENST00000260376.11	grey	TRUE	ENSG00000137817.17	poly(ADP-ribose) polymerase family member 6 [Source:HGNC Symbol;Acc:HGNC:26921]	protein_coding	PARP6	15	56965	0.20945667764508	0.0293224865104452	0.160455240750073
ENST00000260402.8	turquoise	TRUE	ENSG00000137841.12	phospholipase C beta 2 [Source:HGNC Symbol;Acc:HGNC:9055]	protein_coding	PLCB2	15	5330	0.395420715791103	-0.113456909962268	0.894326171587005
ENST00000260570.8	turquoise	TRUE	ENSG00000138002.16	intraflagellar transport 172 [Source:HGNC Symbol;Acc:HGNC:30391]	protein_coding	IFT172	2	26160	0.52259519258263	-0.00443606375644121	0.886694593803112
ENST00000260702.4	green	TRUE	ENSG00000138131.4	lysyl oxidase like 4 [Source:HGNC Symbol;Acc:HGNC:17171]	protein_coding	LOXL4	10	84171	-0.124982606504614	0.0788068207366701	0.411472151678564
ENST00000260843.5	green	TRUE	ENSG00000138271.6	G protein-coupled receptor 87 [Source:HGNC Symbol;Acc:HGNC:4538]	protein_coding	GPR87	3	53836	0.0127352924892499	0.0178726049392218	0.0839999072784079
ENST00000261023.8	turquoise	TRUE	ENSG00000138448.13	integrin subunit alpha V [Source:HGNC Symbol;Acc:HGNC:6150]	protein_coding	ITGAV	2	3685	0.19327894254539	-0.0566163197638353	0.14422802289207
ENST00000261177.10	grey	TRUE	ENSG00000110900.16	tetraspanin 11 [Source:HGNC Symbol;Acc:HGNC:30795]	protein_coding	TSPAN11	12	441631	0.00954138634658815	-0.135629106938846	0.943277292878326
ENST00000261183.8	turquoise	TRUE	ENSG00000091039.17	oxysterol binding protein like 8 [Source:HGNC Symbol;Acc:HGNC:16396]	protein_coding	OSBPL8	12	114882	0.26705587587398	-0.0415735645117671	0.280946512247581
ENST00000261207.9	blue	TRUE	ENSG00000058272.19	protein phosphatase 1 regulatory subunit 12A [Source:HGNC Symbol;Acc:HGNC:7618]	protein_coding	PPP1R12A	12	4659	-0.245071015993536	-0.034526076461342	NA
ENST00000261254.8	yellow	TRUE	ENSG00000118971.9	cyclin D2 [Source:HGNC Symbol;Acc:HGNC:1583]	protein_coding	CCND2	12	894	0.390485073614754	0.227052096734495	0.754569277530293
ENST00000261267.7	brown	TRUE	ENSG00000090382.7	lysozyme [Source:HGNC Symbol;Acc:HGNC:6740]	protein_coding	LYZ	12	4069	-0.372971216410642	-0.092287409376423	0.681313074439337
ENST00000261401.8	brown	TRUE	ENSG00000110880.11	coronin 1C [Source:HGNC Symbol;Acc:HGNC:2254]	protein_coding	CORO1C	12	23603	-0.251265352907646	-0.150867574639911	0.466530692926809
ENST00000261416.12	brown	TRUE	ENSG00000049860.14	hexosaminidase subunit beta [Source:HGNC Symbol;Acc:HGNC:4879]	protein_coding	HEXB	5	3074	-0.0469983879292952	-0.0824084104143004	0.139215700000791
ENST00000261443.9	magenta	TRUE	ENSG00000009307.17	cold shock domain containing E1 [Source:HGNC Symbol;Acc:HGNC:29905]	protein_coding	CSDE1	1	7812	0.0397428541824499	-0.0446315657550049	0.944222218306088
ENST00000261488.10	black	TRUE	ENSG00000120658.14	ecto-NOX disulfide-thiol exchanger 1 [Source:HGNC Symbol;Acc:HGNC:25474]	protein_coding	ENOX1	13	55068	0.306107338391779	-0.0121752697478938	0.828327245957649
ENST00000261497.9	turquoise	TRUE	ENSG00000124422.12	ubiquitin specific peptidase 22 [Source:HGNC Symbol;Acc:HGNC:12621]	protein_coding	USP22	17	23326	0.439096734093521	0.0822269406375452	0.874371351921385
ENST00000261499.11	grey	TRUE	ENSG00000108641.20	B9 domain containing 1 [Source:HGNC Symbol;Acc:HGNC:24123]	protein_coding	B9D1	17	27077	-0.283146316818336	-0.245054270413586	0.71748138337079
ENST00000261755.9	grey	TRUE	ENSG00000103876.14	fumarylacetoacetate hydrolase [Source:HGNC Symbol;Acc:HGNC:3579]	protein_coding	FAH	15	2184	-0.128503360716789	0.0933089736553533	0.633536099711929
ENST00000261800.6	pink	TRUE	ENSG00000086570.13	FAT atypical cadherin 2 [Source:HGNC Symbol;Acc:HGNC:3596]	protein_coding	FAT2	5	2196	0.474403900441869	0.0860006508800077	0.909413392518904
ENST00000261847.7	turquoise	TRUE	ENSG00000138593.9	SECIS binding protein 2 like [Source:HGNC Symbol;Acc:HGNC:28997]	protein_coding	SECISBP2L	15	9728	0.399074564600447	0.0266880344268321	0.972148219669724
ENST00000261858.7	turquoise	TRUE	ENSG00000138604.10	glucuronic acid epimerase [Source:HGNC Symbol;Acc:HGNC:17855]	protein_coding	GLCE	15	26035	0.251649483461852	-0.0749287558009396	0.145985961548297
ENST00000261861.10	black	TRUE	ENSG00000103647.13	coronin 2B [Source:HGNC Symbol;Acc:HGNC:2256]	protein_coding	CORO2B	15	10391	0.185484316574452	0.0382862230496041	0.739167346038527
ENST00000261866.12	turquoise	TRUE	ENSG00000104133.16	SPG11 vesicle trafficking associated, spatacsin [Source:HGNC Symbol;Acc:HGNC:11226]	protein_coding	SPG11	15	80208	0.549879074822476	0.0979883251070679	0.839601477939703
ENST00000262101.10	brown	TRUE	ENSG00000038945.15	macrophage scavenger receptor 1 [Source:HGNC Symbol;Acc:HGNC:7376]	protein_coding	MSR1	8	4481	-0.0201950277526414	-0.099737081492565	0.580847073372009
ENST00000262138.4	green	TRUE	ENSG00000075461.6	calcium voltage-gated channel auxiliary subunit gamma 4 [Source:HGNC Symbol;Acc:HGNC:1408]	protein_coding	CACNG4	17	27092	-0.370355764952742	0.0766114758183778	0.781448652808135
ENST00000262189.11	turquoise	TRUE	ENSG00000055609.21	lysine methyltransferase 2C [Source:HGNC Symbol;Acc:HGNC:13726]	protein_coding	KMT2C	7	58508	0.372818268296961	0.0105075452864961	0.892814132042135
ENST00000262210.11	turquoise	TRUE	ENSG00000104218.16	centrosome and spindle pole associated protein 1 [Source:HGNC Symbol;Acc:HGNC:26193]	protein_coding	CSPP1	8	79848	0.378129556566491	0.0492749173920143	0.92281802470066
ENST00000262365.9	grey	TRUE	ENSG00000145002.13	family with sequence similarity 86 member B2 [Source:HGNC Symbol;Acc:HGNC:32222]	protein_coding	FAM86B2	8	653333	0.0818497784828741	-0.156871416135738	0.72582651912249
ENST00000262428.5	brown	TRUE	ENSG00000103187.8	coactosin like F-actin binding protein 1 [Source:HGNC Symbol;Acc:HGNC:18304]	protein_coding	COTL1	16	23406	-0.192529192908229	-0.0456832328208393	0.685016229907633
ENST00000262442.9	turquoise	TRUE	ENSG00000007174.18	dynein axonemal heavy chain 9 [Source:HGNC Symbol;Acc:HGNC:2953]	protein_coding	DNAH9	17	1770	0.730093148350826	0.0942164231862235	0.22148982071818
ENST00000262510.10	grey	TRUE	ENSG00000140853.17	NLR family CARD domain containing 5 [Source:HGNC Symbol;Acc:HGNC:29933]	protein_coding	NLRC5	16	84166	0.441591375141599	0.16115837496459	0.455403184329668
ENST00000262607.3	grey	TRUE	ENSG00000093072.19	adenosine deaminase 2 [Source:HGNC Symbol;Acc:HGNC:1839]	protein_coding	ADA2	22	51816	0.202153816507015	-0.0528599944559229	0.381133944727925
ENST00000262629.9	brown	TRUE	ENSG00000011600.12	transmembrane immune signaling adaptor TYROBP [Source:HGNC Symbol;Acc:HGNC:12449]	protein_coding	TYROBP	19	7305	-0.177204289805831	-0.126525363990996	0.463230083833137
ENST00000262675.11	turquoise	TRUE	ENSG00000085831.16	tetratricopeptide repeat domain 39A [Source:HGNC Symbol;Acc:HGNC:18657]	protein_coding	TTC39A	1	22996	0.233853428569353	-0.072218942848779	0.678598131234719
ENST00000262741.10	turquoise	TRUE	ENSG00000117461.15	phosphoinositide-3-kinase regulatory subunit 3 [Source:HGNC Symbol;Acc:HGNC:8981]	protein_coding	PIK3R3	1	8503	0.225946332654526	-0.0314916563604879	0.294537574583419
ENST00000262768.11	brown	TRUE	ENSG00000035862.13	TIMP metallopeptidase inhibitor 2 [Source:HGNC Symbol;Acc:HGNC:11821]	protein_coding	TIMP2	17	7077	-0.168354398009028	-0.113217084621036	0.43293408202678
ENST00000262854.11	yellow	TRUE	ENSG00000086758.17	HECT, UBA and WWE domain containing E3 ubiquitin protein ligase 1 [Source:HGNC Symbol;Acc:HGNC:30892]	protein_coding	HUWE1	X	10075	0.474871415759287	0.0732728389639935	0.84361772644829
ENST00000262878.5	turquoise	TRUE	ENSG00000101347.11	SAM and HD domain containing deoxynucleoside triphosphate triphosphohydrolase 1 [Source:HGNC Symbol;Acc:HGNC:15925]	protein_coding	SAMHD1	20	25939	0.425255323592655	-0.0586428886652095	0.931363681467783
ENST00000262879.11	turquoise	TRUE	ENSG00000170471.15	Ral GTPase activating protein non-catalytic subunit beta [Source:HGNC Symbol;Acc:HGNC:29221]	protein_coding	RALGAPB	20	57148	0.203548296389791	0.00965835756309714	NA
ENST00000263033.9	turquoise	TRUE	ENSG00000102362.16	synaptotagmin like 4 [Source:HGNC Symbol;Acc:HGNC:15588]	protein_coding	SYTL4	X	94121	0.180290666482927	0.0079603062645299	0.994553299770037
ENST00000263036.9	turquoise	TRUE	ENSG00000123240.17	optineurin [Source:HGNC Symbol;Acc:HGNC:17142]	protein_coding	OPTN	10	10133	-0.0242785148573179	-0.0968578006762927	0.281915410636299
ENST00000263045.9	green	TRUE	ENSG00000096006.12	cysteine rich secretory protein 3 [Source:HGNC Symbol;Acc:HGNC:16904]	protein_coding	CRISP3	6	10321	-0.499516244532647	0.0805551958800813	0.232859457737907
ENST00000263087.9	brown	TRUE	ENSG00000083457.12	integrin subunit alpha E [Source:HGNC Symbol;Acc:HGNC:6147]	protein_coding	ITGAE	17	3682	-0.0155699120129608	-0.0824516457594288	0.833438170548172
ENST00000263121.12	grey	TRUE	ENSG00000099956.20	SWI/SNF related, matrix associated, actin dependent regulator of chromatin, subfamily b, member 1 [Source:HGNC Symbol;Acc:HGNC:11103]	protein_coding	SMARCB1	22	6598	-0.359971030660307	-0.00501318029559544	0.828555495243754
ENST00000263253.9	turquoise	TRUE	ENSG00000100393.15	E1A binding protein p300 [Source:HGNC Symbol;Acc:HGNC:3373]	protein_coding	EP300	22	2033	0.64623190099379	0.111398059373044	0.610344850414369
ENST00000263265.11	grey	TRUE	ENSG00000105559.13	pleckstrin homology domain containing A4 [Source:HGNC Symbol;Acc:HGNC:14339]	protein_coding	PLEKHA4	19	57664	0.265584591776952	0.0359320874860453	0.818332116997074
ENST00000263274.12	turquoise	TRUE	ENSG00000105486.15	DNA ligase 1 [Source:HGNC Symbol;Acc:HGNC:6598]	protein_coding	LIG1	19	3978	-0.0185942908353026	-0.168232951079958	0.792761984443148
ENST00000263276.6	blue	TRUE	ENSG00000104812.15	glycogen synthase 1 [Source:HGNC Symbol;Acc:HGNC:4706]	protein_coding	GYS1	19	2997	-0.209631253671553	-0.00100235107719887	0.23378761531886
ENST00000263341.7	brown	TRUE	ENSG00000125538.12	interleukin 1 beta [Source:HGNC Symbol;Acc:HGNC:5992]	protein_coding	IL1B	2	3553	-0.0957939612724407	-0.0852500031557547	0.0903418439347933
ENST00000263347.11	turquoise	TRUE	ENSG00000141002.20	transcription factor 25 [Source:HGNC Symbol;Acc:HGNC:29181]	protein_coding	TCF25	16	22980	0.0999071219129373	-0.0573617456258754	0.767492154341345
ENST00000263369.4	grey	TRUE	ENSG00000261857.7	MIA SH3 domain containing [Source:HGNC Symbol;Acc:HGNC:7076]	protein_coding	MIA	19	8190	0.207484100568478	-0.0908058896254951	0.197587098278309
ENST00000263377.6	blue	TRUE	ENSG00000141867.19	bromodomain containing 4 [Source:HGNC Symbol;Acc:HGNC:13575]	protein_coding	BRD4	19	23476	0.187870772811614	0.0719970967080833	0.687066593633956
ENST00000263398.11	brown	TRUE	ENSG00000026508.21	CD44 molecule (Indian blood group) [Source:HGNC Symbol;Acc:HGNC:1681]	protein_coding	CD44	11	960	-0.204043829296152	-0.124620762314825	0.220731439794155
ENST00000263512.5	grey	TRUE	ENSG00000126903.16	solute carrier family 10 member 3 [Source:HGNC Symbol;Acc:HGNC:22979]	protein_coding	SLC10A3	X	8273	0.0104508278289344	0.0524801733007474	0.320965797709255
ENST00000263545.7	blue	TRUE	ENSG00000146963.18	LUC7 like 2, pre-mRNA splicing factor [Source:HGNC Symbol;Acc:HGNC:21608]	protein_coding	LUC7L2	7	51631	0.139235558018703	0.00174302879085589	0.719321648174882
ENST00000263549.8	turquoise	TRUE	ENSG00000059378.13	poly(ADP-ribose) polymerase family member 12 [Source:HGNC Symbol;Acc:HGNC:21919]	protein_coding	PARP12	7	64761	0.264579006886856	-0.0289051334756766	0.859127474278581
ENST00000263556.3	turquoise	TRUE	ENSG00000122884.13	prolyl 4-hydroxylase subunit alpha 1 [Source:HGNC Symbol;Acc:HGNC:8546]	protein_coding	P4HA1	10	5033	0.333612418414883	-0.0320043107670796	0.989834359191363
ENST00000263646.11	turquoise	TRUE	ENSG00000078902.16	toll interacting protein [Source:HGNC Symbol;Acc:HGNC:16476]	protein_coding	TOLLIP	11	54472	0.156166931775972	-0.0114541102301186	0.984086091313221
ENST00000263707.6	green	TRUE	ENSG00000115112.8	transcription factor CP2 like 1 [Source:HGNC Symbol;Acc:HGNC:17925]	protein_coding	TFCP2L1	2	29842	0.0109624650132863	-0.0220720794789271	0.744787200793979
ENST00000263734.5	turquoise	TRUE	ENSG00000116016.14	endothelial PAS domain protein 1 [Source:HGNC Symbol;Acc:HGNC:3374]	protein_coding	EPAS1	2	2034	0.356450259478138	-0.0475577668418723	0.495494330140693
ENST00000263801.7	turquoise	TRUE	ENSG00000067369.14	tumor protein p53 binding protein 1 [Source:HGNC Symbol;Acc:HGNC:11999]	protein_coding	TP53BP1	15	7158	0.313905273826809	0.0283029533665291	0.937837160847777
ENST00000263863.9	grey	TRUE	ENSG00000115523.17	granulysin [Source:HGNC Symbol;Acc:HGNC:4414]	protein_coding	GNLY	2	10578	-0.0540730898681704	0.0539229126391486	0.926151245803409
ENST00000263867.9	brown	TRUE	ENSG00000042493.16	capping actin protein, gelsolin like [Source:HGNC Symbol;Acc:HGNC:1474]	protein_coding	CAPG	2	822	-0.322289521364968	-0.0921276975602631	0.20434417311452
ENST00000263969.9	turquoise	TRUE	ENSG00000171109.19	mitofusin 1 [Source:HGNC Symbol;Acc:HGNC:18262]	protein_coding	MFN1	3	55669	0.385386710118803	0.0626996859450514	0.925929590989845
ENST00000264192.8	brown	TRUE	ENSG00000115165.10	cytohesin 1 interacting protein [Source:HGNC Symbol;Acc:HGNC:9506]	protein_coding	CYTIP	2	9595	-0.203103292619215	-0.129649950190825	0.349075222970207
ENST00000264205.10	turquoise	TRUE	ENSG00000117298.16	endothelin converting enzyme 1 [Source:HGNC Symbol;Acc:HGNC:3146]	protein_coding	ECE1	1	1889	0.269529759308377	-0.0714351290319428	0.881208848190614
ENST00000264218.7	green	TRUE	ENSG00000109255.11	neuromedin U [Source:HGNC Symbol;Acc:HGNC:7859]	protein_coding	NMU	4	10874	-0.0736686253365588	-0.0557079263165217	0.258333588925144
ENST00000264221.6	grey	TRUE	ENSG00000128050.9	phosphoribosylaminoimidazole carboxylase and phosphoribosylaminoimidazolesuccinocarboxamide synthase [Source:HGNC Symbol;Acc:HGNC:8587]	protein_coding	PAICS	4	10606	0.0417534084703214	-0.0229099696578551	0.70728425551366
ENST00000264234.8	green	TRUE	ENSG00000114638.8	uroplakin 1B [Source:HGNC Symbol;Acc:HGNC:12578]	protein_coding	UPK1B	3	7348	-0.369781849712858	-0.0867575113111787	0.320604677787276
ENST00000264266.12	turquoise	TRUE	ENSG00000118855.21	major facilitator superfamily domain containing 1 [Source:HGNC Symbol;Acc:HGNC:25874]	protein_coding	MFSD1	3	64747	0.0501090202230703	-0.0930228740360521	0.688706204739428
ENST00000264331.9	turquoise	TRUE	ENSG00000077097.17	DNA topoisomerase II beta [Source:HGNC Symbol;Acc:HGNC:11990]	protein_coding	TOP2B	3	7155	0.404217623101218	0.0244902887667459	0.824456004390822
ENST00000264345.7	blue	TRUE	ENSG00000138641.18	HECT and RLD domain containing E3 ubiquitin protein ligase 3 [Source:HGNC Symbol;Acc:HGNC:4876]	protein_coding	HERC3	4	8916	-0.276070228439596	-0.101213668601237	0.755634381368885
ENST00000264346.12	brown	TRUE	ENSG00000138642.16	HECT and RLD domain containing E3 ubiquitin protein ligase family member 6 [Source:HGNC Symbol;Acc:HGNC:26072]	protein_coding	HERC6	4	55008	0.139815828728141	0.10753624418657	0.539360152769066
ENST00000264447.9	turquoise	TRUE	ENSG00000075292.19	zinc finger protein 638 [Source:HGNC Symbol;Acc:HGNC:17894]	protein_coding	ZNF638	2	27332	0.403627902427056	0.0265733754595429	0.662376448903297
ENST00000264454.8	turquoise	TRUE	ENSG00000093183.14	SEC22 homolog C, vesicle trafficking protein [Source:HGNC Symbol;Acc:HGNC:16828]	protein_coding	SEC22C	3	9117	0.225701081006032	0.0899466383622342	0.869635450450868
ENST00000264474.4	green	TRUE	ENSG00000121552.4	cystatin A [Source:HGNC Symbol;Acc:HGNC:2481]	protein_coding	CSTA	3	1475	-0.516927097168017	-0.0745432087744382	0.207412967763259
ENST00000264501.8	turquoise	TRUE	ENSG00000138688.17	bridge-like lipid transfer protein family member 1 [Source:HGNC Symbol;Acc:HGNC:26953]	protein_coding	BLTP1	4	84162	0.307493214899875	-0.0331063227552357	0.843248583300249
ENST00000264568.8	turquoise	TRUE	ENSG00000138696.11	bone morphogenetic protein receptor type 1B [Source:HGNC Symbol;Acc:HGNC:1077]	protein_coding	BMPR1B	4	658	0.0164161282737948	-0.04583827738862	0.911841421135258
ENST00000264613.11	turquoise	TRUE	ENSG00000047457.14	ceruloplasmin [Source:HGNC Symbol;Acc:HGNC:2295]	protein_coding	CP	3	1356	0.365562308202933	0.017130308494318	0.292346372890923
ENST00000264644.10	green	TRUE	ENSG00000108352.13	Rap guanine nucleotide exchange factor like 1 [Source:HGNC Symbol;Acc:HGNC:17428]	protein_coding	RAPGEFL1	17	51195	0.0793958259251148	0.147474247283331	0.774992085215493
ENST00000264677.9	blue	TRUE	ENSG00000114204.16	serpin family I member 2 [Source:HGNC Symbol;Acc:HGNC:8945]	protein_coding	SERPINI2	3	5276	0.551626815607716	0.172683741033506	0.174367710974841
ENST00000264690.11	blue	TRUE	ENSG00000164344.17	kallikrein B1 [Source:HGNC Symbol;Acc:HGNC:6371]	protein_coding	KLKB1	4	3818	0.473700024705814	0.0583973434117063	0.227925298287568
ENST00000264785.12	grey	TRUE	ENSG00000071127.18	WD repeat domain 1 [Source:HGNC Symbol;Acc:HGNC:12754]	protein_coding	WDR1	4	9948	0.213676670137932	0.0756207131494341	0.568624637827668
ENST00000264832.8	brown	TRUE	ENSG00000090339.9	intercellular adhesion molecule 1 [Source:HGNC Symbol;Acc:HGNC:5344]	protein_coding	ICAM1	19	3383	0.245952478989116	0.14198156614816	0.939704912246139
ENST00000264888.6	brown	TRUE	ENSG00000138755.6	C-X-C motif chemokine ligand 9 [Source:HGNC Symbol;Acc:HGNC:7098]	protein_coding	CXCL9	4	4283	-0.0311526955042858	0.0413101968084809	0.419888494500116
ENST00000264896.8	turquoise	TRUE	ENSG00000138760.11	scavenger receptor class B member 2 [Source:HGNC Symbol;Acc:HGNC:1665]	protein_coding	SCARB2	4	950	0.0425715086015007	0.00763261975555202	0.112901143769537
ENST00000264908.11	green	TRUE	ENSG00000138772.13	annexin A3 [Source:HGNC Symbol;Acc:HGNC:541]	protein_coding	ANXA3	4	306	-0.3772025745073	-0.145493488520438	0.0204750036609712
ENST00000264938.8	grey	TRUE	ENSG00000066230.12	solute carrier family 9 member A3 [Source:HGNC Symbol;Acc:HGNC:11073]	protein_coding	SLC9A3	5	6550	0.36602532133111	-0.101034241120802	0.961684226381822
ENST00000265052.10	turquoise	TRUE	ENSG00000074416.16	monoglyceride lipase [Source:HGNC Symbol;Acc:HGNC:17038]	protein_coding	MGLL	3	11343	0.390708254608509	-0.0374649199386302	0.759927852963259
ENST00000265104.5	turquoise	TRUE	ENSG00000039139.11	dynein axonemal heavy chain 5 [Source:HGNC Symbol;Acc:HGNC:2950]	protein_coding	DNAH5	5	1767	0.663510520718952	0.029393821440397	0.726012462664664
ENST00000265134.10	grey	TRUE	ENSG00000095397.17	whirlin [Source:HGNC Symbol;Acc:HGNC:16361]	protein_coding	WHRN	9	25861	-0.227397037468128	-0.195716055987939	0.353760956137817
ENST00000265294.9	pink	TRUE	ENSG00000094755.17	gamma-aminobutyric acid type A receptor subunit pi [Source:HGNC Symbol;Acc:HGNC:4089]	protein_coding	GABRP	5	2568	0.0212354760295806	-0.0523006775419023	0.0932134855340631
ENST00000265316.9	green	TRUE	ENSG00000115657.14	ATP binding cassette subfamily B member 6 (Langereis blood group) [Source:HGNC Symbol;Acc:HGNC:47]	protein_coding	ABCB6	2	10058	-0.23198960335536	-0.0194143872924335	0.804156580028873
ENST00000265333.8	green	TRUE	ENSG00000213585.11	voltage dependent anion channel 1 [Source:HGNC Symbol;Acc:HGNC:12669]	protein_coding	VDAC1	5	7416	-0.111891391171678	-0.0375559576912468	0.876385619773997
ENST00000265346.11	turquoise	TRUE	ENSG00000122515.16	zinc finger MIZ-type containing 2 [Source:HGNC Symbol;Acc:HGNC:22229]	protein_coding	ZMIZ2	7	83637	0.313473579487886	0.0443736532866649	0.235094134540508
ENST00000265393.10	turquoise	TRUE	ENSG00000106052.14	Tax1 binding protein 1 [Source:HGNC Symbol;Acc:HGNC:11575]	protein_coding	TAX1BP1	7	8887	0.284351014448579	-0.0297239088862588	0.677021117914688
ENST00000265394.10	brown	TRUE	ENSG00000106066.15	carboxypeptidase vitellogenic like [Source:HGNC Symbol;Acc:HGNC:14399]	protein_coding	CPVL	7	54504	-0.10707532093711	-0.259009561306014	0.302776186977616
ENST00000265417.7	grey	TRUE	ENSG00000069122.19	adhesion G protein-coupled receptor F5 [Source:HGNC Symbol;Acc:HGNC:19030]	protein_coding	ADGRF5	6	221395	0.186690753925478	-0.00953114124973157	0.977683282886102
ENST00000265627.10	green	TRUE	ENSG00000105852.11	paraoxonase 3 [Source:HGNC Symbol;Acc:HGNC:9206]	protein_coding	PON3	7	5446	-0.498992234541317	-0.0510259772299426	0.658172587535982
ENST00000265637.8	blue	TRUE	ENSG00000110075.15	protein phosphatase 6 regulatory subunit 3 [Source:HGNC Symbol;Acc:HGNC:1173]	protein_coding	PPP6R3	11	55291	-0.308262183418494	-0.142498530767153	0.822501231905961
ENST00000265717.5	black	TRUE	ENSG00000005249.14	protein kinase cAMP-dependent type II regulatory subunit beta [Source:HGNC Symbol;Acc:HGNC:9392]	protein_coding	PRKAR2B	7	5577	0.406577408793099	-0.0107636719582886	0.896845927900049
ENST00000265734.8	green	TRUE	ENSG00000105810.10	cyclin dependent kinase 6 [Source:HGNC Symbol;Acc:HGNC:1777]	protein_coding	CDK6	7	1021	-0.117563196813406	-0.0650683433200455	0.829870913492774
ENST00000265748.7	grey	TRUE	ENSG00000011426.11	anillin, actin binding protein [Source:HGNC Symbol;Acc:HGNC:14082]	protein_coding	ANLN	7	54443	0.210441109445069	-0.0038361844720425	0.823599156855481
ENST00000265840.12	grey	TRUE	ENSG00000110675.13	ELMO domain containing 1 [Source:HGNC Symbol;Acc:HGNC:25334]	protein_coding	ELMOD1	11	55531	-0.0532701164153697	0.0938218674853325	0.987029276573633
ENST00000265896.10	turquoise	TRUE	ENSG00000104549.12	squalene epoxidase [Source:HGNC Symbol;Acc:HGNC:11279]	protein_coding	SQLE	8	6713	0.265452015574007	0.0409733854587104	0.306444886636662
ENST00000265960.8	turquoise	TRUE	ENSG00000119487.17	MAPK associated protein 1 [Source:HGNC Symbol;Acc:HGNC:18752]	protein_coding	MAPKAP1	9	79109	0.166147109171432	0.114717638424157	0.513727455341325
ENST00000265983.8	blue	TRUE	ENSG00000110169.12	hemopexin [Source:HGNC Symbol;Acc:HGNC:5171]	protein_coding	HPX	11	3263	0.402677171807912	0.162662473557736	0.0449863484164022
ENST00000265986.11	turquoise	TRUE	ENSG00000119912.18	insulin degrading enzyme [Source:HGNC Symbol;Acc:HGNC:5381]	protein_coding	IDE	10	3416	0.0668817771689098	-0.124640013958125	0.654006894081414
ENST00000266022.9	turquoise	TRUE	ENSG00000004534.15	RNA binding motif protein 6 [Source:HGNC Symbol;Acc:HGNC:9903]	protein_coding	RBM6	3	10180	0.714917983543375	0.157984467323729	0.389096532478485
ENST00000266070.8	yellow	TRUE	ENSG00000101191.17	death inducer-obliterator 1 [Source:HGNC Symbol;Acc:HGNC:2680]	protein_coding	DIDO1	20	11083	0.376783268479585	0.140570550372642	0.943780631674933
ENST00000266085.7	green	TRUE	ENSG00000100234.12	TIMP metallopeptidase inhibitor 3 [Source:HGNC Symbol;Acc:HGNC:11822]	protein_coding	TIMP3	22	7078	-0.373730257882352	-0.100983242795069	0.914501745603873
ENST00000266252.8	blue	TRUE	ENSG00000138942.17	ring finger protein 185 [Source:HGNC Symbol;Acc:HGNC:26783]	protein_coding	RNF185	22	91445	-0.377356828892062	-0.0649724033188345	0.396564964934956
ENST00000266397.7	black	TRUE	ENSG00000139055.7	endoplasmic reticulum protein 27 [Source:HGNC Symbol;Acc:HGNC:26495]	protein_coding	ERP27	12	121506	0.465116571616373	0.12118313305415	0.902715860175816
ENST00000267064.8	turquoise	TRUE	ENSG00000139613.12	SWI/SNF related, matrix associated, actin dependent regulator of chromatin subfamily c member 2 [Source:HGNC Symbol;Acc:HGNC:11105]	protein_coding	SMARCC2	12	6601	0.276132254939109	0.0140405534594704	0.6242038408158
ENST00000267085.8	yellow	TRUE	ENSG00000139631.20	cysteine sulfinic acid decarboxylase [Source:HGNC Symbol;Acc:HGNC:18966]	protein_coding	CSAD	12	51380	0.552107968398739	0.139661066410876	0.612568143007476
ENST00000267368.11	yellow	TRUE	ENSG00000139865.17	tetratricopeptide repeat domain 6 [Source:HGNC Symbol;Acc:HGNC:19739]	protein_coding	TTC6	14	319089	0.621804597295127	0.126312088600407	0.0783023241822356
ENST00000267488.9	turquoise	TRUE	ENSG00000139974.17	solute carrier family 38 member 6 [Source:HGNC Symbol;Acc:HGNC:19863]	protein_coding	SLC38A6	14	145389	-0.0417123710067911	0.0470735016372553	0.776729224559344
ENST00000267620.14	grey	TRUE	ENSG00000140092.16	fibulin 5 [Source:HGNC Symbol;Acc:HGNC:3602]	protein_coding	FBLN5	14	10516	0.0972087163567744	-0.108948702897971	0.695647645162492
ENST00000267811.9	grey	TRUE	ENSG00000140262.18	transcription factor 12 [Source:HGNC Symbol;Acc:HGNC:11623]	protein_coding	TCF12	15	6938	-0.0857125655048766	0.0828460157017275	0.193073898863175
ENST00000267814.14	grey	TRUE	ENSG00000140263.15	sorbitol dehydrogenase [Source:HGNC Symbol;Acc:HGNC:11184]	protein_coding	SORD	15	6652	-0.205879771464451	-0.199248492060483	0.304819150257274
ENST00000267836.10	turquoise	TRUE	ENSG00000104177.20	myelin expression factor 2 [Source:HGNC Symbol;Acc:HGNC:17940]	protein_coding	MYEF2	15	50804	0.160837308986343	0.0680803103762661	0.462758504568923
ENST00000267953.4	brown	TRUE	ENSG00000140379.9	BCL2 related protein A1 [Source:HGNC Symbol;Acc:HGNC:991]	protein_coding	BCL2A1	15	597	-0.121903929758127	-0.119107163338265	0.254112563494761
ENST00000268058.8	grey	TRUE	ENSG00000140464.20	PML nuclear body scaffold [Source:HGNC Symbol;Acc:HGNC:9113]	protein_coding	PML	15	5371	0.132035501188038	0.0491098002914005	0.627330715210795
ENST00000268150.13	grey	TRUE	ENSG00000140545.16	milk fat globule EGF and factor V/VIII domain containing [Source:HGNC Symbol;Acc:HGNC:7036]	protein_coding	MFGE8	15	4240	0.183583473377398	0.177374165017807	0.718006753963796
ENST00000268182.10	turquoise	TRUE	ENSG00000140575.13	IQ motif containing GTPase activating protein 1 [Source:HGNC Symbol;Acc:HGNC:6110]	protein_coding	IQGAP1	15	8826	0.398313163776301	0.0866616365147877	0.372942641975138
ENST00000268296.9	brown	TRUE	ENSG00000140678.17	integrin subunit alpha X [Source:HGNC Symbol;Acc:HGNC:6152]	protein_coding	ITGAX	16	3687	0.051687900849787	-0.0221380377097489	0.905714551183798
ENST00000268349.7	yellow	TRUE	ENSG00000140718.22	FTO alpha-ketoglutarate dependent dioxygenase [Source:HGNC Symbol;Acc:HGNC:24678]	protein_coding	FTO	16	79068	0.481853719761553	0.19423817294589	0.657990982367649
ENST00000268389.6	brown	TRUE	ENSG00000140749.9	immunoglobulin superfamily member 6 [Source:HGNC Symbol;Acc:HGNC:5953]	protein_coding	IGSF6	16	10261	-0.150773031891439	-0.155047349401698	0.356182615774359
ENST00000268613.14	turquoise	TRUE	ENSG00000140945.17	cadherin 13 [Source:HGNC Symbol;Acc:HGNC:1753]	protein_coding	CDH13	16	1012	0.166416557046476	0.0493335157963641	0.944144552926086
ENST00000268638.10	brown	TRUE	ENSG00000140968.12	interferon regulatory factor 8 [Source:HGNC Symbol;Acc:HGNC:5358]	protein_coding	IRF8	16	3394	-0.0734893176179038	-0.149416932753312	0.807444812245147
ENST00000268957.3	red	TRUE	ENSG00000141232.5	transducer of ERBB2, 1 [Source:HGNC Symbol;Acc:HGNC:11979]	protein_coding	TOB1	17	10140	0.229152232397367	-0.0444908964795131	0.992547458718573
ENST00000269137.11	turquoise	TRUE	ENSG00000141380.14	SS18 subunit of BAF chromatin remodeling complex [Source:HGNC Symbol;Acc:HGNC:11340]	protein_coding	SS18	18	6760	0.131707962065646	-0.0607494474935081	0.810208787239366
ENST00000269159.8	green	TRUE	ENSG00000141401.12	inositol monophosphatase 2 [Source:HGNC Symbol;Acc:HGNC:6051]	protein_coding	IMPA2	18	3613	-0.377916948476306	0.0241438756483817	0.890794552391333
ENST00000269217.11	turquoise	TRUE	ENSG00000053747.17	laminin subunit alpha 3 [Source:HGNC Symbol;Acc:HGNC:6483]	protein_coding	LAMA3	18	3909	0.470232446791946	0.0101400421101325	0.638904360372938
ENST00000269243.8	turquoise	TRUE	ENSG00000133026.14	myosin heavy chain 10 [Source:HGNC Symbol;Acc:HGNC:7568]	protein_coding	MYH10	17	4628	0.443793882011961	-0.0345491136127547	0.81267972364
ENST00000269389.8	brown	TRUE	ENSG00000141574.8	secreted and transmembrane 1 [Source:HGNC Symbol;Acc:HGNC:10707]	protein_coding	SECTM1	17	6398	-0.270694210116689	-0.0535065903883086	0.306982478679205
ENST00000269489.9	green	TRUE	ENSG00000197641.12	serpin family B member 13 [Source:HGNC Symbol;Acc:HGNC:8944]	protein_coding	SERPINB13	18	5275	0.0646345528455674	0.162674118926658	0.399649002192302
ENST00000269701.7	turquoise	TRUE	ENSG00000105127.10	A-kinase anchoring protein 8 [Source:HGNC Symbol;Acc:HGNC:378]	protein_coding	AKAP8	19	10270	0.0230384957815146	-0.222738477524941	0.95317851753163
ENST00000269724.5	turquoise	TRUE	ENSG00000141858.12	sterile alpha motif domain containing 1 [Source:HGNC Symbol;Acc:HGNC:17958]	protein_coding	SAMD1	19	90378	0.341939502712388	-0.0205086907624478	0.563321480935763
ENST00000270162.8	pink	TRUE	ENSG00000142178.9	salt inducible kinase 1 [Source:HGNC Symbol;Acc:HGNC:11142]	protein_coding	SIK1	21	150094	-0.13581544360092	-0.157459921161819	0.215062886136631
ENST00000270221.11	brown	TRUE	ENSG00000142227.11	epithelial membrane protein 3 [Source:HGNC Symbol;Acc:HGNC:3335]	protein_coding	EMP3	19	2014	-0.049928734795345	-0.0758898060955328	0.402953876396524
ENST00000270233.12	pink	TRUE	ENSG00000187244.12	basal cell adhesion molecule (Lutheran blood group) [Source:HGNC Symbol;Acc:HGNC:6722]	protein_coding	BCAM	19	4059	0.222462653810454	0.0882873245534576	0.547539301218665
ENST00000270617.8	yellow	TRUE	ENSG00000142528.16	zinc finger protein 473 [Source:HGNC Symbol;Acc:HGNC:23239]	protein_coding	ZNF473	19	25888	0.924082242529186	0.207405905564716	0.00571339421562895
ENST00000270776.13	green	TRUE	ENSG00000142657.21	phosphogluconate dehydrogenase [Source:HGNC Symbol;Acc:HGNC:8891]	protein_coding	PGD	1	5226	-0.452176264557148	-0.130295518443463	0.588733155373323
ENST00000270861.10	grey	TRUE	ENSG00000142731.11	polo like kinase 4 [Source:HGNC Symbol;Acc:HGNC:11397]	protein_coding	PLK4	4	10733	0.110383509442256	0.0382639095168353	0.0300073254958824
ENST00000270879.9	brown	TRUE	ENSG00000142748.14	ficolin 3 [Source:HGNC Symbol;Acc:HGNC:3625]	protein_coding	FCN3	1	8547	0.292064120689559	-0.012128096563176	0.215236353912789
ENST00000271153.8	grey	TRUE	ENSG00000142973.16	cytochrome P450 family 4 subfamily B member 1 [Source:HGNC Symbol;Acc:HGNC:2644]	protein_coding	CYP4B1	1	1580	0.261488677260324	-0.211783719365245	0.845989825659368
ENST00000271324.6	brown	TRUE	ENSG00000143119.14	CD53 molecule [Source:HGNC Symbol;Acc:HGNC:1686]	protein_coding	CD53	1	963	-0.0509742066951403	-0.0541980760865311	0.492762104473104
ENST00000271643.9	brown	TRUE	ENSG00000143382.16	ADAMTS like 4 [Source:HGNC Symbol;Acc:HGNC:19706]	protein_coding	ADAMTSL4	1	54507	-0.0262575034299194	-0.12115846581079	0.684318223622381
ENST00000271836.10	turquoise	TRUE	ENSG00000143537.14	ADAM metallopeptidase domain 15 [Source:HGNC Symbol;Acc:HGNC:193]	protein_coding	ADAM15	1	8751	0.103702615918763	-0.121293978878729	0.241015048104468
ENST00000271850.11	yellow	TRUE	ENSG00000143549.22	tropomyosin 3 [Source:HGNC Symbol;Acc:HGNC:12012]	protein_coding	TPM3	1	7170	0.682920941110402	0.17870077267762	0.603307240150233
ENST00000271877.11	turquoise	TRUE	ENSG00000143569.20	ubiquitin associated protein 2 like [Source:HGNC Symbol;Acc:HGNC:29877]	protein_coding	UBAP2L	1	9898	0.30259017186207	-0.0469661616693662	0.369223425455596
ENST00000271971.7	yellow	TRUE	ENSG00000135773.13	calpain 9 [Source:HGNC Symbol;Acc:HGNC:1486]	protein_coding	CAPN9	1	10753	0.323592554075983	0.0721400749541899	0.140343408271511
ENST00000272117.8	blue	TRUE	ENSG00000143772.11	inositol-trisphosphate 3-kinase B [Source:HGNC Symbol;Acc:HGNC:6179]	protein_coding	ITPKB	1	3707	0.0199216238929533	0.14885967512782	0.449334613348805
ENST00000272520.4	grey	TRUE	ENSG00000144119.4	complement C1q like 2 [Source:HGNC Symbol;Acc:HGNC:24181]	protein_coding	C1QL2	2	165257	0.0414544493344156	-0.0821830934652749	0.466672849771269
ENST00000272521.7	grey	TRUE	ENSG00000144120.13	transmembrane protein 177 [Source:HGNC Symbol;Acc:HGNC:28143]	protein_coding	TMEM177	2	80775	-0.406667132872747	-0.018595561749628	0.0328576153896789
ENST00000272602.7	yellow	TRUE	ENSG00000144191.12	cyclic nucleotide gated channel subunit alpha 3 [Source:HGNC Symbol;Acc:HGNC:2150]	protein_coding	CNGA3	2	1261	0.625172696255647	0.0220754663376307	0.292313694843156
ENST00000272793.11	turquoise	TRUE	ENSG00000144357.18	ubiquitin protein ligase E3 component n-recognin 3 [Source:HGNC Symbol;Acc:HGNC:30467]	protein_coding	UBR3	2	130507	0.369051325590662	0.0129121812193986	0.508480593682178
ENST00000272972.7	blue	TRUE	ENSG00000144504.16	ankyrin repeat and MYND domain containing 1 [Source:HGNC Symbol;Acc:HGNC:20987]	protein_coding	ANKMY1	2	51281	-0.166584417703221	-0.010783283335461	0.417231228500469
ENST00000273183.8	brown	TRUE	ENSG00000144681.11	SH3 and cysteine rich domain [Source:HGNC Symbol;Acc:HGNC:11353]	protein_coding	STAC	3	6769	-0.066522996343858	-0.0929399321337892	0.72601657463737
ENST00000273261.8	turquoise	TRUE	ENSG00000144749.14	leucine rich repeats and immunoglobulin like domains 1 [Source:HGNC Symbol;Acc:HGNC:17360]	protein_coding	LRIG1	3	26018	0.538669449376502	0.04999715386595	0.762823863621957
ENST00000273352.8	grey	TRUE	ENSG00000144820.8	adhesion G protein-coupled receptor G7 [Source:HGNC Symbol;Acc:HGNC:19241]	protein_coding	ADGRG7	3	84873	-0.112144840237982	-0.0757741048045272	NA
ENST00000273550.12	green	TRUE	ENSG00000167996.16	ferritin heavy chain 1 [Source:HGNC Symbol;Acc:HGNC:3976]	protein_coding	FTH1	11	2495	-0.597830583131198	-0.0969897135413818	0.643013759747817
ENST00000274063.5	green	TRUE	ENSG00000145423.5	secreted frizzled related protein 2 [Source:HGNC Symbol;Acc:HGNC:10777]	protein_coding	SFRP2	4	6423	-0.431267460106572	-0.0226763728506023	0.828141349467949
ENST00000274289.8	black	TRUE	ENSG00000145632.15	polo like kinase 2 [Source:HGNC Symbol;Acc:HGNC:19699]	protein_coding	PLK2	5	10769	0.367646740937495	0.0325875754619087	0.240647405121858
ENST00000274306.7	brown	TRUE	ENSG00000145649.8	granzyme A [Source:HGNC Symbol;Acc:HGNC:4708]	protein_coding	GZMA	5	3001	-0.00091428878950432	-0.00420428234864191	0.681539483861005
ENST00000274364.11	turquoise	TRUE	ENSG00000145703.17	IQ motif containing GTPase activating protein 2 [Source:HGNC Symbol;Acc:HGNC:6111]	protein_coding	IQGAP2	5	10788	0.404333286268551	-0.0514903543009791	0.599902829430805
ENST00000274376.11	turquoise	TRUE	ENSG00000145715.15	RAS p21 protein activator 1 [Source:HGNC Symbol;Acc:HGNC:9871]	protein_coding	RASA1	5	5921	0.351578745372867	0.0176001820577707	0.488594227369981
ENST00000274458.9	grey	TRUE	ENSG00000145781.9	COMM domain containing 10 [Source:HGNC Symbol;Acc:HGNC:30201]	protein_coding	COMMD10	5	51397	-0.0848016840548553	0.0084968290296298	0.549216039506248
ENST00000274542.6	grey	TRUE	ENSG00000145860.13	ring finger protein 145 [Source:HGNC Symbol;Acc:HGNC:20853]	protein_coding	RNF145	5	153830	0.0152868696279324	0.0324435540040183	0.941254972158538
ENST00000274773.12	green	TRUE	ENSG00000146054.18	tripartite motif containing 7 [Source:HGNC Symbol;Acc:HGNC:16278]	protein_coding	TRIM7	5	81786	-0.516809712923172	-0.065633247451561	0.0354856840638043
ENST00000274793.12	brown	TRUE	ENSG00000146070.17	phospholipase A2 group VII [Source:HGNC Symbol;Acc:HGNC:9040]	protein_coding	PLA2G7	6	7941	-0.128484257633979	0.0373147600194754	0.249335708814702
ENST00000275493.7	yellow	TRUE	ENSG00000146648.21	epidermal growth factor receptor [Source:HGNC Symbol;Acc:HGNC:3236]	protein_coding	EGFR	7	1956	0.58268487432387	0.160517049419666	0.936567105986811
ENST00000275635.11	brown	TRUE	ENSG00000086730.17	linker for activation of T cells family member 2 [Source:HGNC Symbol;Acc:HGNC:12749]	protein_coding	LAT2	7	7462	-0.0283360139367122	-0.150225418290003	0.66490974949549
ENST00000276420.9	brown	TRUE	ENSG00000147443.13	docking protein 2 [Source:HGNC Symbol;Acc:HGNC:2991]	protein_coding	DOK2	8	9046	-0.108453465277556	-0.125219291283031	0.844388194018218
ENST00000276914.7	brown	TRUE	ENSG00000147872.10	perilipin 2 [Source:HGNC Symbol;Acc:HGNC:248]	protein_coding	PLIN2	9	123	-0.0508684396418806	-0.0748168893087024	0.887835197632634
ENST00000277480.7	grey	TRUE	ENSG00000148346.12	lipocalin 2 [Source:HGNC Symbol;Acc:HGNC:6526]	protein_coding	LCN2	9	3934	0.258686730858145	-0.012704737615612	0.191972498350996
ENST00000277537.10	blue	TRUE	ENSG00000148396.19	SEC16 homolog A, endoplasmic reticulum export factor [Source:HGNC Symbol;Acc:HGNC:29006]	protein_coding	SEC16A	9	9919	-0.0603634804805677	0.101027421806608	0.859904652005978
ENST00000277575.5	blue	TRUE	ENSG00000148429.15	USP6 N-terminal like [Source:HGNC Symbol;Acc:HGNC:16858]	protein_coding	USP6NL	10	9712	-0.121284581752474	0.00268992421906954	0.841942690545043
ENST00000278025.9	brown	TRUE	ENSG00000148803.12	fucose mutarotase [Source:HGNC Symbol;Acc:HGNC:24733]	protein_coding	FUOM	10	282969	-0.306674326143489	-0.06918405402299	0.656945420762387
ENST00000278064.7	turquoise	TRUE	ENSG00000197748.13	cilia and flagella associated protein 43 [Source:HGNC Symbol;Acc:HGNC:26684]	protein_coding	CFAP43	10	80217	0.660683270063895	0.153235825873834	0.85758641665059
ENST00000278070.7	turquoise	TRUE	ENSG00000148840.11	PPARG related coactivator 1 [Source:HGNC Symbol;Acc:HGNC:30025]	protein_coding	PPRC1	10	23082	0.466500188886667	0.0375514844467219	0.275014165368268
ENST00000278175.10	green	TRUE	ENSG00000148926.10	adrenomedullin [Source:HGNC Symbol;Acc:HGNC:259]	protein_coding	ADM	11	133	-0.418337647867081	-0.0777226291549424	0.215615950331334
ENST00000278222.7	grey	TRUE	ENSG00000148965.10	serum amyloid A4, constitutive [Source:HGNC Symbol;Acc:HGNC:10516]	protein_coding	SAA4	11	6291	0.400678578347425	0.0269202932646612	0.954917471089503
ENST00000278282.3	black	TRUE	ENSG00000149021.7	secretoglobin family 1A member 1 [Source:HGNC Symbol;Acc:HGNC:12523]	protein_coding	SCGB1A1	11	7356	0.253126086847368	-0.113651542946594	0.658613701974539
ENST00000278407.9	brown	TRUE	ENSG00000149131.17	serpin family G member 1 [Source:HGNC Symbol;Acc:HGNC:1228]	protein_coding	SERPING1	11	710	0.365577861869612	0.0463774139020413	0.975047493249312
ENST00000278840.9	grey	TRUE	ENSG00000134824.14	fatty acid desaturase 2 [Source:HGNC Symbol;Acc:HGNC:3575]	protein_coding	FADS2	11	9415	-0.0132183618724027	-0.0610200333630402	0.138096717176542
ENST00000278888.8	grey	TRUE	ENSG00000149534.9	membrane spanning 4-domains A2 [Source:HGNC Symbol;Acc:HGNC:7316]	protein_coding	MS4A2	11	2206	0.12265208165678	0.0760440611426867	0.84391157548883
ENST00000278968.10	yellow	TRUE	ENSG00000149591.17	transgelin [Source:HGNC Symbol;Acc:HGNC:11553]	protein_coding	TAGLN	11	6876	0.723856173121089	0.247557670624608	0.0480030154527254
ENST00000279249.3	green	TRUE	ENSG00000149798.5	CDC42 effector protein 2 [Source:HGNC Symbol;Acc:HGNC:16263]	protein_coding	CDC42EP2	11	10435	-0.52275009813046	-0.141066354007891	0.17664616173072
ENST00000279441.9	pink	TRUE	ENSG00000166670.10	matrix metallopeptidase 10 [Source:HGNC Symbol;Acc:HGNC:7156]	protein_coding	MMP10	11	4319	0.00884419357241512	0.0250779515765946	0.57273169198898
ENST00000279477.11	brown	TRUE	ENSG00000101307.16	signal regulatory protein beta 1 [Source:HGNC Symbol;Acc:HGNC:15928]	protein_coding	SIRPB1	20	10326	0.0189619233254579	-0.0927761428083357	NA
ENST00000279488.8	pink	TRUE	ENSG00000139318.8	dual specificity phosphatase 6 [Source:HGNC Symbol;Acc:HGNC:3072]	protein_coding	DUSP6	12	1848	-0.257433922628515	-0.18125841304515	0.0375057248120272
ENST00000279575.7	green	TRUE	ENSG00000230657.8	proline rich protein BstNI subfamily 4 [Source:HGNC Symbol;Acc:HGNC:9340]	protein_coding	PRB4	12	5545	-0.0715670460543105	-0.0352886473333773	NA
ENST00000279907.12	turquoise	TRUE	ENSG00000111647.13	bridge-like lipid transfer protein family member 3B [Source:HGNC Symbol;Acc:HGNC:29102]	protein_coding	BLTP3B	12	23074	0.343413022230853	-0.0242317147776012	0.700006828761221
ENST00000279968.8	grey	TRUE	ENSG00000150433.10	transmembrane protein 218 [Source:HGNC Symbol;Acc:HGNC:27344]	protein_coding	TMEM218	11	219854	0.0806840402247413	-0.0639039414576297	0.73627145027551
ENST00000280155.4	green	TRUE	ENSG00000150594.7	adrenoceptor alpha 2A [Source:HGNC Symbol;Acc:HGNC:281]	protein_coding	ADRA2A	10	150	-0.399156166193023	0.130108968512382	0.93500949527954
ENST00000280612.9	green	TRUE	ENSG00000151012.13	solute carrier family 7 member 11 [Source:HGNC Symbol;Acc:HGNC:11059]	protein_coding	SLC7A11	4	23657	-0.428293524362037	-0.0557715538955669	0.829761185648516
ENST00000280892.10	turquoise	TRUE	ENSG00000151247.13	eukaryotic translation initiation factor 4E [Source:HGNC Symbol;Acc:HGNC:3287]	protein_coding	EIF4E	4	1977	0.149313842149123	-0.0392235508010309	0.77949308739375
ENST00000281038.10	turquoise	TRUE	ENSG00000137513.11	asparaginyl-tRNA synthetase 2, mitochondrial [Source:HGNC Symbol;Acc:HGNC:26274]	protein_coding	NARS2	11	79731	0.17067562333089	-0.0477683767916973	0.298806061128194
ENST00000281172.10	grey	TRUE	ENSG00000151491.14	epidermal growth factor receptor pathway substrate 8 [Source:HGNC Symbol;Acc:HGNC:3420]	protein_coding	EPS8	12	2059	0.0991716314632127	-0.0191102079552964	NA
ENST00000281513.10	turquoise	TRUE	ENSG00000151779.14	NBAS subunit of NRZ tethering complex [Source:HGNC Symbol;Acc:HGNC:15625]	protein_coding	NBAS	2	51594	0.495992039496289	0.0349609263582178	0.782766599949349
ENST00000281830.4	green	TRUE	ENSG00000152049.7	potassium voltage-gated channel subfamily E regulatory subunit 4 [Source:HGNC Symbol;Acc:HGNC:6244]	protein_coding	KCNE4	2	23704	-0.0748223663597882	0.0593073479082582	0.866613899519735
ENST00000281938.7	green	TRUE	ENSG00000152137.8	heat shock protein family B (small) member 8 [Source:HGNC Symbol;Acc:HGNC:30171]	protein_coding	HSPB8	12	26353	-0.320332527943829	-0.0911037756978977	0.855360511360827
ENST00000282466.4	yellow	TRUE	ENSG00000152580.9	immunoglobulin superfamily member 10 [Source:HGNC Symbol;Acc:HGNC:26384]	protein_coding	IGSF10	3	285313	0.729779932493114	0.11024561690556	0.381418851409852
ENST00000282470.11	green	TRUE	ENSG00000152583.13	SPARC like 1 [Source:HGNC Symbol;Acc:HGNC:11220]	protein_coding	SPARCL1	4	8404	-0.0195889482136635	-0.171647120209772	0.947805439089161
ENST00000282633.10	turquoise	TRUE	ENSG00000099290.17	WASH complex subunit 2A [Source:HGNC Symbol;Acc:HGNC:23416]	protein_coding	WASHC2A	10	387680	0.446624095574376	0.109416199161922	0.579944627057193
ENST00000283179.14	turquoise	TRUE	ENSG00000153187.21	heterogeneous nuclear ribonucleoprotein U [Source:HGNC Symbol;Acc:HGNC:5048]	protein_coding	HNRNPU	1	3192	0.410763250135553	0.0323937337665674	0.919538853850646
ENST00000283195.11	turquoise	TRUE	ENSG00000153201.17	RAN binding protein 2 [Source:HGNC Symbol;Acc:HGNC:9848]	protein_coding	RANBP2	2	5903	0.524922830374062	0.058123447272683	0.791554547913829
ENST00000283206.9	turquoise	TRUE	ENSG00000153214.11	transmembrane protein 87B [Source:HGNC Symbol;Acc:HGNC:25913]	protein_coding	TMEM87B	2	84910	0.188236596414474	0.0517024417066297	0.187012890424383
ENST00000283296.12	grey	TRUE	ENSG00000069122.19	adhesion G protein-coupled receptor F5 [Source:HGNC Symbol;Acc:HGNC:19030]	protein_coding	ADGRF5	6	221395	0.106096820529472	0.246151721500841	0.763783668090429
ENST00000283365.14	green	TRUE	ENSG00000134769.23	dystrobrevin alpha [Source:HGNC Symbol;Acc:HGNC:3057]	protein_coding	DTNA	18	1837	-0.205118309455083	-0.0403818388222596	0.740127530298042
ENST00000283441.13	yellow	TRUE	ENSG00000188818.13	zinc finger DHHC-type containing 11 [Source:HGNC Symbol;Acc:HGNC:19158]	protein_coding	ZDHHC11	5	79844	0.571943804357839	0.0706878999192785	0.524746697326555
ENST00000283635.8	grey	TRUE	ENSG00000153563.17	CD8 subunit alpha [Source:HGNC Symbol;Acc:HGNC:1706]	protein_coding	CD8A	2	925	-0.209500027218893	-0.0414718533718453	0.678093810850492
ENST00000283752.10	grey	TRUE	ENSG00000057149.16	serpin family B member 3 [Source:HGNC Symbol;Acc:HGNC:10569]	protein_coding	SERPINB3	18	6317	0.0728757021261143	-0.103842025680704	0.349755094696762
ENST00000283871.10	green	TRUE	ENSG00000113924.12	homogentisate 1,2-dioxygenase [Source:HGNC Symbol;Acc:HGNC:4892]	protein_coding	HGD	3	3081	-0.294033461802013	-0.0919617300216417	0.996887285724621
ENST00000283916.11	pink	TRUE	ENSG00000153802.12	transmembrane serine protease 11D [Source:HGNC Symbol;Acc:HGNC:24059]	protein_coding	TMPRSS11D	4	9407	0.0981785176364204	-0.0693762039331023	0.403962463043474
ENST00000283936.5	turquoise	TRUE	ENSG00000153822.15	potassium inwardly rectifying channel subfamily J member 16 [Source:HGNC Symbol;Acc:HGNC:6262]	protein_coding	KCNJ16	17	3773	0.241154242285695	0.0309428306157263	0.799986021928545
ENST00000283943.9	blue	TRUE	ENSG00000153827.15	thyroid hormone receptor interactor 12 [Source:HGNC Symbol;Acc:HGNC:12306]	protein_coding	TRIP12	2	9320	-0.147714206696433	0.0382608967561038	0.970740766857109
ENST00000284440.9	green	TRUE	ENSG00000154277.13	ubiquitin C-terminal hydrolase L1 [Source:HGNC Symbol;Acc:HGNC:12513]	protein_coding	UCHL1	4	7345	-0.43534312418458	-0.0328245473462422	0.815692220576932
ENST00000284648.10	brown	TRUE	ENSG00000170909.14	osteoclast associated Ig-like receptor [Source:HGNC Symbol;Acc:HGNC:29960]	protein_coding	OSCAR	19	126014	-0.0548228650730268	-0.169941583681942	0.505991047042942
ENST00000284818.7	brown	TRUE	ENSG00000154589.7	lymphocyte antigen 96 [Source:HGNC Symbol;Acc:HGNC:17156]	protein_coding	LY96	8	23643	-0.171537506044219	-0.140046047294877	0.356780569787513
ENST00000284856.4	grey	TRUE	ENSG00000154620.6	thymosin beta 4 Y-linked [Source:HGNC Symbol;Acc:HGNC:11882]	protein_coding	TMSB4Y	Y	9087	-0.209439622105824	-0.133897819503522	0.667089286114259
ENST00000285199.12	yellow	TRUE	ENSG00000154914.17	ubiquitin specific peptidase 43 [Source:HGNC Symbol;Acc:HGNC:20072]	protein_coding	USP43	17	124739	0.859449755940528	0.226122234686147	0.0247937037404164
ENST00000285208.9	black	TRUE	ENSG00000154917.11	RAB6B, member RAS oncogene family [Source:HGNC Symbol;Acc:HGNC:14902]	protein_coding	RAB6B	3	51560	0.504788134946808	0.0259998860871167	0.688678046846245
ENST00000285238.13	green	TRUE	ENSG00000108846.16	ATP binding cassette subfamily C member 3 [Source:HGNC Symbol;Acc:HGNC:54]	protein_coding	ABCC3	17	8714	-0.178207663173289	0.00873161040832942	0.630897858182991
ENST00000285379.10	brown	TRUE	ENSG00000104267.10	carbonic anhydrase 2 [Source:HGNC Symbol;Acc:HGNC:1373]	protein_coding	CA2	8	760	-0.107549494843837	-0.21145641347448	0.756901852270691
ENST00000285930.9	green	TRUE	ENSG00000085662.14	aldo-keto reductase family 1 member B [Source:HGNC Symbol;Acc:HGNC:381]	protein_coding	AKR1B1	7	231	-0.513518730477347	-0.113543824712612	0.733254716640313
ENST00000285968.11	turquoise	TRUE	ENSG00000155561.15	nucleoporin 205 [Source:HGNC Symbol;Acc:HGNC:18658]	protein_coding	NUP205	7	23165	0.514776530799184	0.0507019988793237	0.678353537895874
ENST00000286298.5	green	TRUE	ENSG00000155850.9	solute carrier family 26 member 2 [Source:HGNC Symbol;Acc:HGNC:10994]	protein_coding	SLC26A2	5	1836	-0.238246500737506	-0.0664714924338676	0.0986117773530686
ENST00000286371.8	green	TRUE	ENSG00000069849.11	ATPase Na+/K+ transporting subunit beta 3 [Source:HGNC Symbol;Acc:HGNC:806]	protein_coding	ATP1B3	3	483	-0.129443298120185	-0.129383893084574	0.0261388730685389
ENST00000286574.9	black	TRUE	ENSG00000156076.10	WNT inhibitory factor 1 [Source:HGNC Symbol;Acc:HGNC:18081]	protein_coding	WIF1	12	11197	0.39233765196157	0.0599046597216674	0.560939785649638
ENST00000286604.9	pink	TRUE	ENSG00000173610.13	UDP glucuronosyltransferase family 2 member A1 complex locus [Source:HGNC Symbol;Acc:HGNC:12542]	protein_coding	UGT2A1	4	10941	0.0827985252403978	0.00785845711026478	0.720234477957084
ENST00000286692.8	turquoise	TRUE	ENSG00000156171.15	DNA damage regulated autophagy modulator 2 [Source:HGNC Symbol;Acc:HGNC:28769]	protein_coding	DRAM2	1	128338	0.404798323240589	-0.103034237114522	0.786727300822705
ENST00000287196.13	blue	TRUE	ENSG00000137817.17	poly(ADP-ribose) polymerase family member 6 [Source:HGNC Symbol;Acc:HGNC:26921]	protein_coding	PARP6	15	56965	0.233649051054528	-0.0021076204851456	0.289714775783466
ENST00000287275.6	grey	TRUE	ENSG00000156689.7	glycine-N-acyltransferase like 2 [Source:HGNC Symbol;Acc:HGNC:24178]	protein_coding	GLYATL2	11	219970	-0.0540741581453627	-0.0873700654068906	0.041453176008318
ENST00000287814.5	grey	TRUE	ENSG00000157150.5	TIMP metallopeptidase inhibitor 4 [Source:HGNC Symbol;Acc:HGNC:11823]	protein_coding	TIMP4	3	7079	0.00837238785937047	-0.257456260113868	0.331131485519457
ENST00000287820.10	brown	TRUE	ENSG00000132170.24	peroxisome proliferator activated receptor gamma [Source:HGNC Symbol;Acc:HGNC:9236]	protein_coding	PPARG	3	5468	-0.00345980328456779	-0.0636666059679109	NA
ENST00000287908.7	turquoise	TRUE	ENSG00000157214.14	STEAP2 metalloreductase [Source:HGNC Symbol;Acc:HGNC:17885]	protein_coding	STEAP2	7	261729	0.383475279257064	0.0432134322125962	0.175163035840026
ENST00000288390.2	yellow	TRUE	ENSG00000249481.7	spermatogenesis associated serine rich 1 [Source:HGNC Symbol;Acc:HGNC:22957]	protein_coding	SPATS1	6	221409	0.793506676391174	0.253048526387408	0.363268770835323
ENST00000288422.4	turquoise	TRUE	ENSG00000157625.16	TGF-beta activated kinase 1 (MAP3K7) binding protein 3 [Source:HGNC Symbol;Acc:HGNC:30681]	protein_coding	TAB3	X	257397	0.417754911751643	0.0590040745718909	0.86587295950432
ENST00000288513.9	blue	TRUE	ENSG00000157703.16	SVOP like [Source:HGNC Symbol;Acc:HGNC:27034]	protein_coding	SVOPL	7	136306	-0.258313520241335	0.130685562986728	0.249824983505551
ENST00000288670.14	yellow	TRUE	ENSG00000157827.20	formin like 2 [Source:HGNC Symbol;Acc:HGNC:18267]	protein_coding	FMNL2	2	114793	0.767831846190841	0.115425300793716	0.260119122501222
ENST00000288815.5	blue	TRUE	ENSG00000185585.20	olfactomedin like 2A [Source:HGNC Symbol;Acc:HGNC:27270]	protein_coding	OLFML2A	9	169611	-0.108212237506828	0.0712345932860369	0.77797230222835
ENST00000288943.5	pink	TRUE	ENSG00000158050.5	dual specificity phosphatase 2 [Source:HGNC Symbol;Acc:HGNC:3068]	protein_coding	DUSP2	2	1844	0.0293262810629945	-0.148726852524789	0.371404449075043
ENST00000289175.10	turquoise	TRUE	ENSG00000124831.20	LRR binding FLII interacting protein 1 [Source:HGNC Symbol;Acc:HGNC:6702]	protein_coding	LRRFIP1	2	9208	0.420220324672799	0.00735475619327918	0.928272550538403
ENST00000289473.11	brown	TRUE	ENSG00000158517.16	neutrophil cytosolic factor 1 [Source:HGNC Symbol;Acc:HGNC:7660]	protein_coding	NCF1	7	653361	-0.197055629890244	-0.0862577727105759	0.52230851885043
ENST00000289575.10	brown	TRUE	ENSG00000137491.15	solute carrier organic anion transporter family member 2B1 [Source:HGNC Symbol;Acc:HGNC:10962]	protein_coding	SLCO2B1	11	11309	0.0131446662641913	-0.101462604150348	0.863223764140284
ENST00000289707.10	brown	TRUE	ENSG00000158714.11	SLAM family member 8 [Source:HGNC Symbol;Acc:HGNC:21391]	protein_coding	SLAMF8	1	56833	-0.0397229850799489	-0.0564501911272446	0.999310748995855
ENST00000289902.2	brown	TRUE	ENSG00000158869.11	Fc epsilon receptor Ig [Source:HGNC Symbol;Acc:HGNC:3611]	protein_coding	FCER1G	1	2207	-0.125081054301971	-0.0970794127142177	0.469478351181121
ENST00000290317.9	yellow	TRUE	ENSG00000158296.14	solute carrier family 13 member 3 [Source:HGNC Symbol;Acc:HGNC:14430]	protein_coding	SLC13A3	20	64849	0.489443236104105	0.0853969085597579	0.633350482173387
ENST00000290349.11	green	TRUE	ENSG00000159228.13	carbonyl reductase 1 [Source:HGNC Symbol;Acc:HGNC:1548]	protein_coding	CBR1	21	873	-0.518527066873334	-0.153880119047199	0.951885753694292
ENST00000290354.6	green	TRUE	ENSG00000159231.6	carbonyl reductase 3 [Source:HGNC Symbol;Acc:HGNC:1549]	protein_coding	CBR3	21	874	-0.507129467456294	-0.0613502639062351	0.779431475247767
ENST00000290551.5	pink	TRUE	ENSG00000159388.6	BTG anti-proliferation factor 2 [Source:HGNC Symbol;Acc:HGNC:1131]	protein_coding	BTG2	1	7832	-0.0674610274008118	-0.158413760303019	0.218280587063965
ENST00000290573.7	brown	TRUE	ENSG00000159399.10	hexokinase 2 [Source:HGNC Symbol;Acc:HGNC:4923]	protein_coding	HK2	2	3099	0.0746025768630906	-0.018497834496731	0.296099294861223
ENST00000290765.9	grey	TRUE	ENSG00000133433.11	glutathione S-transferase theta 2B [Source:HGNC Symbol;Acc:HGNC:33437]	protein_coding	GSTT2B	22	653689	0.135849707852991	0.216024463370588	0.775055552777039
ENST00000290858.11	turquoise	TRUE	ENSG00000067955.15	core-binding factor subunit beta [Source:HGNC Symbol;Acc:HGNC:1539]	protein_coding	CBFB	16	865	0.0441770385268634	-0.112523051824352	0.945034188662753
ENST00000290902.10	grey	TRUE	ENSG00000159674.12	spondin 2 [Source:HGNC Symbol;Acc:HGNC:11253]	protein_coding	SPON2	4	10417	0.346914004035387	0.156535333365544	0.791176210686846
ENST00000290953.3	brown	TRUE	ENSG00000159723.5	agouti related neuropeptide [Source:HGNC Symbol;Acc:HGNC:330]	protein_coding	AGRP	16	181	-0.00721339794696572	-0.122094998319619	NA
ENST00000291009.4	black	TRUE	ENSG00000159763.4	prolactin induced protein [Source:HGNC Symbol;Acc:HGNC:8993]	protein_coding	PIP	7	5304	0.0859080181241105	0.0458003777350013	0.119302347053736
ENST00000291526.5	green	TRUE	ENSG00000160181.9	trefoil factor 2 [Source:HGNC Symbol;Acc:HGNC:11756]	protein_coding	TFF2	21	7032	-0.476610829562361	-0.0415556598769461	0.133314695041224
ENST00000291527.3	green	TRUE	ENSG00000160182.3	trefoil factor 1 [Source:HGNC Symbol;Acc:HGNC:11755]	protein_coding	TFF1	21	7031	-0.503164667251236	0.0753836453545703	0.380852443589827
ENST00000291934.4	grey	TRUE	ENSG00000160472.5	transmembrane protein 190 [Source:HGNC Symbol;Acc:HGNC:29632]	protein_coding	TMEM190	19	147744	-0.017978093427143	-0.0568745493041272	0.727109822335815
ENST00000292199.6	grey	TRUE	ENSG00000160703.17	NLR family member X1 [Source:HGNC Symbol;Acc:HGNC:29890]	protein_coding	NLRX1	11	79671	0.0259623155176046	0.0593940270012045	0.821001302398349
ENST00000292401.9	green	TRUE	ENSG00000160862.13	alpha-2-glycoprotein 1, zinc-binding [Source:HGNC Symbol;Acc:HGNC:910]	protein_coding	AZGP1	7	563	-0.536656104448194	-0.01013293623317	0.364668124883664
ENST00000292432.10	brown	TRUE	ENSG00000160883.11	hexokinase 3 [Source:HGNC Symbol;Acc:HGNC:4925]	protein_coding	HK3	5	3101	-0.0330936875352682	-0.120654355534309	0.755119200360213
ENST00000292433.4	pink	TRUE	ENSG00000160888.7	immediate early response 2 [Source:HGNC Symbol;Acc:HGNC:28871]	protein_coding	IER2	19	9592	-0.160984512645424	-0.0858689885446814	0.462923216671225
ENST00000292586.11	turquoise	TRUE	ENSG00000161010.16	MRN complex interacting protein [Source:HGNC Symbol;Acc:HGNC:30817]	protein_coding	MRNIP	5	51149	0.139104299732708	-0.0870143326728741	0.928272550538403
ENST00000292641.4	black	TRUE	ENSG00000161055.4	secretoglobin family 3A member 1 [Source:HGNC Symbol;Acc:HGNC:18384]	protein_coding	SCGB3A1	5	92304	0.144932617714936	0.0319298799848443	0.723707408303343
ENST00000292907.8	grey	TRUE	ENSG00000161281.11	cytochrome c oxidase subunit 7A1 [Source:HGNC Symbol;Acc:HGNC:2287]	protein_coding	COX7A1	19	1346	-0.0673935303416205	-0.0952394006631693	0.486920741850985
ENST00000293230.10	grey	TRUE	ENSG00000161544.10	cytoglobin [Source:HGNC Symbol;Acc:HGNC:16505]	protein_coding	CYGB	17	114757	-0.125985848293952	-0.00239655535669098	0.121557103020213
ENST00000293328.8	turquoise	TRUE	ENSG00000173757.11	signal transducer and activator of transcription 5B [Source:HGNC Symbol;Acc:HGNC:11367]	protein_coding	STAT5B	17	6777	0.234663198859993	-0.0694001266295243	0.976965846818437
ENST00000293349.10	red	TRUE	ENSG00000068137.15	pleckstrin homology, MyTH4 and FERM domain containing H3 [Source:HGNC Symbol;Acc:HGNC:26105]	protein_coding	PLEKHH3	17	79990	-0.163243502290211	-0.0758493315713334	0.243184064377238
ENST00000293379.9	brown	TRUE	ENSG00000161638.11	integrin subunit alpha 5 [Source:HGNC Symbol;Acc:HGNC:6141]	protein_coding	ITGA5	12	3678	-0.0493877852493075	-0.0868311316580133	0.832862258719575
ENST00000293756.5	green	TRUE	ENSG00000161896.12	inositol hexakisphosphate kinase 3 [Source:HGNC Symbol;Acc:HGNC:17269]	protein_coding	IP6K3	6	117283	-0.201468241116367	-0.00599289792671182	0.728409223345911
ENST00000293825.11	brown	TRUE	ENSG00000239697.12	TNF superfamily member 12 [Source:HGNC Symbol;Acc:HGNC:11927]	protein_coding	TNFSF12	17	8742	0.110187051632142	0.00778791648303329	0.920553344347671
ENST00000293861.8	green	TRUE	ENSG00000161981.11	small nuclear ribonucleoprotein U11/U12 subunit 25 [Source:HGNC Symbol;Acc:HGNC:14161]	protein_coding	SNRNP25	16	79622	-0.209169191208052	-0.0151886128596256	0.533363666304038
ENST00000293872.13	green	TRUE	ENSG00000007392.17	LUC7 like [Source:HGNC Symbol;Acc:HGNC:6723]	protein_coding	LUC7L	16	55692	-0.604162242140982	-0.193180908517407	0.0104688134503501
ENST00000293981.10	grey	TRUE	ENSG00000162076.13	FLYWCH family member 2 [Source:HGNC Symbol;Acc:HGNC:25178]	protein_coding	FLYWCH2	16	114984	0.00311407289544523	0.0505642451363406	0.676250845579729
ENST00000294119.6	grey	TRUE	ENSG00000162191.14	UBX domain protein 1 [Source:HGNC Symbol;Acc:HGNC:18402]	protein_coding	UBXN1	11	51035	0.0216804433106914	0.168310479376906	0.602767354239391
ENST00000294338.7	grey	TRUE	ENSG00000162366.8	PDZK1 interacting protein 1 [Source:HGNC Symbol;Acc:HGNC:16887]	protein_coding	PDZK1IP1	1	10158	0.177717145319808	0.0676223209139473	0.00729814111134847
ENST00000294507.4	brown	TRUE	ENSG00000162511.8	lysosomal protein transmembrane 5 [Source:HGNC Symbol;Acc:HGNC:29612]	protein_coding	LAPTM5	1	7805	-0.117093714102843	-0.112568949343976	0.58945652735387
ENST00000294678.6	yellow	TRUE	ENSG00000122417.16	outer dense fiber of sperm tails 2 like [Source:HGNC Symbol;Acc:HGNC:29225]	protein_coding	ODF2L	1	57489	0.543823089000103	0.0518989807676207	0.997035934203918
ENST00000295055.12	yellow	TRUE	ENSG00000162949.16	calpain 13 [Source:HGNC Symbol;Acc:HGNC:16663]	protein_coding	CAPN13	2	92291	0.524783309338043	0.0762777551572924	0.674169085879401
ENST00000295238.11	magenta	TRUE	ENSG00000082258.13	cyclin T2 [Source:HGNC Symbol;Acc:HGNC:1600]	protein_coding	CCNT2	2	905	0.215329870246314	0.094951993580873	0.735680339649742
ENST00000295290.12	blue	TRUE	ENSG00000163138.19	parkin coregulated like [Source:HGNC Symbol;Acc:HGNC:28442]	protein_coding	PACRGL	4	133015	0.0494619791087068	0.0328367178011969	0.940868755111913
ENST00000295367.5	green	TRUE	ENSG00000163209.15	small proline rich protein 3 [Source:HGNC Symbol;Acc:HGNC:11268]	protein_coding	SPRR3	1	6707	-0.256788027053973	-0.094592197946787	0.726419365865883
ENST00000295566.8	blue	TRUE	ENSG00000163374.20	YY1 associated protein 1 [Source:HGNC Symbol;Acc:HGNC:30935]	protein_coding	YY1AP1	1	55249	0.0874860341227236	-0.0263829535622368	0.975269659733166
ENST00000295598.10	turquoise	TRUE	ENSG00000163399.16	ATPase Na+/K+ transporting subunit alpha 1 [Source:HGNC Symbol;Acc:HGNC:799]	protein_coding	ATP1A1	1	476	0.37861929056391	0.0358390193224699	0.460860416630772
ENST00000295605.6	turquoise	TRUE	ENSG00000163406.11	solute carrier family 15 member 2 [Source:HGNC Symbol;Acc:HGNC:10921]	protein_coding	SLC15A2	3	6565	0.272617936515568	0.071811561548297	0.97247261638318
ENST00000295683.3	brown	TRUE	ENSG00000163464.8	C-X-C motif chemokine receptor 1 [Source:HGNC Symbol;Acc:HGNC:6026]	protein_coding	CXCR1	2	3577	-0.0622784311434508	-0.160152619830233	0.043144344658649
ENST00000295750.5	green	TRUE	ENSG00000115657.14	ATP binding cassette subfamily B member 6 (Langereis blood group) [Source:HGNC Symbol;Acc:HGNC:47]	protein_coding	ABCB6	2	10058	-0.181768047918937	-0.00441817592672334	0.582107313586157
ENST00000295809.12	brown	TRUE	ENSG00000163565.20	interferon gamma inducible protein 16 [Source:HGNC Symbol;Acc:HGNC:5395]	protein_coding	IFI16	1	3428	0.119372564326978	-0.0879921199128534	0.400561190479041
ENST00000295888.9	turquoise	TRUE	ENSG00000163625.17	WD repeat and FYVE domain containing 3 [Source:HGNC Symbol;Acc:HGNC:20751]	protein_coding	WDFY3	4	23001	0.623948987098446	0.0964263931605507	0.987421401401357
ENST00000295924.12	turquoise	TRUE	ENSG00000163659.13	TCDD inducible poly(ADP-ribose) polymerase [Source:HGNC Symbol;Acc:HGNC:23696]	protein_coding	TIPARP	3	25976	0.149518374672665	-0.0263428769993112	0.22448984591167
ENST00000295951.7	turquoise	TRUE	ENSG00000163681.17	sarcolemma associated protein [Source:HGNC Symbol;Acc:HGNC:16643]	protein_coding	SLMAP	3	7871	0.241944383510676	0.0362096682358117	0.851243308988332
ENST00000295952.7	blue	TRUE	ENSG00000163681.17	sarcolemma associated protein [Source:HGNC Symbol;Acc:HGNC:16643]	protein_coding	SLMAP	3	7871	-0.145979473671649	-0.00917459960339559	0.619802208832648
ENST00000295956.9	turquoise	TRUE	ENSG00000136068.16	filamin B [Source:HGNC Symbol;Acc:HGNC:3755]	protein_coding	FLNB	3	2317	0.669790636636609	0.0932760432075985	0.439284779597423
ENST00000295992.8	brown	TRUE	ENSG00000163710.9	procollagen C-endopeptidase enhancer 2 [Source:HGNC Symbol;Acc:HGNC:8739]	protein_coding	PCOLCE2	3	26577	-0.0810546658710587	-0.133716049474828	NA
ENST00000296026.4	pink	TRUE	ENSG00000163734.4	C-X-C motif chemokine ligand 3 [Source:HGNC Symbol;Acc:HGNC:4604]	protein_coding	CXCL3	4	2921	0.109909304544241	-0.110665939717519	0.230029677218256
ENST00000296027.5	brown	TRUE	ENSG00000163735.7	C-X-C motif chemokine ligand 5 [Source:HGNC Symbol;Acc:HGNC:10642]	protein_coding	CXCL5	4	6374	0.126923759901061	-0.102950216215444	0.580857529019591
ENST00000296046.4	grey	TRUE	ENSG00000163751.4	carboxypeptidase A3 [Source:HGNC Symbol;Acc:HGNC:2298]	protein_coding	CPA3	3	1359	-0.142364472635611	0.037256473705251	0.526642306998494
ENST00000296088.12	brown	TRUE	ENSG00000163788.14	SNF related kinase [Source:HGNC Symbol;Acc:HGNC:30598]	protein_coding	SNRK	3	54861	0.311195333883565	-0.0263279190599899	0.784436809491093
ENST00000296122.10	grey	TRUE	ENSG00000213639.11	protein phosphatase 1 catalytic subunit beta [Source:HGNC Symbol;Acc:HGNC:9282]	protein_coding	PPP1CB	2	5500	0.0385730127082459	0.0588187200039842	0.866704128586325
ENST00000296130.5	brown	TRUE	ENSG00000163815.6	C-type lectin domain family 3 member B [Source:HGNC Symbol;Acc:HGNC:11891]	protein_coding	CLEC3B	3	7123	0.123915122579046	-0.0555601391527244	NA
ENST00000296140.4	brown	TRUE	ENSG00000163823.4	C-C motif chemokine receptor 1 [Source:HGNC Symbol;Acc:HGNC:1602]	protein_coding	CCR1	3	1230	-0.126458488613779	-0.100369296376038	0.349241343467069
ENST00000296218.8	grey	TRUE	ENSG00000163879.11	dynein axonemal light intermediate chain 1 [Source:HGNC Symbol;Acc:HGNC:14353]	protein_coding	DNALI1	1	7802	0.119890119189213	-0.0752411082139622	0.577354582544366
ENST00000296302.11	turquoise	TRUE	ENSG00000163939.19	polybromo 1 [Source:HGNC Symbol;Acc:HGNC:30064]	protein_coding	PBRM1	3	55193	0.479968922477241	0.020825999070064	0.971568828500752
ENST00000296370.4	green	TRUE	ENSG00000163993.7	S100 calcium binding protein P [Source:HGNC Symbol;Acc:HGNC:10504]	protein_coding	S100P	4	6286	-0.608150511170249	-0.0560533583867582	0.127528367499867
ENST00000296519.6	blue	TRUE	ENSG00000164118.13	centrosomal protein 44 [Source:HGNC Symbol;Acc:HGNC:29356]	protein_coding	CEP44	4	80817	0.0419531176219587	0.118319645711861	0.411470960995548
ENST00000296522.11	brown	TRUE	ENSG00000164120.14	15-hydroxyprostaglandin dehydrogenase [Source:HGNC Symbol;Acc:HGNC:5154]	protein_coding	HPGD	4	3248	0.0618168410107756	-0.0284671565845209	0.593167438351368
ENST00000296674.13	turquoise	TRUE	ENSG00000186468.13	ribosomal protein S23 [Source:HGNC Symbol;Acc:HGNC:10410]	protein_coding	RPS23	5	6228	-0.103131872633076	-0.00504066665744534	0.670676066434225
ENST00000296694.5	grey	TRUE	ENSG00000164265.9	secretoglobin family 3A member 2 [Source:HGNC Symbol;Acc:HGNC:18391]	protein_coding	SCGB3A2	5	117156	0.0318221592410089	0.054350642929661	NA
ENST00000296733.5	grey	TRUE	ENSG00000164287.13	cell division cycle 20B [Source:HGNC Symbol;Acc:HGNC:24222]	protein_coding	CDC20B	5	166979	0.234045312499684	-0.00460854993978422	0.595593364509075
ENST00000296873.11	black	TRUE	ENSG00000164402.14	septin 8 [Source:HGNC Symbol;Acc:HGNC:16511]	protein_coding	SEPTIN8	5	23176	0.0677418263250039	0.0370959784024459	0.727859053205687
ENST00000297185.9	grey	TRUE	ENSG00000113013.16	heat shock protein family A (Hsp70) member 9 [Source:HGNC Symbol;Acc:HGNC:5244]	protein_coding	HSPA9	5	3313	-0.116153429423828	-0.0656442942614823	0.82450532955005
ENST00000297186.7	grey	TRUE	ENSG00000169402.16	radial spoke head 10 homolog B2 [Source:HGNC Symbol;Acc:HGNC:34385]	protein_coding	RSPH10B2	7	728194	0.150309701691778	0.0913013002624624	0.983403247890181
ENST00000297205.7	green	TRUE	ENSG00000164647.9	STEAP family member 1 [Source:HGNC Symbol;Acc:HGNC:11378]	protein_coding	STEAP1	7	26872	-0.125422066071486	0.0397043024968404	0.0985435956065996
ENST00000297258.11	brown	TRUE	ENSG00000164687.11	fatty acid binding protein 5 [Source:HGNC Symbol;Acc:HGNC:3560]	protein_coding	FABP5	8	2171	-0.332388351298837	-0.224298412781901	0.277397828200747
ENST00000297338.7	turquoise	TRUE	ENSG00000164754.16	RAD21 cohesin complex component [Source:HGNC Symbol;Acc:HGNC:9811]	protein_coding	RAD21	8	5885	0.268352739803789	-0.0118765787747761	0.28266315133566
ENST00000297439.4	green	TRUE	ENSG00000164825.4	defensin beta 1 [Source:HGNC Symbol;Acc:HGNC:2766]	protein_coding	DEFB1	8	1672	-0.549656715638541	-0.0343863875329554	0.0938405959273568
ENST00000297447.10	grey	TRUE	ENSG00000164830.19	oxidation resistance 1 [Source:HGNC Symbol;Acc:HGNC:15822]	protein_coding	OXR1	8	55074	0.195064922698082	-0.184018899037668	0.798437327646092
ENST00000297494.8	green	TRUE	ENSG00000164867.11	nitric oxide synthase 3 [Source:HGNC Symbol;Acc:HGNC:7876]	protein_coding	NOS3	7	4846	-0.305788069747318	-0.0644030770880486	0.773570953629423
ENST00000297504.10	green	TRUE	ENSG00000197150.13	ATP binding cassette subfamily B member 8 [Source:HGNC Symbol;Acc:HGNC:49]	protein_coding	ABCB8	7	11194	-0.332876458498416	-0.0942396752486245	0.586711723383837
ENST00000297564.6	grey	TRUE	ENSG00000164919.11	cytochrome c oxidase subunit 6C [Source:HGNC Symbol;Acc:HGNC:2285]	protein_coding	COX6C	8	1345	0.0688873506397204	0.0960207270414941	NA
ENST00000297873.9	grey	TRUE	ENSG00000165171.11	methyltransferase like 27 [Source:HGNC Symbol;Acc:HGNC:19068]	protein_coding	METTL27	7	155368	-0.0277299789247896	-0.185909738047306	0.278724510661756
ENST00000298032.10	turquoise	TRUE	ENSG00000165309.14	armadillo repeat containing 3 [Source:HGNC Symbol;Acc:HGNC:30964]	protein_coding	ARMC3	10	219681	0.377454500727366	0.02230323910298	0.762633879032333
ENST00000298468.9	turquoise	TRUE	ENSG00000165637.14	voltage dependent anion channel 2 [Source:HGNC Symbol;Acc:HGNC:12672]	protein_coding	VDAC2	10	7417	0.325749349322543	-0.0981300429517964	0.418113454895774
ENST00000298552.9	turquoise	TRUE	ENSG00000165699.15	TSC complex subunit 1 [Source:HGNC Symbol;Acc:HGNC:12362]	protein_coding	TSC1	9	7248	0.431520559581163	-0.058668994113791	0.139656070241734
ENST00000298687.9	grey	TRUE	ENSG00000165795.25	NDRG family member 2 [Source:HGNC Symbol;Acc:HGNC:14460]	protein_coding	NDRG2	14	57447	0.202899972857166	-0.0299445576138997	0.829007207654979
ENST00000298815.13	turquoise	TRUE	ENSG00000165895.19	Rho GTPase activating protein 42 [Source:HGNC Symbol;Acc:HGNC:26545]	protein_coding	ARHGAP42	11	143872	0.339388364627673	0.105327772795448	0.846984103432834
ENST00000298852.8	grey	TRUE	ENSG00000165916.9	proteasome 26S subunit, ATPase 3 [Source:HGNC Symbol;Acc:HGNC:9549]	protein_coding	PSMC3	11	5702	0.0638624697134108	-0.0423342540470575	0.904810754143151
ENST00000299135.6	blue	TRUE	ENSG00000140153.18	WD repeat domain 20 [Source:HGNC Symbol;Acc:HGNC:19667]	protein_coding	WDR20	14	91833	0.0485324291262635	0.0582748601489657	NA
ENST00000299178.4	turquoise	TRUE	ENSG00000166148.4	arginine vasopressin receptor 1A [Source:HGNC Symbol;Acc:HGNC:895]	protein_coding	AVPR1A	12	552	0.17754304617384	-0.0651793629614506	0.50916204096195
ENST00000299179.9	grey	TRUE	ENSG00000055950.17	mitochondrial ribosomal protein L43 [Source:HGNC Symbol;Acc:HGNC:14517]	protein_coding	MRPL43	10	84545	0.0567623206362011	-0.0471970948051521	0.991244382779925
ENST00000299339.3	green	TRUE	ENSG00000134873.10	claudin 10 [Source:HGNC Symbol;Acc:HGNC:2033]	protein_coding	CLDN10	13	9071	-0.540843053400643	-0.070151426196704	0.306274484155328
ENST00000299367.10	brown	TRUE	ENSG00000166278.16	complement C2 [Source:HGNC Symbol;Acc:HGNC:1248]	protein_coding	C2	6	717	0.177418746072351	-0.10360350809144	0.856349155057926
ENST00000299438.13	grey	TRUE	ENSG00000166347.19	cytochrome b5 type A [Source:HGNC Symbol;Acc:HGNC:2570]	protein_coding	CYB5A	18	1528	-0.0757060996326523	0.0696730516246998	0.957343989938148
ENST00000299502.9	green	TRUE	ENSG00000197632.9	serpin family B member 2 [Source:HGNC Symbol;Acc:HGNC:8584]	protein_coding	SERPINB2	18	5055	-0.135081049585596	0.0766004116102033	0.0509651569253549
ENST00000299543.9	blue	TRUE	ENSG00000060069.18	CTD phosphatase subunit 1 [Source:HGNC Symbol;Acc:HGNC:2498]	protein_coding	CTDP1	18	9150	-0.168207202029373	0.0709721054880141	0.823677706228656
ENST00000299606.6	grey	TRUE	ENSG00000166478.10	zinc finger protein 143 [Source:HGNC Symbol;Acc:HGNC:12928]	protein_coding	ZNF143	11	7702	-0.0410752842653373	-0.0627056648814069	0.959490078101105
ENST00000299610.5	brown	TRUE	ENSG00000166482.12	microfibril associated protein 4 [Source:HGNC Symbol;Acc:HGNC:7035]	protein_coding	MFAP4	17	4239	0.237406768368912	0.0522363779707685	0.366965148875787
ENST00000299626.10	turquoise	TRUE	ENSG00000159063.14	ALG8 alpha-1,3-glucosyltransferase [Source:HGNC Symbol;Acc:HGNC:23161]	protein_coding	ALG8	11	79053	0.221390793869651	-0.00739502282240178	0.219527507544621
ENST00000299641.8	grey	TRUE	ENSG00000166507.19	N-deacetylase and N-sulfotransferase 2 [Source:HGNC Symbol;Acc:HGNC:7681]	protein_coding	NDST2	10	8509	-0.116700719909111	-0.0474841951136652	0.586820825533494
ENST00000299767.10	turquoise	TRUE	ENSG00000166598.16	heat shock protein 90 beta family member 1 [Source:HGNC Symbol;Acc:HGNC:12028]	protein_coding	HSP90B1	12	7184	0.273143254769719	0.0474755184982746	0.267437247710444
ENST00000299824.6	black	TRUE	ENSG00000101445.10	protein phosphatase 1 regulatory subunit 16B [Source:HGNC Symbol;Acc:HGNC:15850]	protein_coding	PPP1R16B	20	26051	0.410930409812893	0.0191383674890844	0.988818991260817
ENST00000299927.4	blue	TRUE	ENSG00000166716.10	zinc finger protein 592 [Source:HGNC Symbol;Acc:HGNC:28986]	protein_coding	ZNF592	15	9640	-0.0347379636308197	0.0182997273299293	0.695938059716723
ENST00000300057.5	green	TRUE	ENSG00000166823.6	mesoderm posterior bHLH transcription factor 1 [Source:HGNC Symbol;Acc:HGNC:29658]	protein_coding	MESP1	15	55897	-0.533145840560935	0.0237703590945263	0.0484965448677238
ENST00000300060.7	brown	TRUE	ENSG00000166825.15	alanyl aminopeptidase, membrane [Source:HGNC Symbol;Acc:HGNC:500]	protein_coding	ANPEP	15	290	0.0916578028063676	0.0699215194493947	0.776067145296951
ENST00000300061.3	black	TRUE	ENSG00000166828.3	sodium channel epithelial 1 subunit gamma [Source:HGNC Symbol;Acc:HGNC:10602]	protein_coding	SCNN1G	16	6340	0.511676224230723	0.029890700036113	0.649947950009632
ENST00000300113.3	grey	TRUE	ENSG00000166869.3	calcineurin like EF-hand protein 2 [Source:HGNC Symbol;Acc:HGNC:24927]	protein_coding	CHP2	16	63928	-0.158157977201496	-0.223968027195949	0.430882819338276
ENST00000300175.9	grey	TRUE	ENSG00000166922.9	secretogranin V [Source:HGNC Symbol;Acc:HGNC:10816]	protein_coding	SCG5	15	6447	-0.124158766911985	0.102913079996003	0.797933333568261
ENST00000300184.8	brown	TRUE	ENSG00000166927.13	membrane spanning 4-domains A7 [Source:HGNC Symbol;Acc:HGNC:13378]	protein_coding	MS4A7	11	58475	0.0148426304299029	-0.123817587825097	0.903501039874667
ENST00000300231.6	grey	TRUE	ENSG00000166963.13	microtubule associated protein 1A [Source:HGNC Symbol;Acc:HGNC:6835]	protein_coding	MAP1A	15	4130	0.0488948557304694	0.0218748722353052	0.865384373288131
ENST00000300692.9	brown	TRUE	ENSG00000167286.11	CD3 delta subunit of T-cell receptor complex [Source:HGNC Symbol;Acc:HGNC:1673]	protein_coding	CD3D	11	915	-0.207994174528037	-0.0260127790840875	0.116970505644434
ENST00000300797.7	grey	TRUE	ENSG00000167371.21	proline rich transmembrane protein 2 [Source:HGNC Symbol;Acc:HGNC:30500]	protein_coding	PRRT2	16	112476	0.324380313197395	0.381916139007734	0.881874906512585
ENST00000301015.14	yellow	TRUE	ENSG00000103335.22	piezo type mechanosensitive ion channel component 1 [Source:HGNC Symbol;Acc:HGNC:28993]	protein_coding	PIEZO1	16	9780	0.647174338058283	0.137582152430378	0.379971837285851
ENST00000301030.10	grey	TRUE	ENSG00000167522.17	ankyrin repeat domain containing 11 [Source:HGNC Symbol;Acc:HGNC:21316]	protein_coding	ANKRD11	16	29123	0.246871874207709	-0.0363025410012014	0.90894718158258
ENST00000301096.8	magenta	TRUE	ENSG00000167766.21	zinc finger protein 83 [Source:HGNC Symbol;Acc:HGNC:13158]	protein_coding	ZNF83	19	55769	-0.00935640215789301	0.169117013605883	0.693997879216337
ENST00000301141.10	grey	TRUE	ENSG00000255974.8	cytochrome P450 family 2 subfamily A member 6 [Source:HGNC Symbol;Acc:HGNC:2610]	protein_coding	CYP2A6	19	1548	-0.0756272905782809	-0.15136898789348	0.39991298732034
ENST00000301149.8	brown	TRUE	ENSG00000167588.13	glycerol-3-phosphate dehydrogenase 1 [Source:HGNC Symbol;Acc:HGNC:4455]	protein_coding	GPD1	12	2819	0.0101037477045609	-0.11402721886782	0.720564840789892
ENST00000301200.3	green	TRUE	ENSG00000167617.3	CDC42 effector protein 5 [Source:HGNC Symbol;Acc:HGNC:17408]	protein_coding	CDC42EP5	19	148170	-0.625999177885273	-0.0399368301137181	0.0647351130557088
ENST00000301258.5	green	TRUE	ENSG00000167653.5	prostate stem cell antigen [Source:HGNC Symbol;Acc:HGNC:9500]	protein_coding	PSCA	8	8000	-0.168546523658543	-0.0433257774844863	0.640639490708136
ENST00000301263.5	grey	TRUE	ENSG00000167656.5	lymphocyte antigen 6 family member D [Source:HGNC Symbol;Acc:HGNC:13348]	protein_coding	LY6D	8	8581	-0.255636016288835	-0.0830550278762612	0.248718366115385
ENST00000301286.5	yellow	TRUE	ENSG00000167676.5	perilipin 4 [Source:HGNC Symbol;Acc:HGNC:29393]	protein_coding	PLIN4	19	729359	0.497287034083638	0.145849119350765	0.943539598427434
ENST00000301332.3	grey	TRUE	ENSG00000167702.13	kinesin family member C2 [Source:HGNC Symbol;Acc:HGNC:29530]	protein_coding	KIFC2	8	90990	0.277146945562277	0.151667619242724	0.841194045674729
ENST00000301464.4	green	TRUE	ENSG00000167779.9	insulin like growth factor binding protein 6 [Source:HGNC Symbol;Acc:HGNC:5475]	protein_coding	IGFBP6	12	3489	-0.204177976751923	0.00996045528023446	0.38241636383969
ENST00000301776.9	green	TRUE	ENSG00000162174.12	asparaginase and isoaspartyl peptidase 1 [Source:HGNC Symbol;Acc:HGNC:16448]	protein_coding	ASRGL1	11	80150	-0.394732626819247	-0.135837126054876	0.186046858563385
ENST00000301821.11	grey	TRUE	ENSG00000168028.15	ribosomal protein SA [Source:HGNC Symbol;Acc:HGNC:6502]	protein_coding	RPSA	3	3921	0.0276924920962246	0.0393513590448495	0.900961335243146
ENST00000301873.11	turquoise	TRUE	ENSG00000168056.18	latent transforming growth factor beta binding protein 3 [Source:HGNC Symbol;Acc:HGNC:6716]	protein_coding	LTBP3	11	4054	0.477533673296541	0.083400672589957	0.577753599259442
ENST00000301887.9	brown	TRUE	ENSG00000168062.10	basic leucine zipper ATF-like transcription factor 2 [Source:HGNC Symbol;Acc:HGNC:25163]	protein_coding	BATF2	11	116071	-0.0442365493565058	0.0738677190247477	0.437128446406665
ENST00000301897.5	blue	TRUE	ENSG00000168071.22	coiled-coil domain containing 88B [Source:HGNC Symbol;Acc:HGNC:26757]	protein_coding	CCDC88B	11	283234	-0.272458783894995	-0.0437430224717749	0.565118300244005
ENST00000301938.4	yellow	TRUE	ENSG00000171931.13	F-box and WD repeat domain containing 10 [Source:HGNC Symbol;Acc:HGNC:1211]	protein_coding	FBXW10	17	10517	0.452957030558083	0.076079681878208	0.881576481583828
ENST00000301959.9	turquoise	TRUE	ENSG00000127954.13	STEAP4 metalloreductase [Source:HGNC Symbol;Acc:HGNC:21923]	protein_coding	STEAP4	7	79689	0.429455815916658	0.109548435805329	0.860321717568734
ENST00000302014.11	brown	TRUE	ENSG00000170458.15	CD14 molecule [Source:HGNC Symbol;Acc:HGNC:1628]	protein_coding	CD14	5	929	-0.00285950991658484	-0.162651557030728	0.301188989288774
ENST00000302017.4	green	TRUE	ENSG00000181444.13	zinc finger protein 467 [Source:HGNC Symbol;Acc:HGNC:23154]	protein_coding	ZNF467	7	168544	-0.393657934048695	-0.0115415705726759	0.928646557652442
ENST00000302096.5	grey	TRUE	ENSG00000171695.11	LKAAEAR motif containing 1 [Source:HGNC Symbol;Acc:HGNC:33718]	protein_coding	LKAAEAR1	20	198437	0.217381782660555	0.0828296334686627	0.349275632038693
ENST00000302125.9	green	TRUE	ENSG00000170476.16	marginal zone B and B1 cell specific protein [Source:HGNC Symbol;Acc:HGNC:30125]	protein_coding	MZB1	5	51237	-0.506597982914156	-0.0304754821310979	0.399649002192302
ENST00000302177.3	green	TRUE	ENSG00000170608.3	forkhead box A3 [Source:HGNC Symbol;Acc:HGNC:5023]	protein_coding	FOXA3	19	3171	-0.481219694746102	0.0162694987585617	0.53299614129267
ENST00000302441.7	grey	TRUE	ENSG00000173253.16	doublesex and mab-3 related transcription factor 2 [Source:HGNC Symbol;Acc:HGNC:2935]	protein_coding	DMRT2	9	10655	-0.0924690198715241	-0.0378528314971262	0.449937012959464
ENST00000302472.4	turquoise	TRUE	ENSG00000171522.6	prostaglandin E receptor 4 [Source:HGNC Symbol;Acc:HGNC:9596]	protein_coding	PTGER4	5	5734	0.418973607106936	-0.0815163023104387	0.717900676906992
ENST00000302649.4	grey	TRUE	ENSG00000170893.4	thyrotropin releasing hormone [Source:HGNC Symbol;Acc:HGNC:12298]	protein_coding	TRH	3	7200	-0.198042169716236	-0.0505139689086068	0.797930185123299
ENST00000302754.6	pink	TRUE	ENSG00000171223.6	JunB proto-oncogene, AP-1 transcription factor subunit [Source:HGNC Symbol;Acc:HGNC:6205]	protein_coding	JUNB	19	3726	-0.0648400061855307	-0.100567462515954	0.466157679196738
ENST00000302755.4	grey	TRUE	ENSG00000168876.9	ankyrin repeat domain 49 [Source:HGNC Symbol;Acc:HGNC:25970]	protein_coding	ANKRD49	11	54851	0.0427172078060864	-0.0891722164643649	0.991907624491976
ENST00000303077.7	green	TRUE	ENSG00000170577.8	SIX homeobox 2 [Source:HGNC Symbol;Acc:HGNC:10888]	protein_coding	SIX2	2	10736	-0.111362701268229	0.0321103568510725	0.658546896875219
ENST00000303088.9	grey	TRUE	ENSG00000064490.14	regulatory factor X associated ankyrin containing protein [Source:HGNC Symbol;Acc:HGNC:9987]	protein_coding	RFXANK	19	8625	0.11591882790436	-0.0511664545478451	NA
ENST00000303115.8	brown	TRUE	ENSG00000168685.15	interleukin 7 receptor [Source:HGNC Symbol;Acc:HGNC:6024]	protein_coding	IL7R	5	3575	0.0145464510403391	-0.0110604694575416	0.920040677265941
ENST00000303130.4	blue	TRUE	ENSG00000165895.19	Rho GTPase activating protein 42 [Source:HGNC Symbol;Acc:HGNC:26545]	protein_coding	ARHGAP42	11	143872	0.0125563634131471	0.0903116883703924	0.576889885489528
ENST00000303145.11	turquoise	TRUE	ENSG00000111554.15	Mdm1 nuclear protein [Source:HGNC Symbol;Acc:HGNC:29917]	protein_coding	MDM1	12	56890	0.330088191383867	0.0196558928919796	0.845360605261944
ENST00000303251.11	grey	TRUE	ENSG00000169228.14	RAB24, member RAS oncogene family [Source:HGNC Symbol;Acc:HGNC:9765]	protein_coding	RAB24	5	53917	-0.385375420860589	-0.0517313455433407	0.390512288966847
ENST00000303270.6	grey	TRUE	ENSG00000169228.14	RAB24, member RAS oncogene family [Source:HGNC Symbol;Acc:HGNC:9765]	protein_coding	RAB24	5	53917	-0.0808932498820831	-0.0175840935176651	0.5184460989042
ENST00000303391.11	turquoise	TRUE	ENSG00000169057.25	methyl-CpG binding protein 2 [Source:HGNC Symbol;Acc:HGNC:6990]	protein_coding	MECP2	X	4204	0.614669791736976	0.0727506697619293	0.650542977492429
ENST00000303434.8	grey	TRUE	ENSG00000170638.10	TraB domain containing [Source:HGNC Symbol;Acc:HGNC:28805]	protein_coding	TRABD	22	80305	-0.239998952959931	0.0651877612063084	NA
ENST00000303553.5	grey	TRUE	ENSG00000170906.16	NADH:ubiquinone oxidoreductase subunit A3 [Source:HGNC Symbol;Acc:HGNC:7686]	protein_coding	NDUFA3	19	4696	-0.086179921373802	-0.181296536539581	0.582219912817403
ENST00000303562.9	pink	TRUE	ENSG00000170345.10	Fos proto-oncogene, AP-1 transcription factor subunit [Source:HGNC Symbol;Acc:HGNC:3796]	protein_coding	FOS	14	2353	0.00383402352745205	-0.0924822384240105	0.47969137608661
ENST00000303622.13	yellow	TRUE	ENSG00000075413.19	microtubule affinity regulating kinase 3 [Source:HGNC Symbol;Acc:HGNC:6897]	protein_coding	MARK3	14	4140	0.329344578281039	-0.0350001202582961	0.588772248485781
ENST00000303759.3	blue	TRUE	ENSG00000170791.18	coiled-coil-helix-coiled-coil-helix domain containing 7 [Source:HGNC Symbol;Acc:HGNC:28314]	protein_coding	CHCHD7	8	79145	-0.27338506997978	0.121837422561673	0.291327341881647
ENST00000304030.2	yellow	TRUE	ENSG00000171291.9	zinc finger protein 439 [Source:HGNC Symbol;Acc:HGNC:20873]	protein_coding	ZNF439	19	90594	0.731896796727482	0.235305472007851	0.0873581401665864
ENST00000304141.5	green	TRUE	ENSG00000168497.5	caveolae associated protein 2 [Source:HGNC Symbol;Acc:HGNC:10690]	protein_coding	CAVIN2	2	8436	-0.17392441879503	-0.0218503011238254	0.99391074201645
ENST00000304164.8	blue	TRUE	ENSG00000128641.19	myosin IB [Source:HGNC Symbol;Acc:HGNC:7596]	protein_coding	MYO1B	2	4430	-0.0636083595986838	0.0247776725236153	0.281872082884743
ENST00000304338.8	black	TRUE	ENSG00000119698.12	protein phosphatase 4 regulatory subunit 4 [Source:HGNC Symbol;Acc:HGNC:23788]	protein_coding	PPP4R4	14	57718	0.488473570718108	0.0522220993669085	0.557405099269531
ENST00000304361.9	brown	TRUE	ENSG00000172322.14	C-type lectin domain family 12 member A [Source:HGNC Symbol;Acc:HGNC:31713]	protein_coding	CLEC12A	12	160364	-0.199688307162	-0.183381465190648	0.129069732630267
ENST00000304494.10	green	TRUE	ENSG00000147889.18	cyclin dependent kinase inhibitor 2A [Source:HGNC Symbol;Acc:HGNC:1787]	protein_coding	CDKN2A	9	1029	-0.333247763097048	-0.0811025912596536	0.597371150416062
ENST00000304552.5	brown	TRUE	ENSG00000172215.6	C-X-C motif chemokine receptor 6 [Source:HGNC Symbol;Acc:HGNC:16647]	protein_coding	CXCR6	3	10663	-0.113597196744544	-0.0563387552049123	0.449853488304492
ENST00000304621.10	turquoise	TRUE	ENSG00000168234.13	tetratricopeptide repeat domain 39C [Source:HGNC Symbol;Acc:HGNC:26595]	protein_coding	TTC39C	18	125488	0.180766439516038	-0.0264583290595816	0.771348797516661
ENST00000304748.5	brown	TRUE	ENSG00000171051.10	formyl peptide receptor 1 [Source:HGNC Symbol;Acc:HGNC:3826]	protein_coding	FPR1	19	2357	-0.0410961434636158	-0.11798187026805	0.327350663285648
ENST00000304749.7	grey	TRUE	ENSG00000170373.9	cystatin SN [Source:HGNC Symbol;Acc:HGNC:2473]	protein_coding	CST1	20	1469	-0.0758908346648261	-0.0773724952103418	0.603305929913049
ENST00000304992.11	turquoise	TRUE	ENSG00000174231.18	pre-mRNA processing factor 8 [Source:HGNC Symbol;Acc:HGNC:17340]	protein_coding	PRPF8	17	10594	0.611891743870971	0.0715670359656811	0.678267366821109
ENST00000305139.11	green	TRUE	ENSG00000167165.19	UDP glucuronosyltransferase family 1 member A6 [Source:HGNC Symbol;Acc:HGNC:12538]	protein_coding	UGT1A6	2	54578	-0.399325234686612	-0.00292388546932101	0.942862192648269
ENST00000305208.10	green	TRUE	ENSG00000241635.8	UDP glucuronosyltransferase family 1 member A1 [Source:HGNC Symbol;Acc:HGNC:12530]	protein_coding	UGT1A1	2	54658	-0.0342886582107311	0.0251990021007395	0.0364455350023771
ENST00000305242.10	yellow	TRUE	ENSG00000169126.16	outer dynein arm docking complex subunit 2 [Source:HGNC Symbol;Acc:HGNC:25583]	protein_coding	ODAD2	10	55130	0.325372074900424	0.0839346124090962	0.800620477126093
ENST00000305366.8	green	TRUE	ENSG00000169908.12	transmembrane 4 L six family member 1 [Source:HGNC Symbol;Acc:HGNC:11853]	protein_coding	TM4SF1	3	4071	-0.432909997611224	-0.0289418510087063	0.212748332449443
ENST00000305409.3	grey	TRUE	ENSG00000171951.5	secretogranin II [Source:HGNC Symbol;Acc:HGNC:10575]	protein_coding	SCG2	2	7857	-0.206199552498529	0.0248131009694279	0.0821822934857877
ENST00000305798.8	green	TRUE	ENSG00000168785.8	tetraspanin 5 [Source:HGNC Symbol;Acc:HGNC:17753]	protein_coding	TSPAN5	4	10098	-0.419598308059203	0.0626633968715793	0.0906622053560827
ENST00000305852.11	blue	TRUE	ENSG00000171055.15	fasciculation and elongation protein zeta 2 [Source:HGNC Symbol;Acc:HGNC:3660]	protein_coding	FEZ2	2	9637	-0.213606009448015	-0.162742953573766	0.169796490143351
ENST00000305879.8	grey	TRUE	ENSG00000170627.11	gametocyte specific factor 1 [Source:HGNC Symbol;Acc:HGNC:26565]	protein_coding	GTSF1	12	121355	0.00442484199438363	-0.116077271941831	NA
ENST00000306061.10	grey	TRUE	ENSG00000169715.15	metallothionein 1E [Source:HGNC Symbol;Acc:HGNC:7397]	protein_coding	MT1E	16	4493	-0.17549197341869	0.116854861049098	0.795384007592533
ENST00000306090.12	turquoise	TRUE	ENSG00000087460.29	GNAS complex locus [Source:HGNC Symbol;Acc:HGNC:4392]	protein_coding	GNAS	20	2778	0.222328540737506	-0.00488352830436108	NA
ENST00000306256.13	turquoise	TRUE	ENSG00000157916.20	retention in endoplasmic reticulum sorting receptor 1 [Source:HGNC Symbol;Acc:HGNC:30309]	protein_coding	RER1	1	11079	-0.136408696609247	-0.133053915856825	0.635261906668166
ENST00000306467.10	turquoise	TRUE	ENSG00000168944.17	centrosomal protein 120 [Source:HGNC Symbol;Acc:HGNC:26690]	protein_coding	CEP120	5	153241	0.362866893807167	0.073045334941818	0.331947134886036
ENST00000306481.11	grey	TRUE	ENSG00000168944.17	centrosomal protein 120 [Source:HGNC Symbol;Acc:HGNC:26690]	protein_coding	CEP120	5	153241	0.102840370961804	-0.0738317516650212	0.960789321278453
ENST00000306560.1	grey	TRUE	ENSG00000103044.11	hyaluronan synthase 3 [Source:HGNC Symbol;Acc:HGNC:4820]	protein_coding	HAS3	16	3038	0.202511920375529	0.0353962716121754	NA
ENST00000306585.9	blue	TRUE	ENSG00000286140.2	DERPC proline and glycine rich nuclear protein [Source:HGNC Symbol;Acc:HGNC:54084]	protein_coding	DERPC	16	113455421	-0.241476864288068	-0.0207276495447928	NA
ENST00000306602.3	brown	TRUE	ENSG00000169245.6	C-X-C motif chemokine ligand 10 [Source:HGNC Symbol;Acc:HGNC:10637]	protein_coding	CXCL10	4	3627	-0.00723465991738798	0.0219730695290435	0.4135029689936
ENST00000306621.8	brown	TRUE	ENSG00000169248.13	C-X-C motif chemokine ligand 11 [Source:HGNC Symbol;Acc:HGNC:10638]	protein_coding	CXCL11	4	6373	-0.0752102150254453	0.0431485610351513	0.550149679948222
ENST00000306645.10	grey	TRUE	ENSG00000178927.19	cytochrome b-245 chaperone 1 [Source:HGNC Symbol;Acc:HGNC:28672]	protein_coding	CYBC1	17	79415	-0.428469376111944	-0.274387223515812	0.550650705445137
ENST00000306932.10	turquoise	TRUE	ENSG00000145216.17	factor interacting with PAPOLA and CPSF1 [Source:HGNC Symbol;Acc:HGNC:19124]	protein_coding	FIP1L1	4	81608	0.167363860347977	0.0977036537073227	0.966855489821609
ENST00000307068.5	green	TRUE	ENSG00000171243.8	sclerostin domain containing 1 [Source:HGNC Symbol;Acc:HGNC:21748]	protein_coding	SOSTDC1	7	25928	-0.223727096620236	-0.00523849243328061	0.825239302332811
ENST00000307098.5	green	TRUE	ENSG00000169469.9	small proline rich protein 1B [Source:HGNC Symbol;Acc:HGNC:11260]	protein_coding	SPRR1B	1	6699	-0.342288195181628	-0.0125024764932217	0.785603523828712
ENST00000307116.6	blue	TRUE	ENSG00000122884.13	prolyl 4-hydroxylase subunit alpha 1 [Source:HGNC Symbol;Acc:HGNC:8546]	protein_coding	P4HA1	10	5033	-0.0458185013161404	0.0803851978936824	0.908707784839443
ENST00000307363.10	turquoise	TRUE	ENSG00000170266.16	galactosidase beta 1 [Source:HGNC Symbol;Acc:HGNC:4298]	protein_coding	GLB1	3	2720	0.294310283381303	0.0243084659902492	0.974852892243596
ENST00000307377.12	blue	TRUE	ENSG00000170266.16	galactosidase beta 1 [Source:HGNC Symbol;Acc:HGNC:4298]	protein_coding	GLB1	3	2720	-0.282573105085063	0.0189056910677523	0.64509783099793
ENST00000307407.8	grey	TRUE	ENSG00000169429.12	C-X-C motif chemokine ligand 8 [Source:HGNC Symbol;Acc:HGNC:6025]	protein_coding	CXCL8	4	3576	-0.162361381047499	0.00646181738486487	0.124892614292497
ENST00000307422.9	grey	TRUE	ENSG00000105364.14	mitochondrial ribosomal protein L4 [Source:HGNC Symbol;Acc:HGNC:14276]	protein_coding	MRPL4	19	51073	0.168278014283535	-0.152870033511125	0.354004982829297
ENST00000307428.7	green	TRUE	ENSG00000169116.11	prostate androgen-regulated mucin-like protein 1 [Source:HGNC Symbol;Acc:HGNC:24536]	protein_coding	PARM1	4	25849	-0.251608362759293	-0.121955292072072	0.161957921537551
ENST00000307486.12	yellow	TRUE	ENSG00000172478.18	mab-21 like 4 [Source:HGNC Symbol;Acc:HGNC:26216]	protein_coding	MAB21L4	2	79919	0.33602491735788	0.151580772400621	0.668132653401818
ENST00000307493.8	grey	TRUE	ENSG00000166743.10	acyl-CoA synthetase medium chain family member 1 [Source:HGNC Symbol;Acc:HGNC:18049]	protein_coding	ACSM1	16	116285	-0.00661601760915431	-0.0319989358995684	0.453558834980462
ENST00000307522.5	black	TRUE	ENSG00000169515.9	coiled-coil domain containing 8 [Source:HGNC Symbol;Acc:HGNC:25367]	protein_coding	CCDC8	19	83987	0.512307368829679	0.105687377527769	0.775328286148179
ENST00000307529.9	turquoise	TRUE	ENSG00000169064.13	zinc finger B-box domain containing [Source:HGNC Symbol;Acc:HGNC:26245]	protein_coding	ZBBX	3	79740	0.397784767789749	0.0205975510063606	0.905672191915807
ENST00000307637.5	brown	TRUE	ENSG00000171860.5	complement C3a receptor 1 [Source:HGNC Symbol;Acc:HGNC:1319]	protein_coding	C3AR1	12	719	-0.103665696496156	-0.0978563102140275	0.448029210347053
ENST00000307671.12	turquoise	TRUE	ENSG00000166377.21	ATPase phospholipid transporting 9B (putative) [Source:HGNC Symbol;Acc:HGNC:13541]	protein_coding	ATP9B	18	374868	0.178289516036807	0.00125720455068913	0.913118609855691
ENST00000307851.9	brown	TRUE	ENSG00000135077.10	hepatitis A virus cellular receptor 2 [Source:HGNC Symbol;Acc:HGNC:18437]	protein_coding	HAVCR2	5	84868	-0.116076295163789	-0.0827645171316136	0.819064293973281
ENST00000307886.8	brown	TRUE	ENSG00000172543.9	cathepsin W [Source:HGNC Symbol;Acc:HGNC:2546]	protein_coding	CTSW	11	1521	-0.0831624586310157	0.0415874675701054	0.967967947200768
ENST00000307921.7	turquoise	TRUE	ENSG00000065457.11	adenosine deaminase tRNA specific 1 [Source:HGNC Symbol;Acc:HGNC:228]	protein_coding	ADAT1	16	23536	0.221877091626806	-0.0358584672513016	0.859837779752585
ENST00000308059.11	yellow	TRUE	ENSG00000008226.20	DLEC1 cilia and flagella associated protein [Source:HGNC Symbol;Acc:HGNC:2899]	protein_coding	DLEC1	3	9940	0.833173385593853	0.218951487864236	0.0318369996270043
ENST00000308197.10	red	TRUE	ENSG00000135469.14	coenzyme Q10A [Source:HGNC Symbol;Acc:HGNC:26515]	protein_coding	COQ10A	12	93058	-0.0266789231284773	-0.0958847646587478	0.47299272515522
ENST00000308259.10	black	TRUE	ENSG00000174099.12	methionine sulfoxide reductase B3 [Source:HGNC Symbol;Acc:HGNC:27375]	protein_coding	MSRB3	12	253827	0.372928358396707	0.127259942604775	0.282820583491762
ENST00000308377.8	magenta	TRUE	ENSG00000172716.17	schlafen family member 11 [Source:HGNC Symbol;Acc:HGNC:26633]	protein_coding	SLFN11	17	91607	0.17853304082909	0.157196335683651	0.790681390896046
ENST00000308385.6	pink	TRUE	ENSG00000139318.8	dual specificity phosphatase 6 [Source:HGNC Symbol;Acc:HGNC:3072]	protein_coding	DUSP6	12	1848	-0.0285790111598768	-0.132504379588766	0.12857758315703
ENST00000308423.7	brown	TRUE	ENSG00000131471.7	amine oxidase copper containing 3 [Source:HGNC Symbol;Acc:HGNC:550]	protein_coding	AOC3	17	8639	0.132576787983576	-0.0740048346037369	0.24785836390119
ENST00000308611.8	grey	TRUE	ENSG00000163606.11	CD200 receptor 1 [Source:HGNC Symbol;Acc:HGNC:24235]	protein_coding	CD200R1	3	131450	0.0519211160547925	0.0145422768261682	0.534261860641374
ENST00000308664.10	turquoise	TRUE	ENSG00000174437.18	ATPase sarcoplasmic/endoplasmic reticulum Ca2+ transporting 2 [Source:HGNC Symbol;Acc:HGNC:812]	protein_coding	ATP2A2	12	488	0.255212797857039	-0.0883921043596259	0.992448942241358
ENST00000308731.8	brown	TRUE	ENSG00000010671.18	Bruton tyrosine kinase [Source:HGNC Symbol;Acc:HGNC:1133]	protein_coding	BTK	X	695	-0.093409649545515	-0.115425356836005	0.929344814892399
ENST00000308774.6	blue	TRUE	ENSG00000173113.7	tRNA methyltransferase activator subunit 11-2 [Source:HGNC Symbol;Acc:HGNC:26940]	protein_coding	TRMT112	11	51504	-0.303024011639011	-0.0657084804518974	0.679374455520069
ENST00000308796.11	green	TRUE	ENSG00000172551.12	mucin like 1 [Source:HGNC Symbol;Acc:HGNC:30588]	protein_coding	MUCL1	12	118430	-0.343925148616291	-0.0168348129398384	0.990480309171497
ENST00000308799.8	yellow	TRUE	ENSG00000171931.13	F-box and WD repeat domain containing 10 [Source:HGNC Symbol;Acc:HGNC:1211]	protein_coding	FBXW10	17	10517	0.792127476995049	0.151286904182005	0.286434256154046
ENST00000308807.12	brown	TRUE	ENSG00000168404.13	mixed lineage kinase domain like pseudokinase [Source:HGNC Symbol;Acc:HGNC:26617]	protein_coding	MLKL	16	197259	-0.205612381012103	-0.0824577349454443	0.742329860327971
ENST00000308906.6	black	TRUE	ENSG00000171695.11	LKAAEAR motif containing 1 [Source:HGNC Symbol;Acc:HGNC:33718]	protein_coding	LKAAEAR1	20	198437	0.230461838830712	0.112087987426896	0.236655265321904
ENST00000308919.12	yellow	TRUE	ENSG00000073067.14	cytochrome P450 family 2 subfamily W member 1 [Source:HGNC Symbol;Acc:HGNC:20243]	protein_coding	CYP2W1	7	54905	0.503888164100676	0.0674496559979461	0.882435748529637
ENST00000308941.9	grey	TRUE	ENSG00000175287.19	phytanoyl-CoA dioxygenase domain containing 1 [Source:HGNC Symbol;Acc:HGNC:23396]	protein_coding	PHYHD1	9	254295	0.0540859289518379	0.0612014584532005	0.875495178877799
ENST00000308979.7	turquoise	TRUE	ENSG00000174125.8	toll like receptor 1 [Source:HGNC Symbol;Acc:HGNC:11847]	protein_coding	TLR1	4	7096	0.175309349426223	-0.026294494320747	0.784413527935813
ENST00000309027.4	turquoise	TRUE	ENSG00000173905.9	golgi integral membrane protein 4 [Source:HGNC Symbol;Acc:HGNC:15448]	protein_coding	GOLIM4	3	27333	0.251493542026729	-0.0798241744736088	0.934989658120783
ENST00000309042.12	turquoise	TRUE	ENSG00000084093.19	RE1 silencing transcription factor [Source:HGNC Symbol;Acc:HGNC:9966]	protein_coding	REST	4	5978	0.368475890160302	-0.0144493690173367	0.696083997733857
ENST00000309049.8	turquoise	TRUE	ENSG00000108187.16	phenazine biosynthesis like protein domain containing [Source:HGNC Symbol;Acc:HGNC:23301]	protein_coding	PBLD	10	64081	0.0630934773175732	-0.186009063539491	0.820393674519192
ENST00000309134.9	blue	TRUE	ENSG00000175348.11	TMEM9 domain family member B [Source:HGNC Symbol;Acc:HGNC:1168]	protein_coding	TMEM9B	11	56674	-0.249324915758808	-0.0111939240853543	0.55569695805748
ENST00000309190.9	grey	TRUE	ENSG00000153113.24	calpastatin [Source:HGNC Symbol;Acc:HGNC:1515]	protein_coding	CAST	5	831	0.177166440791743	-0.169548130434236	0.356782661087878
ENST00000309268.11	turquoise	TRUE	ENSG00000156508.19	eukaryotic translation elongation factor 1 alpha 1 [Source:HGNC Symbol;Acc:HGNC:3189]	protein_coding	EEF1A1	6	1915	0.0133915464047829	-0.0537472816833259	0.85222295480984
ENST00000309340.11	turquoise	TRUE	ENSG00000099875.16	MAPK interacting serine/threonine kinase 2 [Source:HGNC Symbol;Acc:HGNC:7111]	protein_coding	MKNK2	19	2872	0.232717499313524	-0.0766184251600699	0.650846240594428
ENST00000309415.8	black	TRUE	ENSG00000172985.11	SH3 domain containing ring finger 3 [Source:HGNC Symbol;Acc:HGNC:24699]	protein_coding	SH3RF3	2	344558	0.565924244054672	-0.0459361132602064	0.781561356156026
ENST00000309481.11	grey	TRUE	ENSG00000073605.19	gasdermin B [Source:HGNC Symbol;Acc:HGNC:23690]	protein_coding	GSDMB	17	55876	0.190637164457433	-0.138715682446295	0.190888753477031
ENST00000309507.9	turquoise	TRUE	ENSG00000132321.17	IQ motif containing with AAA domain 1 [Source:HGNC Symbol;Acc:HGNC:26195]	protein_coding	IQCA1	2	79781	0.502109970276382	0.0662643943253398	0.782012910855171
ENST00000309539.8	brown	TRUE	ENSG00000173391.9	oxidized low density lipoprotein receptor 1 [Source:HGNC Symbol;Acc:HGNC:8133]	protein_coding	OLR1	12	4973	0.0130641405574688	-0.0973021491375694	0.851123120398567
ENST00000309731.12	yellow	TRUE	ENSG00000175318.12	GRAM domain containing 2A [Source:HGNC Symbol;Acc:HGNC:27287]	protein_coding	GRAMD2A	15	196996	0.594982155061997	0.0731903937711387	0.110670779952036
ENST00000309851.10	grey	TRUE	ENSG00000134184.13	glutathione S-transferase mu 1 [Source:HGNC Symbol;Acc:HGNC:4632]	protein_coding	GSTM1	1	2944	-0.134535462008486	0.0302932341144651	NA
ENST00000309863.11	turquoise	TRUE	ENSG00000135968.22	GRIP and coiled-coil domain containing 2 [Source:HGNC Symbol;Acc:HGNC:23218]	protein_coding	GCC2	2	9648	0.411158625972593	0.0448667137599219	0.572533470867629
ENST00000309950.8	green	TRUE	ENSG00000163331.12	death associated protein like 1 [Source:HGNC Symbol;Acc:HGNC:21490]	protein_coding	DAPL1	2	92196	-0.23138605674017	0.0303854115922332	0.229109963032556
ENST00000309982.10	green	TRUE	ENSG00000164929.17	BAALC binder of MAP3K1 and KLF4 [Source:HGNC Symbol;Acc:HGNC:14333]	protein_coding	BAALC	8	79870	-0.206781495425855	-0.00287405284218031	0.437301130873215
ENST00000310325.10	turquoise	TRUE	ENSG00000174080.12	cathepsin F [Source:HGNC Symbol;Acc:HGNC:2531]	protein_coding	CTSF	11	8722	0.0924933228926458	0.0570796201668101	0.824329389622739
ENST00000310326.8	turquoise	TRUE	ENSG00000130305.17	NOP2/Sun RNA methyltransferase 5 [Source:HGNC Symbol;Acc:HGNC:16385]	protein_coding	NSUN5	7	55695	-0.204095298155226	-0.0608391491264868	0.320383067332916
ENST00000310351.8	red	TRUE	ENSG00000175455.16	coiled-coil domain containing 14 [Source:HGNC Symbol;Acc:HGNC:25766]	protein_coding	CCDC14	3	64770	0.370908867925178	-0.0813562287100453	0.969673628600042
ENST00000310397.13	yellow	TRUE	ENSG00000162804.15	sushi, nidogen and EGF like domains 1 [Source:HGNC Symbol;Acc:HGNC:24696]	protein_coding	SNED1	2	25992	0.824205574202008	0.136030659430767	0.0519802755483688
ENST00000310417.9	yellow	TRUE	ENSG00000010282.15	hedgehog acyltransferase like [Source:HGNC Symbol;Acc:HGNC:13242]	protein_coding	HHATL	3	57467	0.668752939136505	0.109593770979364	0.469979230544935
ENST00000310673.4	grey	TRUE	ENSG00000258484.4	sperm equatorial segment protein 1 [Source:HGNC Symbol;Acc:HGNC:15570]	protein_coding	SPESP1	15	246777	-0.134522823957225	0.092731042068344	0.62406058755716
ENST00000310682.6	turquoise	TRUE	ENSG00000103037.12	SET domain containing 6, protein lysine methyltransferase [Source:HGNC Symbol;Acc:HGNC:26116]	protein_coding	SETD6	16	79918	0.0964959083960296	-0.114898741356368	0.540295128613381
ENST00000310715.8	turquoise	TRUE	ENSG00000156042.19	cilia and flagella associated protein 70 [Source:HGNC Symbol;Acc:HGNC:30726]	protein_coding	CFAP70	10	118491	0.520753678081251	0.0816211960812122	0.989267743074953
ENST00000310823.8	brown	TRUE	ENSG00000151694.15	ADAM metallopeptidase domain 17 [Source:HGNC Symbol;Acc:HGNC:195]	protein_coding	ADAM17	2	6868	0.00623240121080469	-0.150462676373357	0.919374525902205
ENST00000310836.11	black	TRUE	ENSG00000174607.11	UDP glycosyltransferase 8 [Source:HGNC Symbol;Acc:HGNC:12555]	protein_coding	UGT8	4	7368	0.204018194033876	-0.111620115127102	0.00933682876291942
ENST00000310955.11	grey	TRUE	ENSG00000117399.14	cell division cycle 20 [Source:HGNC Symbol;Acc:HGNC:1723]	protein_coding	CDC20	1	991	0.159707032622658	0.0085159083457483	0.324755970288543
ENST00000310991.8	yellow	TRUE	ENSG00000178821.13	transmembrane protein 52 [Source:HGNC Symbol;Acc:HGNC:27916]	protein_coding	TMEM52	1	339456	0.380358618781683	0.252580563206717	0.733769352349946
ENST00000311028.4	grey	TRUE	ENSG00000104490.18	neurocalcin delta [Source:HGNC Symbol;Acc:HGNC:7655]	protein_coding	NCALD	8	83988	0.14509548907651	-0.0515482715796307	0.827593817616256
ENST00000311151.9	brown	TRUE	ENSG00000092964.18	dihydropyrimidinase like 2 [Source:HGNC Symbol;Acc:HGNC:3014]	protein_coding	DPYSL2	8	1808	0.125116634967174	-0.032904443107671	0.924545569386551
ENST00000311160.14	yellow	TRUE	ENSG00000136205.18	tensin 3 [Source:HGNC Symbol;Acc:HGNC:21616]	protein_coding	TNS3	7	64759	0.581789788313235	0.118915754673037	0.0402589256107554
ENST00000311172.11	blue	TRUE	ENSG00000137478.15	FCH and double SH3 domains 2 [Source:HGNC Symbol;Acc:HGNC:29114]	protein_coding	FCHSD2	11	9873	-0.189294393933003	0.0580639264329635	0.780928323561553
ENST00000311183.8	green	TRUE	ENSG00000070729.14	cyclic nucleotide gated channel subunit beta 1 [Source:HGNC Symbol;Acc:HGNC:2151]	protein_coding	CNGB1	16	1258	-0.344679940443809	-0.0390230303446754	0.89195109581951
ENST00000311202.7	grey	TRUE	ENSG00000174844.15	dynein axonemal heavy chain 12 [Source:HGNC Symbol;Acc:HGNC:2943]	protein_coding	DNAH12	3	201625	-0.666426922459813	-0.266585057807326	0.0112952942745747
ENST00000311208.13	green	TRUE	ENSG00000128422.18	keratin 17 [Source:HGNC Symbol;Acc:HGNC:6427]	protein_coding	KRT17	17	3872	-0.250069951814064	-0.0372687432580507	0.134739881802648
ENST00000311269.10	black	TRUE	ENSG00000173838.12	membrane associated ring-CH-type finger 10 [Source:HGNC Symbol;Acc:HGNC:26655]	protein_coding	MARCHF10	17	162333	0.369048351822012	-0.0897672530545956	0.727745214726479
ENST00000311445.7	blue	TRUE	ENSG00000174871.11	cornichon family AMPA receptor auxiliary protein 2 [Source:HGNC Symbol;Acc:HGNC:28744]	protein_coding	CNIH2	11	254263	-0.414452521970262	-0.109569904081398	0.178606472982579
ENST00000311489.8	turquoise	TRUE	ENSG00000133731.10	inositol monophosphatase 1 [Source:HGNC Symbol;Acc:HGNC:6050]	protein_coding	IMPA1	8	3612	0.239153838316568	0.0190655757391673	0.817113385693786
ENST00000311597.10	grey	TRUE	ENSG00000100427.16	modulator of VRAC current 1 [Source:HGNC Symbol;Acc:HGNC:17082]	protein_coding	MLC1	22	23209	-0.0658292923184271	-0.0769807737300943	0.698690041251646
ENST00000311604.8	brown	TRUE	ENSG00000130592.17	lymphocyte specific protein 1 [Source:HGNC Symbol;Acc:HGNC:6707]	protein_coding	LSP1	11	4046	-0.24625413002243	-0.208925240895159	0.264843774680871
ENST00000311637.9	blue	TRUE	ENSG00000054793.14	ATPase phospholipid transporting 9A (putative) [Source:HGNC Symbol;Acc:HGNC:13540]	protein_coding	ATP9A	20	10079	-0.0487863472486585	0.094675256957765	0.951509617035246
ENST00000311813.11	brown	TRUE	ENSG00000240583.14	aquaporin 1 (Colton blood group) [Source:HGNC Symbol;Acc:HGNC:633]	protein_coding	AQP1	7	358	0.484034678016469	0.068206709949647	0.267225402140215
ENST00000312033.3	turquoise	TRUE	ENSG00000106948.17	AT-hook transcription factor [Source:HGNC Symbol;Acc:HGNC:24108]	protein_coding	AKNA	9	80709	0.577779236096647	0.134481282551416	0.646860406861139
ENST00000312055.9	turquoise	TRUE	ENSG00000175216.15	cytoskeleton associated protein 5 [Source:HGNC Symbol;Acc:HGNC:28959]	protein_coding	CKAP5	11	9793	0.430902951586979	0.0513629272394326	0.545329047658409
ENST00000312090.10	grey	TRUE	ENSG00000175221.16	mediator complex subunit 16 [Source:HGNC Symbol;Acc:HGNC:17556]	protein_coding	MED16	19	10025	0.05271094066448	-0.0928195698309085	NA
ENST00000312123.13	turquoise	TRUE	ENSG00000165219.23	GTPase activating protein and VPS9 domains 1 [Source:HGNC Symbol;Acc:HGNC:23375]	protein_coding	GAPVD1	9	26130	0.281660036156919	-0.0808546643463608	0.917428268735074
ENST00000312134.3	grey	TRUE	ENSG00000175315.3	cystatin E/M [Source:HGNC Symbol;Acc:HGNC:2478]	protein_coding	CST6	11	1474	-0.0365050146883051	0.0805970084699079	0.10792743309905
ENST00000312428.11	turquoise	TRUE	ENSG00000118997.14	dynein axonemal heavy chain 7 [Source:HGNC Symbol;Acc:HGNC:18661]	protein_coding	DNAH7	2	56171	0.793674764700439	0.136997093986606	0.673412012353969
ENST00000312541.10	red	TRUE	ENSG00000112763.17	butyrophilin subfamily 2 member A1 [Source:HGNC Symbol;Acc:HGNC:1136]	protein_coding	BTN2A1	6	11120	-0.252708658369313	-0.270912205866601	0.529005953834095
ENST00000312648.8	brown	TRUE	ENSG00000173762.8	CD7 molecule [Source:HGNC Symbol;Acc:HGNC:1695]	protein_coding	CD7	17	924	-0.232503428103624	0.00596911855546452	0.690678507282432
ENST00000312912.10	turquoise	TRUE	ENSG00000115548.17	lysine demethylase 3A [Source:HGNC Symbol;Acc:HGNC:20815]	protein_coding	KDM3A	2	55818	0.196440705155367	-0.0171119079319813	0.646225056519951
ENST00000313050.11	turquoise	TRUE	ENSG00000148396.19	SEC16 homolog A, endoplasmic reticulum export factor [Source:HGNC Symbol;Acc:HGNC:29006]	protein_coding	SEC16A	9	9919	0.332556357103045	0.0448603686471629	0.581840695707728
ENST00000313288.9	grey	TRUE	ENSG00000013810.21	transforming acidic coiled-coil containing protein 3 [Source:HGNC Symbol;Acc:HGNC:11524]	protein_coding	TACC3	4	10460	0.0135849697716784	0.0432270407928624	0.378346223297492
ENST00000313543.5	brown	TRUE	ENSG00000179144.5	GTPase, IMAP family member 7 [Source:HGNC Symbol;Acc:HGNC:22404]	protein_coding	GIMAP7	7	168537	-0.0380859095418065	-0.0361805801830258	0.698000940824107
ENST00000313624.12	brown	TRUE	ENSG00000133106.15	epithelial stromal interaction 1 [Source:HGNC Symbol;Acc:HGNC:16465]	protein_coding	EPSTI1	13	94240	0.0293948053325467	0.0272492434244749	0.282013337620989
ENST00000313648.10	brown	TRUE	ENSG00000168961.17	galectin 9 [Source:HGNC Symbol;Acc:HGNC:6570]	protein_coding	LGALS9	17	3965	-0.0385178324709931	-0.172129505438786	0.80126655506472
ENST00000313667.8	yellow	TRUE	ENSG00000116584.22	Rho/Rac guanine nucleotide exchange factor 2 [Source:HGNC Symbol;Acc:HGNC:682]	protein_coding	ARHGEF2	1	9181	0.59793364863346	0.22251779169533	0.840062165977318
ENST00000313683.15	black	TRUE	ENSG00000182013.18	PNMA family member 8A [Source:HGNC Symbol;Acc:HGNC:25578]	protein_coding	PNMA8A	19	55228	0.349009865991465	0.0488448792002585	0.984819822032591
ENST00000313695.11	blue	TRUE	ENSG00000116584.22	Rho/Rac guanine nucleotide exchange factor 2 [Source:HGNC Symbol;Acc:HGNC:682]	protein_coding	ARHGEF2	1	9181	0.0735388246479615	-0.0286870635259998	0.67073413483865
ENST00000313735.11	yellow	TRUE	ENSG00000007171.19	nitric oxide synthase 2 [Source:HGNC Symbol;Acc:HGNC:7873]	protein_coding	NOS2	17	4843	0.317905588672471	0.093504950352378	0.945524123335738
ENST00000313835.14	grey	TRUE	ENSG00000117262.19	G protein-coupled receptor 89A [Source:HGNC Symbol;Acc:HGNC:31984]	protein_coding	GPR89A	1	653519	-0.250298643594105	-0.134242857225647	0.707856557729067
ENST00000314028.11	grey	TRUE	ENSG00000141551.15	casein kinase 1 delta [Source:HGNC Symbol;Acc:HGNC:2452]	protein_coding	CSNK1D	17	1453	0.27511136913045	0.0808808625139098	0.664536925674526
ENST00000314128.9	brown	TRUE	ENSG00000170581.15	signal transducer and activator of transcription 2 [Source:HGNC Symbol;Acc:HGNC:11363]	protein_coding	STAT2	12	6773	0.170516003042794	0.0547581546982172	0.692160964093998
ENST00000314144.10	turquoise	TRUE	ENSG00000132141.14	chaperonin containing TCP1 subunit 6B [Source:HGNC Symbol;Acc:HGNC:1621]	protein_coding	CCT6B	17	10693	0.256002914187535	-0.0291068123521295	0.999305762400714
ENST00000314163.12	grey	TRUE	ENSG00000188092.15	G protein-coupled receptor 89B [Source:HGNC Symbol;Acc:HGNC:13840]	protein_coding	GPR89B	1	51463	-0.21627874518008	-0.0747743987861432	0.593502645706872
ENST00000314191.7	yellow	TRUE	ENSG00000253729.9	protein kinase, DNA-activated, catalytic subunit [Source:HGNC Symbol;Acc:HGNC:9413]	protein_coding	PRKDC	8	5591	0.617633810359241	0.0898749173430057	0.993337927512724
ENST00000314222.5	green	TRUE	ENSG00000181649.8	pleckstrin homology like domain family A member 2 [Source:HGNC Symbol;Acc:HGNC:12385]	protein_coding	PHLDA2	11	7262	-0.368584673641779	-0.0716255908621126	0.0808247057444095
ENST00000314256.12	blue	TRUE	ENSG00000177728.17	transmembrane protein 94 [Source:HGNC Symbol;Acc:HGNC:28983]	protein_coding	TMEM94	17	9772	-0.170979531260429	0.191103036539849	0.491417290265558
ENST00000314262.10	turquoise	TRUE	ENSG00000087269.16	NOP14 nucleolar protein [Source:HGNC Symbol;Acc:HGNC:16821]	protein_coding	NOP14	4	8602	0.246371060823847	-0.0213887016343186	0.965074355521941
ENST00000314328.14	black	TRUE	ENSG00000100014.20	sperm antigen with calponin homology and coiled-coil domains 1 like [Source:HGNC Symbol;Acc:HGNC:29022]	protein_coding	SPECC1L	22	23384	0.147617533624232	-0.0979128326268251	0.632607478527528
ENST00000314358.10	turquoise	TRUE	ENSG00000120733.15	lysine demethylase 3B [Source:HGNC Symbol;Acc:HGNC:1337]	protein_coding	KDM3B	5	51780	0.60265615502079	0.0627594982634641	0.863749357294608
ENST00000314367.14	grey	TRUE	ENSG00000172785.19	Zn regulated GTPase metalloprotein activator 1A [Source:HGNC Symbol;Acc:HGNC:17134]	protein_coding	ZNG1A	9	55871	-0.0188492704103293	0.00461221488224934	0.834908475991921
ENST00000314664.12	grey	TRUE	ENSG00000099290.17	WASH complex subunit 2A [Source:HGNC Symbol;Acc:HGNC:23416]	protein_coding	WASHC2A	10	387680	0.252892206845996	0.0495874898272424	0.756831827510654
ENST00000314673.8	turquoise	TRUE	ENSG00000135317.14	sorting nexin 14 [Source:HGNC Symbol;Acc:HGNC:14977]	protein_coding	SNX14	6	57231	-0.334425475272634	-0.123378746129361	NA
ENST00000314700.5	blue	TRUE	ENSG00000165118.15	chromosome 9 open reading frame 64 [Source:HGNC Symbol;Acc:HGNC:28144]	protein_coding	C9orf64	9	NA	-0.262641839998193	-0.130236776294163	0.760940620355809
ENST00000314752.12	green	TRUE	ENSG00000196502.14	sulfotransferase family 1A member 1 [Source:HGNC Symbol;Acc:HGNC:11453]	protein_coding	SULT1A1	16	6817	-0.303845174997493	-0.170591522309653	0.862558574279757
ENST00000314756.7	blue	TRUE	ENSG00000149292.17	tetratricopeptide repeat domain 12 [Source:HGNC Symbol;Acc:HGNC:23700]	protein_coding	TTC12	11	54970	0.003827343290322	-0.00306728417048547	0.524793511987951
ENST00000314980.5	grey	TRUE	ENSG00000178934.5	galectin 7B [Source:HGNC Symbol;Acc:HGNC:34447]	protein_coding	LGALS7B	19	653499	-0.255464003849151	0.134790711320659	0.111961289119888
ENST00000315013.9	grey	TRUE	ENSG00000180104.16	exocyst complex component 3 [Source:HGNC Symbol;Acc:HGNC:30378]	protein_coding	EXOC3	5	11336	0.00737086725127033	-0.0722286402252985	0.701290444939234
ENST00000315022.2	black	TRUE	ENSG00000079156.17	oxysterol binding protein like 6 [Source:HGNC Symbol;Acc:HGNC:16388]	protein_coding	OSBPL6	2	114880	0.514551167502491	-0.0569195314092021	0.707982156772372
ENST00000315150.10	green	TRUE	ENSG00000172780.17	RAB43, member RAS oncogene family [Source:HGNC Symbol;Acc:HGNC:19983]	protein_coding	RAB43	3	339122	-0.654056144598575	-0.222239027157852	0.557721847381879
ENST00000315238.3	green	TRUE	ENSG00000178363.5	calmodulin like 3 [Source:HGNC Symbol;Acc:HGNC:1452]	protein_coding	CALML3	10	810	-0.158384308268007	-0.04556297445355	0.0329616780249517
ENST00000315396.7	yellow	TRUE	ENSG00000105479.16	outer dynein arm docking complex subunit 1 [Source:HGNC Symbol;Acc:HGNC:26560]	protein_coding	ODAD1	19	93233	0.753685634051901	0.242968118270037	0.0122667080075078
ENST00000315588.11	grey	TRUE	ENSG00000063322.15	mediator complex subunit 29 [Source:HGNC Symbol;Acc:HGNC:23074]	protein_coding	MED29	19	55588	0.109668098255389	-0.0130189069123422	0.277102716560523
ENST00000315711.12	yellow	TRUE	ENSG00000091972.18	CD200 molecule [Source:HGNC Symbol;Acc:HGNC:7203]	protein_coding	CD200	3	4345	0.599081305139714	0.170172377793566	0.145259772223763
ENST00000315792.5	pink	TRUE	ENSG00000176907.5	transcriptional and immune response regulator [Source:HGNC Symbol;Acc:HGNC:1357]	protein_coding	TCIM	8	56892	-0.122836662350823	-0.099622147238206	0.259394632581103
ENST00000315939.11	turquoise	TRUE	ENSG00000060237.19	WNK lysine deficient protein kinase 1 [Source:HGNC Symbol;Acc:HGNC:14540]	protein_coding	WNK1	12	65125	0.297751944008358	-0.00356868375461279	0.970131270183509
ENST00000315970.12	turquoise	TRUE	ENSG00000135506.17	OS9 endoplasmic reticulum lectin [Source:HGNC Symbol;Acc:HGNC:16994]	protein_coding	OS9	12	10956	0.340539607297965	-0.00153108001986161	0.970124451701211
ENST00000315985.7	turquoise	TRUE	ENSG00000221914.11	protein phosphatase 2 regulatory subunit Balpha [Source:HGNC Symbol;Acc:HGNC:9304]	protein_coding	PPP2R2A	8	5520	0.24583894135046	0.014344004893982	0.662723800081652
ENST00000316358.8	yellow	TRUE	ENSG00000125846.17	zinc finger protein 133 [Source:HGNC Symbol;Acc:HGNC:12917]	protein_coding	ZNF133	20	7692	0.387898140989553	0.154704507056049	0.398791547848047
ENST00000316398.5	turquoise	TRUE	ENSG00000179071.5	coiled-coil domain containing 89 [Source:HGNC Symbol;Acc:HGNC:26762]	protein_coding	CCDC89	11	220388	0.207361887777098	0.0756864740591297	0.914435686080492
ENST00000316403.15	grey	TRUE	ENSG00000120885.22	clusterin [Source:HGNC Symbol;Acc:HGNC:2095]	protein_coding	CLU	8	1191	-0.283730059211781	0.011031859062114	0.935501939226939
ENST00000316428.10	green	TRUE	ENSG00000114248.10	leucine rich repeat containing 31 [Source:HGNC Symbol;Acc:HGNC:26261]	protein_coding	LRRC31	3	79782	-0.441824516685614	0.0795064805476809	0.525667916686168
ENST00000316660.7	green	TRUE	ENSG00000141682.12	phorbol-12-myristate-13-acetate-induced protein 1 [Source:HGNC Symbol;Acc:HGNC:9108]	protein_coding	PMAIP1	18	5366	-0.366602450108842	-0.0132107809112197	0.474091329982457
ENST00000316707.10	blue	TRUE	ENSG00000163629.13	protein tyrosine phosphatase non-receptor type 13 [Source:HGNC Symbol;Acc:HGNC:9646]	protein_coding	PTPN13	4	5783	-0.0375707313798148	0.00760719546268069	0.841535942922658
ENST00000316793.8	grey	TRUE	ENSG00000180914.11	oxytocin receptor [Source:HGNC Symbol;Acc:HGNC:8529]	protein_coding	OXTR	3	5021	0.132732450125525	-0.0669103853984535	0.796914356257464
ENST00000316920.10	turquoise	TRUE	ENSG00000034152.20	mitogen-activated protein kinase kinase 3 [Source:HGNC Symbol;Acc:HGNC:6843]	protein_coding	MAP2K3	17	5606	0.0142128268906353	-0.125886665571105	0.934329649147617
ENST00000317020.10	turquoise	TRUE	ENSG00000164542.13	microtubule associated tyrosine carboxypeptidase 2 [Source:HGNC Symbol;Acc:HGNC:22206]	protein_coding	MATCAP2	7	23366	-0.00353601590230155	-0.103916168447275	0.657893064120679
ENST00000317257.12	blue	TRUE	ENSG00000136169.17	SET domain bifurcated histone lysine methyltransferase 2 [Source:HGNC Symbol;Acc:HGNC:20263]	protein_coding	SETDB2	13	83852	0.0256857431078732	0.116817688301883	0.564262629170868
ENST00000317336.11	red	TRUE	ENSG00000122417.16	outer dense fiber of sperm tails 2 like [Source:HGNC Symbol;Acc:HGNC:29225]	protein_coding	ODF2L	1	57489	0.300986522552345	0.14152893140862	0.67212620435084
ENST00000317378.5	grey	TRUE	ENSG00000181029.9	trafficking protein particle complex subunit 5 [Source:HGNC Symbol;Acc:HGNC:23067]	protein_coding	TRAPPC5	19	126003	-0.263549447185695	-0.0799958996801404	0.332011070740737
ENST00000317543.12	grey	TRUE	ENSG00000283992.2	secreted LY6/PLAUR domain containing 2 [Source:HGNC Symbol;Acc:HGNC:25549]	protein_coding	SLURP2	8	432355	0.335223741036249	-0.00460564175984308	0.416411976605763
ENST00000317676.3	yellow	TRUE	ENSG00000180383.4	defensin beta 124 [Source:HGNC Symbol;Acc:HGNC:18104]	protein_coding	DEFB124	20	245937	0.529888173335265	0.194260323704038	0.647283792098454
ENST00000317702.10	brown	TRUE	ENSG00000176014.13	tubulin beta 6 class V [Source:HGNC Symbol;Acc:HGNC:20776]	protein_coding	TUBB6	18	84617	-0.151815644563865	-0.123655684064125	0.602491878862187
ENST00000317716.14	yellow	TRUE	ENSG00000128536.16	cadherin related family member 3 [Source:HGNC Symbol;Acc:HGNC:26308]	protein_coding	CDHR3	7	222256	0.797734120240162	0.164599968244516	0.115437943603826
ENST00000317932.11	grey	TRUE	ENSG00000134504.14	potassium channel tetramerization domain containing 1 [Source:HGNC Symbol;Acc:HGNC:18249]	protein_coding	KCTD1	18	284252	0.0623623347655571	0.069609544033722	0.613470721109065
ENST00000318024.9	yellow	TRUE	ENSG00000006611.17	USH1 protein network component harmonin [Source:HGNC Symbol;Acc:HGNC:12597]	protein_coding	USH1C	11	10083	0.479999922101689	-0.0825214586235229	0.918631129357633
ENST00000318204.5	magenta	TRUE	ENSG00000112183.15	RNA binding motif protein 24 [Source:HGNC Symbol;Acc:HGNC:21539]	protein_coding	RBM24	6	221662	0.0361494557477986	-0.0214011469389015	0.297748918397084
ENST00000318238.9	brown	TRUE	ENSG00000177409.12	sterile alpha motif domain containing 9 like [Source:HGNC Symbol;Acc:HGNC:1349]	protein_coding	SAMD9L	7	219285	0.205675917313543	0.141375476054567	0.820791514888561
ENST00000318249.10	grey	TRUE	ENSG00000142794.19	NBPF member 3 [Source:HGNC Symbol;Acc:HGNC:25076]	protein_coding	NBPF3	1	84224	-0.224342919167394	-0.0791561503491928	0.909413392518904
ENST00000318266.9	grey	TRUE	ENSG00000132670.21	protein tyrosine phosphatase receptor type A [Source:HGNC Symbol;Acc:HGNC:9664]	protein_coding	PTPRA	20	5786	0.069507784830587	-0.105258557637253	0.194253844251839
ENST00000318410.12	turquoise	TRUE	ENSG00000164961.16	WASH complex subunit 5 [Source:HGNC Symbol;Acc:HGNC:28984]	protein_coding	WASHC5	8	9897	0.299453120733069	-0.030805311378927	0.491495336634256
ENST00000318522.10	turquoise	TRUE	ENSG00000143924.19	EMAP like 4 [Source:HGNC Symbol;Acc:HGNC:1316]	protein_coding	EML4	2	27436	0.371175127511023	0.0254455965007157	0.349574432340975
ENST00000318561.7	brown	TRUE	ENSG00000168484.13	surfactant protein C [Source:HGNC Symbol;Acc:HGNC:10802]	protein_coding	SFTPC	8	6440	0.0676724711465176	0.056699250143176	NA
ENST00000318602.12	brown	TRUE	ENSG00000175899.15	alpha-2-macroglobulin [Source:HGNC Symbol;Acc:HGNC:7]	protein_coding	A2M	12	2	0.0976710762725874	-0.10411994726534	0.766127972593313
ENST00000318622.8	blue	TRUE	ENSG00000005486.17	rhomboid domain containing 2 [Source:HGNC Symbol;Acc:HGNC:23082]	protein_coding	RHBDD2	7	57414	-0.358239572997497	0.108031622712455	NA
ENST00000318789.11	blue	TRUE	ENSG00000114861.24	forkhead box P1 [Source:HGNC Symbol;Acc:HGNC:3823]	protein_coding	FOXP1	3	27086	-0.0354832742016084	-0.0230067609909926	0.920701831627856
ENST00000318974.14	brown	TRUE	ENSG00000111679.17	protein tyrosine phosphatase non-receptor type 6 [Source:HGNC Symbol;Acc:HGNC:9658]	protein_coding	PTPN6	12	5777	-0.193501847406134	-0.148614415445528	0.931822854911186
ENST00000318988.10	turquoise	TRUE	ENSG00000175826.12	CTD nuclear envelope phosphatase 1 [Source:HGNC Symbol;Acc:HGNC:19085]	protein_coding	CTDNEP1	17	23399	0.38444772132929	0.0138237471010066	0.821768917459521
ENST00000319006.8	green	TRUE	ENSG00000177156.11	transaldolase 1 [Source:HGNC Symbol;Acc:HGNC:11559]	protein_coding	TALDO1	11	6888	-0.501576465749548	-0.0777218995009818	0.729670808735546
ENST00000319106.12	red	TRUE	ENSG00000121749.16	TBC1 domain family member 15 [Source:HGNC Symbol;Acc:HGNC:25694]	protein_coding	TBC1D15	12	64786	0.0242012268915226	-0.122077116205492	0.998542457834235
ENST00000319211.5	pink	TRUE	ENSG00000181104.7	coagulation factor II thrombin receptor [Source:HGNC Symbol;Acc:HGNC:3537]	protein_coding	F2R	5	2149	0.212818791735364	0.0270445526173374	0.878690133078784
ENST00000319217.12	turquoise	TRUE	ENSG00000107186.17	multiple PDZ domain crumbs cell polarity complex component [Source:HGNC Symbol;Acc:HGNC:7208]	protein_coding	MPDZ	9	8777	0.632327286885462	0.0832977290245778	0.95455112030175
ENST00000319248.13	green	TRUE	ENSG00000117450.15	peroxiredoxin 1 [Source:HGNC Symbol;Acc:HGNC:9352]	protein_coding	PRDX1	1	5052	-0.529206293441608	-0.113526880740135	0.405116923423672
ENST00000319283.8	turquoise	TRUE	ENSG00000114745.15	golgi reassembly stacking protein 1 [Source:HGNC Symbol;Acc:HGNC:16769]	protein_coding	GORASP1	3	64689	0.101073680786316	-0.103538543313673	0.931997184711236
ENST00000319397.7	brown	TRUE	ENSG00000134954.14	ETS proto-oncogene 1, transcription factor [Source:HGNC Symbol;Acc:HGNC:3488]	protein_coding	ETS1	11	2113	0.419273323322579	0.0351964740958184	0.970255777424907
ENST00000319420.4	grey	TRUE	ENSG00000180730.5	shisa family member 2 [Source:HGNC Symbol;Acc:HGNC:20366]	protein_coding	SHISA2	13	387914	-0.147621755150282	-0.135044867421261	0.0823881171553429
ENST00000319454.10	turquoise	TRUE	ENSG00000154556.20	sorbin and SH3 domain containing 2 [Source:HGNC Symbol;Acc:HGNC:24098]	protein_coding	SORBS2	4	8470	0.422851981480422	0.00349869136315709	0.859883700259048
ENST00000319471.13	grey	TRUE	ENSG00000154556.20	sorbin and SH3 domain containing 2 [Source:HGNC Symbol;Acc:HGNC:24098]	protein_coding	SORBS2	4	8470	0.291563146011843	-0.0301835767906372	0.989468640715729
ENST00000319720.11	green	TRUE	ENSG00000167757.14	kallikrein related peptidase 11 [Source:HGNC Symbol;Acc:HGNC:6359]	protein_coding	KLK11	19	11012	-0.313185813835787	0.129220740529134	0.929367037936913
ENST00000320033.5	green	TRUE	ENSG00000175906.5	ADP ribosylation factor like GTPase 4D [Source:HGNC Symbol;Acc:HGNC:656]	protein_coding	ARL4D	17	379	-0.24291184233964	-0.0826336152939556	0.112277853399389
ENST00000320220.13	turquoise	TRUE	ENSG00000180776.17	zinc finger DHHC-type palmitoyltransferase 20 [Source:HGNC Symbol;Acc:HGNC:20749]	protein_coding	ZDHHC20	13	253832	0.00785681849583065	-0.120457217536336	0.275292808947206
ENST00000320246.10	turquoise	TRUE	ENSG00000119408.17	NIMA related kinase 6 [Source:HGNC Symbol;Acc:HGNC:7749]	protein_coding	NEK6	9	10783	-0.0311669108450763	-0.0569198485627841	0.295220689663498
ENST00000320307.8	turquoise	TRUE	ENSG00000158710.15	transgelin 2 [Source:HGNC Symbol;Acc:HGNC:11554]	protein_coding	TAGLN2	1	8407	0.142793195131869	-0.0303133613694264	0.889476470975324
ENST00000320552.6	grey	TRUE	ENSG00000172748.14	zinc finger protein 596 [Source:HGNC Symbol;Acc:HGNC:27268]	protein_coding	ZNF596	8	169270	0.071196896960474	0.0714993302040032	0.988091918418069
ENST00000320623.10	green	TRUE	ENSG00000181019.13	NAD(P)H quinone dehydrogenase 1 [Source:HGNC Symbol;Acc:HGNC:2874]	protein_coding	NQO1	16	1728	-0.477658457556569	-0.068849024874617	0.649327964480407
ENST00000320665.10	blue	TRUE	ENSG00000171097.14	kynurenine aminotransferase 1 [Source:HGNC Symbol;Acc:HGNC:1564]	protein_coding	KYAT1	9	883	-0.323911557716553	-0.19093336962679	0.311829886838794
ENST00000320743.8	turquoise	TRUE	ENSG00000139263.12	leucine rich repeats and immunoglobulin like domains 3 [Source:HGNC Symbol;Acc:HGNC:30991]	protein_coding	LRIG3	12	121227	0.38435873790225	0.0833979347530344	0.677923963122816
ENST00000320816.11	brown	TRUE	ENSG00000153071.15	DAB adaptor protein 2 [Source:HGNC Symbol;Acc:HGNC:2662]	protein_coding	DAB2	5	1601	0.0121390280028111	-0.0827594611870049	0.843931528824506
ENST00000320868.9	grey	TRUE	ENSG00000206172.8	hemoglobin subunit alpha 1 [Source:HGNC Symbol;Acc:HGNC:4823]	protein_coding	HBA1	16	3039	0.232140626666114	0.115697216876785	0.586821323409788
ENST00000320990.9	magenta	TRUE	ENSG00000176842.16	iroquois homeobox 5 [Source:HGNC Symbol;Acc:HGNC:14361]	protein_coding	IRX5	16	10265	-0.0981513497371806	0.011108559032885	0.465181701180259
ENST00000321280.11	turquoise	TRUE	ENSG00000175866.16	BAR/IMD domain containing adaptor protein 2 [Source:HGNC Symbol;Acc:HGNC:947]	protein_coding	BAIAP2	17	10458	0.194014163878853	-0.0624730204018279	0.861276236041311
ENST00000321797.12	blue	TRUE	ENSG00000136153.20	LIM domain 7 [Source:HGNC Symbol;Acc:HGNC:6646]	protein_coding	LMO7	13	4008	-0.381916151174503	-0.0738448485610649	0.287455724111156
ENST00000321805.11	turquoise	TRUE	ENSG00000109332.20	ubiquitin conjugating enzyme E2 D3 [Source:HGNC Symbol;Acc:HGNC:12476]	protein_coding	UBE2D3	4	7323	0.19425253004524	0.0122811130752492	0.958585394783888
ENST00000322008.9	green	TRUE	ENSG00000177697.19	CD151 molecule (Raph blood group) [Source:HGNC Symbol;Acc:HGNC:1630]	protein_coding	CD151	11	977	-0.369387187888982	-0.0235393101391749	0.568076922032641
ENST00000322019.14	brown	TRUE	ENSG00000136404.16	transmembrane 6 superfamily member 1 [Source:HGNC Symbol;Acc:HGNC:11860]	protein_coding	TM6SF1	15	53346	-0.0207216765010228	-0.00137621687814739	0.800442435758303
ENST00000322060.9	grey	TRUE	ENSG00000177192.14	pseudouridine synthase 1 [Source:HGNC Symbol;Acc:HGNC:15508]	protein_coding	PUS1	12	80324	0.25766509640714	0.0199376831935162	0.683809935722614
ENST00000322142.13	green	TRUE	ENSG00000115641.19	four and a half LIM domains 2 [Source:HGNC Symbol;Acc:HGNC:3703]	protein_coding	FHL2	2	2274	-0.430775378635091	-0.171908458959923	0.185544525413657
ENST00000322157.9	turquoise	TRUE	ENSG00000141279.18	aminopeptidase puromycin sensitive [Source:HGNC Symbol;Acc:HGNC:7900]	protein_coding	NPEPPS	17	9520	0.337480261274923	0.0619685265683307	0.89542994476717
ENST00000322165.1	brown	TRUE	ENSG00000025423.11	hydroxysteroid 17-beta dehydrogenase 6 [Source:HGNC Symbol;Acc:HGNC:23316]	protein_coding	HSD17B6	12	8630	0.0076121099701056	0.0424787574037601	0.636404411467585
ENST00000322269.10	grey	TRUE	ENSG00000071889.17	FAM3 metabolism regulating signaling molecule A [Source:HGNC Symbol;Acc:HGNC:13749]	protein_coding	FAM3A	X	60343	-0.134362027577347	-0.00732046709089675	0.928525857247161
ENST00000322329.5	black	TRUE	ENSG00000179673.5	reprimo like [Source:HGNC Symbol;Acc:HGNC:32422]	protein_coding	RPRML	17	388394	0.316149030481567	-0.00200847819791079	0.8930389041397
ENST00000322374.10	brown	TRUE	ENSG00000164287.13	cell division cycle 20B [Source:HGNC Symbol;Acc:HGNC:24222]	protein_coding	CDC20B	5	166979	0.0427835159596444	-0.102714613524827	0.460475095773751
ENST00000322444.7	grey	TRUE	ENSG00000180901.11	potassium channel tetramerization domain containing 2 [Source:HGNC Symbol;Acc:HGNC:21294]	protein_coding	KCTD2	17	23510	-0.0572285611762296	-0.0665970889066829	0.735739781875155
ENST00000322764.10	brown	TRUE	ENSG00000159840.16	zyxin [Source:HGNC Symbol;Acc:HGNC:13200]	protein_coding	ZYX	7	7791	-0.097663385948767	-0.0944354425374278	0.466047859139245
ENST00000322914.7	grey	TRUE	ENSG00000141524.19	transmembrane channel like 6 [Source:HGNC Symbol;Acc:HGNC:18021]	protein_coding	TMC6	17	11322	-0.109110113538625	0.0722352803117876	0.521637613973603
ENST00000322945.11	turquoise	TRUE	ENSG00000103495.15	MYC associated zinc finger protein [Source:HGNC Symbol;Acc:HGNC:6914]	protein_coding	MAZ	16	4150	0.224789245738513	-0.106512504648549	0.450045263476905
ENST00000323030.6	green	TRUE	ENSG00000140274.14	dual oxidase maturation factor 2 [Source:HGNC Symbol;Acc:HGNC:32698]	protein_coding	DUOXA2	15	405753	-0.166902392629926	0.109166343239411	0.848585082766466
ENST00000323076.7	brown	TRUE	ENSG00000136167.15	lymphocyte cytosolic protein 1 [Source:HGNC Symbol;Acc:HGNC:6528]	protein_coding	LCP1	13	3936	0.0288090578744023	-0.0514418934121817	0.664326093508417
ENST00000323078.7	black	TRUE	ENSG00000127399.15	leucine rich repeat containing 61 [Source:HGNC Symbol;Acc:HGNC:21704]	protein_coding	LRRC61	7	65999	0.316097494690075	0.00533207931104008	0.915010112856694
ENST00000323319.7	grey	TRUE	ENSG00000177300.7	claudin 22 [Source:HGNC Symbol;Acc:HGNC:2044]	protein_coding	CLDN22	4	53842	-0.197559212115681	0.13896804825049	0.977506410130064
ENST00000323492.11	yellow	TRUE	ENSG00000064012.24	caspase 8 [Source:HGNC Symbol;Acc:HGNC:1509]	protein_coding	CASP8	2	841	0.633456970815379	0.197875585181096	0.663060279208644
ENST00000323523.8	black	TRUE	ENSG00000181458.10	transmembrane protein 45A [Source:HGNC Symbol;Acc:HGNC:25480]	protein_coding	TMEM45A	3	55076	0.285869271286596	-0.0268925771040775	0.348630867917977
ENST00000323544.5	brown	TRUE	ENSG00000241839.10	pleckstrin homology domain containing O2 [Source:HGNC Symbol;Acc:HGNC:30026]	protein_coding	PLEKHO2	15	80301	-0.0198175178012001	-0.14575091831932	0.608258118042432
ENST00000323688.10	turquoise	TRUE	ENSG00000070081.18	nucleobindin 2 [Source:HGNC Symbol;Acc:HGNC:8044]	protein_coding	NUCB2	11	4925	0.114539841180877	-0.10194387887583	0.689648185350063
ENST00000323816.8	turquoise	TRUE	ENSG00000007237.19	growth arrest specific 7 [Source:HGNC Symbol;Acc:HGNC:4169]	protein_coding	GAS7	17	8522	0.406185017635065	-0.0394039127658079	0.878936837646915
ENST00000323819.8	grey	TRUE	ENSG00000178809.12	tripartite motif containing 73 [Source:HGNC Symbol;Acc:HGNC:18162]	protein_coding	TRIM73	7	375593	-0.0609882272416748	-0.246749613786537	0.411133479092902
ENST00000323906.9	brown	TRUE	ENSG00000104894.12	CD37 molecule [Source:HGNC Symbol;Acc:HGNC:1666]	protein_coding	CD37	19	951	-0.357646282911923	-0.172126925960424	0.0715857468149102
ENST00000323940.9	green	TRUE	ENSG00000137868.19	signaling receptor and transporter of retinol STRA6 [Source:HGNC Symbol;Acc:HGNC:30650]	protein_coding	STRA6	15	64220	0.171944537804726	0.0262961718158935	0.765254290873549
ENST00000324071.10	red	TRUE	ENSG00000197408.10	cytochrome P450 family 2 subfamily B member 6 [Source:HGNC Symbol;Acc:HGNC:2615]	protein_coding	CYP2B6	19	1555	0.166675124603168	0.0929800479173107	0.893341329768013
ENST00000324079.11	yellow	TRUE	ENSG00000180190.13	testis development related protein [Source:HGNC Symbol;Acc:HGNC:26951]	protein_coding	TDRP	8	157695	0.639084957504585	0.291526402980724	0.495410603038003
ENST00000324166.7	grey	TRUE	ENSG00000144115.18	threonine synthase like 2 [Source:HGNC Symbol;Acc:HGNC:25602]	protein_coding	THNSL2	2	55258	-0.152253054106392	-0.0189695025490599	0.15163562958063
ENST00000324210.10	turquoise	TRUE	ENSG00000152601.18	muscleblind like splicing regulator 1 [Source:HGNC Symbol;Acc:HGNC:6923]	protein_coding	MBNL1	3	4154	0.306734469755715	0.056196955084953	0.940277490692162
ENST00000324288.14	brown	TRUE	ENSG00000179583.21	class II major histocompatibility complex transactivator [Source:HGNC Symbol;Acc:HGNC:7067]	protein_coding	CIITA	16	4261	0.551505620542644	0.109918334901259	0.406904486068332
ENST00000324290.5	grey	TRUE	ENSG00000170298.16	galectin 9B [Source:HGNC Symbol;Acc:HGNC:24842]	protein_coding	LGALS9B	17	284194	0.147166740687888	0.0700145290424622	0.633729610955509
ENST00000324301.12	blue	TRUE	ENSG00000133313.15	carnosine dipeptidase 2 [Source:HGNC Symbol;Acc:HGNC:24437]	protein_coding	CNDP2	18	55748	-0.272934389262362	-0.0429092396466613	0.268179117331615
ENST00000324306.11	turquoise	TRUE	ENSG00000106261.17	zinc finger with KRAB and SCAN domains 1 [Source:HGNC Symbol;Acc:HGNC:13101]	protein_coding	ZKSCAN1	7	7586	0.598737325500687	0.0862421489153867	0.988001308436025
ENST00000324330.13	turquoise	TRUE	ENSG00000100503.27	ninein [Source:HGNC Symbol;Acc:HGNC:14906]	protein_coding	NIN	14	51199	0.247474077711794	0.0438869162382694	0.489126697742642
ENST00000324432.9	grey	TRUE	ENSG00000091073.20	deltex E3 ubiquitin ligase 2 [Source:HGNC Symbol;Acc:HGNC:15973]	protein_coding	DTX2	7	113878	0.165510395404101	0.00292107242926857	0.462866888658851
ENST00000324472.9	yellow	TRUE	ENSG00000177990.12	dpy-19 like 2 [Source:HGNC Symbol;Acc:HGNC:19414]	protein_coding	DPY19L2	12	283417	0.805156454066685	0.207093306618298	0.0359091844546529
ENST00000324501.10	grey	TRUE	ENSG00000080815.20	presenilin 1 [Source:HGNC Symbol;Acc:HGNC:9508]	protein_coding	PSEN1	14	5663	-0.0748249919806284	-0.106518898167683	0.709428823393232
ENST00000324602.12	brown	TRUE	ENSG00000104972.16	leukocyte immunoglobulin like receptor B1 [Source:HGNC Symbol;Acc:HGNC:6605]	protein_coding	LILRB1	19	10859	-0.079276189137732	-0.0975641903893207	0.681833539223302
ENST00000324632.10	green	TRUE	ENSG00000186204.15	cytochrome P450 family 4 subfamily F member 12 [Source:HGNC Symbol;Acc:HGNC:18857]	protein_coding	CYP4F12	19	66002	-0.0540662474808139	0.0656836506948635	0.907845453627342
ENST00000324727.9	black	TRUE	ENSG00000177098.9	sodium voltage-gated channel beta subunit 4 [Source:HGNC Symbol;Acc:HGNC:10592]	protein_coding	SCN4B	11	6330	0.174197726968679	0.024868996038033	0.860596515262689
ENST00000324822.15	grey	TRUE	ENSG00000187838.17	phospholipid scramblase 3 [Source:HGNC Symbol;Acc:HGNC:16495]	protein_coding	PLSCR3	17	57048	-0.0281527812278692	0.0482968053657305	0.143705041541244
ENST00000324932.12	turquoise	TRUE	ENSG00000110713.18	nucleoporin 98 and 96 precursor [Source:HGNC Symbol;Acc:HGNC:8068]	protein_coding	NUP98	11	4928	0.27466729450112	-0.00199861452729771	0.988116465332474
ENST00000324954.10	blue	TRUE	ENSG00000080503.25	SWI/SNF related, matrix associated, actin dependent regulator of chromatin, subfamily a, member 2 [Source:HGNC Symbol;Acc:HGNC:11098]	protein_coding	SMARCA2	9	6595	-0.163868105116624	0.0388853224911218	0.800225363645924
ENST00000325064.9	turquoise	TRUE	ENSG00000170873.19	MTSS I-BAR domain containing 1 [Source:HGNC Symbol;Acc:HGNC:20443]	protein_coding	MTSS1	8	9788	0.430514893951535	0.0137254383014621	0.96547453813724
ENST00000325180.12	blue	TRUE	ENSG00000100083.19	golgi associated, gamma adaptin ear containing, ARF binding protein 1 [Source:HGNC Symbol;Acc:HGNC:17842]	protein_coding	GGA1	22	26088	-0.286810591132542	-0.0481003866973569	0.0134749408700381
ENST00000325214.10	blue	TRUE	ENSG00000141179.14	phosphatidylcholine transfer protein [Source:HGNC Symbol;Acc:HGNC:8752]	protein_coding	PCTP	17	58488	-0.150807109202841	0.0124149084250534	0.899110024306104
ENST00000325234.5	blue	TRUE	ENSG00000149782.13	phospholipase C beta 3 [Source:HGNC Symbol;Acc:HGNC:9056]	protein_coding	PLCB3	11	5331	-0.265861458849685	-0.0245625395652924	0.872295313374486
ENST00000325551.9	black	TRUE	ENSG00000119326.15	catenin alpha like 1 [Source:HGNC Symbol;Acc:HGNC:2512]	protein_coding	CTNNAL1	9	8727	0.340043815985471	-0.107914367094354	0.901619184573893
ENST00000325674.11	grey	TRUE	ENSG00000153113.24	calpastatin [Source:HGNC Symbol;Acc:HGNC:1515]	protein_coding	CAST	5	831	-0.198974749667367	0.0139261981807868	0.0258926868115243
ENST00000325795.7	yellow	TRUE	ENSG00000128699.14	ORMDL sphingolipid biosynthesis regulator 1 [Source:HGNC Symbol;Acc:HGNC:16036]	protein_coding	ORMDL1	2	94101	0.833778094576524	0.307001073564511	0.104652675098146
ENST00000326039.3	yellow	TRUE	ENSG00000139835.14	growth hormone regulated TBC protein 1 [Source:HGNC Symbol;Acc:HGNC:20310]	protein_coding	GRTP1	13	79774	0.4122454069973	0.0748996937642485	0.529165347399698
ENST00000326044.9	turquoise	TRUE	ENSG00000171469.11	zinc finger protein 561 [Source:HGNC Symbol;Acc:HGNC:28684]	protein_coding	ZNF561	19	93134	0.548889635841979	0.148767028077652	0.387334772303897
ENST00000326165.11	brown	TRUE	ENSG00000186074.19	CD300 molecule like family member f [Source:HGNC Symbol;Acc:HGNC:29883]	protein_coding	CD300LF	17	146722	-0.0323524976513975	-0.076690855580481	0.819068485639962
ENST00000326195.13	turquoise	TRUE	ENSG00000204574.14	ATP binding cassette subfamily F member 1 [Source:HGNC Symbol;Acc:HGNC:70]	protein_coding	ABCF1	6	23	0.300513101238655	-0.149903115599502	0.49682234197127
ENST00000326225.3	blue	TRUE	ENSG00000153207.16	AT-hook containing transcription factor 1 [Source:HGNC Symbol;Acc:HGNC:24618]	protein_coding	AHCTF1	1	25909	-0.0520989523717777	0.00538603954375938	0.720721056494084
ENST00000326245.4	black	TRUE	ENSG00000179914.5	intelectin 1 [Source:HGNC Symbol;Acc:HGNC:18259]	protein_coding	ITLN1	1	55600	0.188630099329686	-0.0470635874100811	0.756840211297768
ENST00000326442.10	grey	TRUE	ENSG00000106565.19	transmembrane protein 176B [Source:HGNC Symbol;Acc:HGNC:29596]	protein_coding	TMEM176B	7	28959	0.17900177469696	-0.0469098016410412	0.347600246950752
ENST00000326499.11	grey	TRUE	ENSG00000112303.14	vanin 2 [Source:HGNC Symbol;Acc:HGNC:12706]	protein_coding	VNN2	6	8875	0.401307773602735	-0.0621813699663296	0.177652792537094
ENST00000326595.11	grey	TRUE	ENSG00000180376.17	coiled-coil domain containing 66 [Source:HGNC Symbol;Acc:HGNC:27709]	protein_coding	CCDC66	3	285331	0.348759065227275	-0.140556012515834	0.947436427530344
ENST00000326621.10	green	TRUE	ENSG00000019102.12	V-set and immunoglobulin domain containing 2 [Source:HGNC Symbol;Acc:HGNC:17149]	protein_coding	VSIG2	11	23584	-0.513722695988901	-0.0173163991418486	0.191274875552199
ENST00000326652.9	brown	TRUE	ENSG00000180061.10	transmembrane protein 150B [Source:HGNC Symbol;Acc:HGNC:34415]	protein_coding	TMEM150B	19	284417	-0.0493898406537297	-0.127832987286858	0.904982805232028
ENST00000326665.10	turquoise	TRUE	ENSG00000178965.14	glutamate rich 3 [Source:HGNC Symbol;Acc:HGNC:25346]	protein_coding	ERICH3	1	127254	0.502696233464975	0.00274702613645945	0.900887979810041
ENST00000326685.11	green	TRUE	ENSG00000173210.21	actin binding LIM protein family member 3 [Source:HGNC Symbol;Acc:HGNC:29132]	protein_coding	ABLIM3	5	22885	-0.1491354179567	-0.00103345208375679	0.612266383382669
ENST00000326912.8	grey	TRUE	ENSG00000178057.15	NADH:ubiquinone oxidoreductase complex assembly factor 3 [Source:HGNC Symbol;Acc:HGNC:29918]	protein_coding	NDUFAF3	3	25915	-0.165901346807986	-0.108299952080628	0.381133944727925
ENST00000326916.13	blue	TRUE	ENSG00000118492.19	androglobin [Source:HGNC Symbol;Acc:HGNC:21212]	protein_coding	ADGB	6	79747	0.211150057488557	0.123578249973955	0.746619849253455
ENST00000327097.5	brown	TRUE	ENSG00000019169.11	macrophage receptor with collagenous structure [Source:HGNC Symbol;Acc:HGNC:6895]	protein_coding	MARCO	2	8685	0.0455354985506381	-0.0261085533882436	0.985193438827084
ENST00000327201.10	blue	TRUE	ENSG00000154040.21	calcium binding tyrosine phosphorylation regulated [Source:HGNC Symbol;Acc:HGNC:15569]	protein_coding	CABYR	18	26256	-0.383540375583339	-0.181292235738979	0.9358339433753
ENST00000327247.9	black	TRUE	ENSG00000177628.16	glucosylceramidase beta 1 [Source:HGNC Symbol;Acc:HGNC:4177]	protein_coding	GBA1	1	2629	0.462638910056654	0.0375349022536672	0.783202942596846
ENST00000327441.11	black	TRUE	ENSG00000151338.21	mirror-image polydactyly 1 [Source:HGNC Symbol;Acc:HGNC:21460]	protein_coding	MIPOL1	14	145282	0.65449083462499	0.121403012097154	0.89079991844388
ENST00000327443.9	turquoise	TRUE	ENSG00000185591.10	Sp1 transcription factor [Source:HGNC Symbol;Acc:HGNC:11205]	protein_coding	SP1	12	6667	0.435080985595832	0.02274504211352	0.852819338856424
ENST00000327505.6	grey	TRUE	ENSG00000160216.21	1-acylglycerol-3-phosphate O-acyltransferase 3 [Source:HGNC Symbol;Acc:HGNC:326]	protein_coding	AGPAT3	21	56894	0.0637390112651878	-0.169666702723269	0.498804452300449
ENST00000327628.10	pink	TRUE	ENSG00000182606.17	trafficking kinesin protein 1 [Source:HGNC Symbol;Acc:HGNC:29947]	protein_coding	TRAK1	3	22906	0.444207892788242	0.0970801665596259	0.484188567975825
ENST00000327678.10	green	TRUE	ENSG00000183569.18	serine hydrolase like 2 [Source:HGNC Symbol;Acc:HGNC:29446]	protein_coding	SERHL2	22	253190	-0.202048583840562	-0.0210271189935563	0.410097447689259
ENST00000327705.14	yellow	TRUE	ENSG00000165810.17	butyrophilin like 9 [Source:HGNC Symbol;Acc:HGNC:24176]	protein_coding	BTNL9	5	153579	0.323017713066288	0.0744376856551806	0.664718951169687
ENST00000327726.11	grey	TRUE	ENSG00000197766.9	complement factor D [Source:HGNC Symbol;Acc:HGNC:2771]	protein_coding	CFD	19	1675	0.0216416966111046	0.0886115046693512	0.594840377965438
ENST00000327773.7	black	TRUE	ENSG00000183087.15	growth arrest specific 6 [Source:HGNC Symbol;Acc:HGNC:4168]	protein_coding	GAS6	13	2621	0.343655745636403	0.0244647254281701	0.983970476494195
ENST00000327790.7	black	TRUE	ENSG00000141934.10	phospholipid phosphatase 2 [Source:HGNC Symbol;Acc:HGNC:9230]	protein_coding	PLPP2	19	8612	0.18043387837218	0.0816128250407028	0.993472634661665
ENST00000327949.15	red	TRUE	ENSG00000169660.17	hexosaminidase D [Source:HGNC Symbol;Acc:HGNC:26307]	protein_coding	HEXD	17	284004	0.035883378579746	0.0463175263882934	0.511701901637957
ENST00000327979.8	yellow	TRUE	ENSG00000042062.13	RIPOR family member 3 [Source:HGNC Symbol;Acc:HGNC:16168]	protein_coding	RIPOR3	20	140876	0.594074755517198	0.237198184143308	0.573252576789071
ENST00000328085.10	blue	TRUE	ENSG00000183426.17	nuclear pore complex interacting protein family member A1 [Source:HGNC Symbol;Acc:HGNC:7909]	protein_coding	NPIPA1	16	9284	0.472569628609255	0.215506007286653	0.661958228790671
ENST00000328090.9	blue	TRUE	ENSG00000108021.22	transcription activation suppressor family member 2 [Source:HGNC Symbol;Acc:HGNC:23484]	protein_coding	TASOR2	10	54906	0.0498751400223712	0.0781146028908645	0.41516203902146
ENST00000328114.11	grey	TRUE	ENSG00000171916.17	galectin 9C [Source:HGNC Symbol;Acc:HGNC:33874]	protein_coding	LGALS9C	17	654346	-0.2782399483347	-0.0483487028408571	0.448538767264196
ENST00000328159.9	turquoise	TRUE	ENSG00000143549.22	tropomyosin 3 [Source:HGNC Symbol;Acc:HGNC:12012]	protein_coding	TPM3	1	7170	0.146439181392787	-0.148352460969938	0.707928825478495
ENST00000328189.7	blue	TRUE	ENSG00000134258.18	V-set domain containing T cell activation inhibitor 1 [Source:HGNC Symbol;Acc:HGNC:28873]	protein_coding	VTCN1	1	79679	-0.471810649489014	-0.0934766232205598	0.314470111679821
ENST00000328236.10	grey	TRUE	ENSG00000168944.17	centrosomal protein 120 [Source:HGNC Symbol;Acc:HGNC:26690]	protein_coding	CEP120	5	153241	0.197702705002021	0.0283020013570105	0.705546850624529
ENST00000328449.6	yellow	TRUE	ENSG00000184471.9	C1q and TNF related 8 [Source:HGNC Symbol;Acc:HGNC:31374]	protein_coding	C1QTNF8	16	390664	0.479256451041617	0.170371280879664	0.827779671955178
ENST00000328546.5	black	TRUE	ENSG00000170509.12	hydroxysteroid 17-beta dehydrogenase 13 [Source:HGNC Symbol;Acc:HGNC:18685]	protein_coding	HSD17B13	4	345275	0.302467739484106	-0.0916579637391119	0.698350356899167
ENST00000328735.10	turquoise	TRUE	ENSG00000182240.16	beta-secretase 2 [Source:HGNC Symbol;Acc:HGNC:934]	protein_coding	BACE2	21	25825	-0.154241421074577	0.0356159421059446	0.115481649490271
ENST00000328739.6	grey	TRUE	ENSG00000182853.12	vitelline membrane outer layer 1 homolog [Source:HGNC Symbol;Acc:HGNC:30387]	protein_coding	VMO1	17	284013	0.0172240130164022	-0.0328883262434549	0.739412479131936
ENST00000329043.7	grey	TRUE	ENSG00000170448.12	nuclear transcription factor, X-box binding like 1 [Source:HGNC Symbol;Acc:HGNC:18726]	protein_coding	NFXL1	4	152518	0.116253592489759	-0.0243782192674605	0.632990685254518
ENST00000329101.8	turquoise	TRUE	ENSG00000131196.18	nuclear factor of activated T cells 1 [Source:HGNC Symbol;Acc:HGNC:7775]	protein_coding	NFATC1	18	4772	0.333287102638554	0.119117306565908	0.522243707749295
ENST00000329231.8	turquoise	TRUE	ENSG00000123472.13	ATP synthase mitochondrial F1 complex assembly factor 1 [Source:HGNC Symbol;Acc:HGNC:18803]	protein_coding	ATPAF1	1	64756	0.124203387879879	-0.0932762773266887	0.80195080109581
ENST00000329305.6	yellow	TRUE	ENSG00000198467.16	tropomyosin 2 [Source:HGNC Symbol;Acc:HGNC:12011]	protein_coding	TPM2	9	7169	0.441548726083643	-0.0807115901123873	0.723410600024294
ENST00000329421.8	grey	TRUE	ENSG00000175130.7	MARCKS like 1 [Source:HGNC Symbol;Acc:HGNC:7142]	protein_coding	MARCKSL1	1	65108	-0.0864544342354525	-0.0803737298705226	0.0309201648706535
ENST00000329463.9	turquoise	TRUE	ENSG00000174953.14	DEAH-box helicase 36 [Source:HGNC Symbol;Acc:HGNC:14410]	protein_coding	DHX36	3	170506	0.154239500845131	-0.0755042676474718	0.865801043127038
ENST00000329493.6	yellow	TRUE	ENSG00000183397.6	tektin bundle interacting protein 1 [Source:HGNC Symbol;Acc:HGNC:34496]	protein_coding	TEKTIP1	19	100128569	0.767576636110387	0.211111236094412	0.222789487207864
ENST00000329494.9	grey	TRUE	ENSG00000089091.17	double zinc ribbon and ankyrin repeat domains 1 [Source:HGNC Symbol;Acc:HGNC:15858]	protein_coding	DZANK1	20	55184	0.181441471643571	0.0925674349920599	0.943369188301412
ENST00000329516.8	turquoise	TRUE	ENSG00000183054.13	RANBP2 like and GRIP domain containing 6 [Source:HGNC Symbol;Acc:HGNC:32419]	protein_coding	RGPD6	2	729540	0.161743391857477	0.0472043587370597	0.865801043127038
ENST00000329524.8	turquoise	TRUE	ENSG00000072736.19	nuclear factor of activated T cells 3 [Source:HGNC Symbol;Acc:HGNC:7777]	protein_coding	NFATC3	16	4775	0.26028152845364	-0.0965996559393642	0.393305993705217
ENST00000329582.9	green	TRUE	ENSG00000174564.13	interleukin 20 receptor subunit beta [Source:HGNC Symbol;Acc:HGNC:6004]	protein_coding	IL20RB	3	53833	-0.134787232831461	-0.0380568780227664	0.756397664137824
ENST00000329608.11	brown	TRUE	ENSG00000184371.14	colony stimulating factor 1 [Source:HGNC Symbol;Acc:HGNC:2432]	protein_coding	CSF1	1	1435	0.280572484720798	0.0725135396624563	0.854984254884955
ENST00000329841.10	green	TRUE	ENSG00000184254.17	aldehyde dehydrogenase 1 family member A3 [Source:HGNC Symbol;Acc:HGNC:409]	protein_coding	ALDH1A3	15	220	-0.328549931791581	-0.0622897905780575	0.246228287335212
ENST00000330232.9	grey	TRUE	ENSG00000093072.19	adenosine deaminase 2 [Source:HGNC Symbol;Acc:HGNC:1839]	protein_coding	ADA2	22	51816	0.15067365396698	-0.0770114510549958	0.69930076600433
ENST00000330330.10	black	TRUE	ENSG00000174876.17	amylase alpha 1B [Source:HGNC Symbol;Acc:HGNC:475]	protein_coding	AMY1B	1	277	0.363319281839048	0.18479321208691	0.536256219434605
ENST00000330436.4	black	TRUE	ENSG00000197838.5	cytochrome P450 family 2 subfamily A member 13 [Source:HGNC Symbol;Acc:HGNC:2608]	protein_coding	CYP2A13	19	1553	0.389286820864557	0.00809670382988121	0.733161812429161
ENST00000330439.7	yellow	TRUE	ENSG00000169715.15	metallothionein 1E [Source:HGNC Symbol;Acc:HGNC:7397]	protein_coding	MT1E	16	4493	0.378821589027423	0.283154095056415	0.0584039905241783
ENST00000330540.7	brown	TRUE	ENSG00000114013.16	CD86 molecule [Source:HGNC Symbol;Acc:HGNC:1705]	protein_coding	CD86	3	942	-0.16190986054415	-0.0893321549935992	0.610763483027883
ENST00000330550.8	grey	TRUE	ENSG00000004809.14	solute carrier family 22 member 16 [Source:HGNC Symbol;Acc:HGNC:20302]	protein_coding	SLC22A16	6	85413	-0.00978566556055075	-0.109764529030956	NA
ENST00000330622.9	turquoise	TRUE	ENSG00000135108.16	F-box protein 21 [Source:HGNC Symbol;Acc:HGNC:13592]	protein_coding	FBXO21	12	23014	0.387267950212755	0.0044532012593325	0.794805797086728
ENST00000330714.8	brown	TRUE	ENSG00000183486.14	MX dynamin like GTPase 2 [Source:HGNC Symbol;Acc:HGNC:7533]	protein_coding	MX2	21	4600	-0.114886877578469	-0.0348345724000852	0.317336465969322
ENST00000330722.7	green	TRUE	ENSG00000205420.11	keratin 6A [Source:HGNC Symbol;Acc:HGNC:6443]	protein_coding	KRT6A	12	3853	-0.19190703514477	0.0285900345921634	0.300273093156523
ENST00000330793.2	brown	TRUE	ENSG00000167850.4	CD300c molecule [Source:HGNC Symbol;Acc:HGNC:19320]	protein_coding	CD300C	17	10871	-0.056849808505483	-0.111635297128941	0.836285091025787
ENST00000330871.3	pink	TRUE	ENSG00000184557.4	suppressor of cytokine signaling 3 [Source:HGNC Symbol;Acc:HGNC:19391]	protein_coding	SOCS3	17	9021	0.0519813081538916	-0.0556156718740708	0.166819096831791
ENST00000330927.5	brown	TRUE	ENSG00000185862.7	ecotropic viral integration site 2B [Source:HGNC Symbol;Acc:HGNC:3500]	protein_coding	EVI2B	17	2124	-0.0242076555235905	-0.111539188805044	0.668012153347653
ENST00000331035.10	brown	TRUE	ENSG00000185291.12	interleukin 3 receptor subunit alpha [Source:HGNC Symbol;Acc:HGNC:6012]	protein_coding	IL3RA	X	3563	0.220853384342268	-0.0344066160640578	0.758233047099361
ENST00000331105.7	yellow	TRUE	ENSG00000197446.9	cytochrome P450 family 2 subfamily F member 1 [Source:HGNC Symbol;Acc:HGNC:2632]	protein_coding	CYP2F1	19	1572	0.37531081064061	0.0207944401665727	0.935852493528558
ENST00000331129.3	turquoise	TRUE	ENSG00000115738.10	inhibitor of DNA binding 2 [Source:HGNC Symbol;Acc:HGNC:5361]	protein_coding	ID2	2	3398	0.340312456406043	-0.0445745050925179	0.854130714037348
ENST00000331238.7	black	TRUE	ENSG00000185924.7	reticulon 4 receptor like 1 [Source:HGNC Symbol;Acc:HGNC:21329]	protein_coding	RTN4RL1	17	146760	0.442291784720538	0.0495161343966888	0.915862310540192
ENST00000331302.12	grey	TRUE	ENSG00000181031.16	rabphilin 3A like (without C2 domains) [Source:HGNC Symbol;Acc:HGNC:10296]	protein_coding	RPH3AL	17	9501	-0.131793533238011	-0.135148566973652	0.963800059337871
ENST00000331393.8	turquoise	TRUE	ENSG00000115109.14	erythrocyte membrane protein band 4.1 like 5 [Source:HGNC Symbol;Acc:HGNC:19819]	protein_coding	EPB41L5	2	57669	0.0530296440205332	-0.139537030073963	0.476878924353161
ENST00000331444.12	grey	TRUE	ENSG00000183628.14	DiGeorge syndrome critical region gene 6 [Source:HGNC Symbol;Acc:HGNC:2846]	protein_coding	DGCR6	22	8214	-0.272638125101623	-0.0688012505597251	NA
ENST00000331587.9	green	TRUE	ENSG00000110680.14	calcitonin related polypeptide alpha [Source:HGNC Symbol;Acc:HGNC:1437]	protein_coding	CALCA	11	796	-0.393906285752784	0.126919544678176	0.110486876205433
ENST00000331769.6	yellow	TRUE	ENSG00000108342.13	colony stimulating factor 3 [Source:HGNC Symbol;Acc:HGNC:2438]	protein_coding	CSF3	17	1440	0.455503011770585	0.151341814518045	0.316430072912223
ENST00000331825.11	green	TRUE	ENSG00000087086.15	ferritin light chain [Source:HGNC Symbol;Acc:HGNC:3999]	protein_coding	FTL	19	2512	-0.522564065234037	-0.11200765239822	0.874553079327463
ENST00000331886.10	green	TRUE	ENSG00000065357.20	diacylglycerol kinase alpha [Source:HGNC Symbol;Acc:HGNC:2849]	protein_coding	DGKA	12	1606	-0.0884762624429219	-0.0721020738007317	0.632910495087507
ENST00000332029.4	brown	TRUE	ENSG00000185338.7	suppressor of cytokine signaling 1 [Source:HGNC Symbol;Acc:HGNC:19383]	protein_coding	SOCS1	16	8651	0.0020256768607267	0.0398904014358187	0.670856841986508
ENST00000332127.8	grey	TRUE	ENSG00000058673.17	zinc finger CCCH-type containing 11A [Source:HGNC Symbol;Acc:HGNC:29093]	protein_coding	ZC3H11A	1	9877	0.0867426584688525	0.153908580597817	0.607599360401062
ENST00000332149.10	turquoise	TRUE	ENSG00000184012.14	transmembrane serine protease 2 [Source:HGNC Symbol;Acc:HGNC:11876]	protein_coding	TMPRSS2	21	7113	0.361817205086517	0.140510280660872	0.23366678856541
ENST00000332374.5	black	TRUE	ENSG00000205358.4	metallothionein 1H [Source:HGNC Symbol;Acc:HGNC:7400]	protein_coding	MT1H	16	4496	0.288780859018205	0.109562071306869	0.989477803059234
ENST00000332549.8	brown	TRUE	ENSG00000115590.14	interleukin 1 receptor type 2 [Source:HGNC Symbol;Acc:HGNC:5994]	protein_coding	IL1R2	2	7850	-0.366610541487405	-0.347078786806785	0.0144143940307789
ENST00000332680.8	blue	TRUE	ENSG00000182718.18	annexin A2 [Source:HGNC Symbol;Acc:HGNC:537]	protein_coding	ANXA2	15	302	-0.465275724725441	-0.0302081247881134	0.117268292044317
ENST00000332710.8	grey	TRUE	ENSG00000184058.16	T-box transcription factor 1 [Source:HGNC Symbol;Acc:HGNC:11592]	protein_coding	TBX1	22	6899	0.242435199207079	0.174457101234571	0.547377595131814
ENST00000332821.8	grey	TRUE	ENSG00000057149.16	serpin family B member 3 [Source:HGNC Symbol;Acc:HGNC:10569]	protein_coding	SERPINB3	18	6317	0.205815460684693	0.0822105026524676	0.905537260540431
ENST00000332885.7	yellow	TRUE	ENSG00000046647.14	gem nuclear organelle associated protein 8 [Source:HGNC Symbol;Acc:HGNC:26044]	protein_coding	GEMIN8	X	54960	0.700038633702986	0.24179624166503	0.267694911156605
ENST00000332987.5	brown	TRUE	ENSG00000100336.18	apolipoprotein L4 [Source:HGNC Symbol;Acc:HGNC:14867]	protein_coding	APOL4	22	80832	0.109900017600932	0.0186422683590236	0.900659600264961
ENST00000333007.8	brown	TRUE	ENSG00000185215.11	TNF alpha induced protein 2 [Source:HGNC Symbol;Acc:HGNC:11895]	protein_coding	TNFAIP2	14	7127	0.494883347952796	0.0272571483473776	0.671244092742291
ENST00000333090.5	green	TRUE	ENSG00000182704.8	tsukushi, small leucine rich proteoglycan [Source:HGNC Symbol;Acc:HGNC:28850]	protein_coding	TSKU	11	25987	-0.410607672453382	-0.0346559148670448	0.638151288021389
ENST00000333244.6	turquoise	TRUE	ENSG00000185567.7	AHNAK nucleoprotein 2 [Source:HGNC Symbol;Acc:HGNC:20125]	protein_coding	AHNAK2	14	113146	0.518451894996637	0.171363974660729	0.149225505569463
ENST00000333432.9	grey	TRUE	ENSG00000228049.8	RNA polymerase II subunit J2 [Source:HGNC Symbol;Acc:HGNC:23208]	protein_coding	POLR2J2	7	246721	0.136751288742147	-0.109260428845077	NA
ENST00000333467.4	pink	TRUE	ENSG00000179750.16	apolipoprotein B mRNA editing enzyme catalytic subunit 3B [Source:HGNC Symbol;Acc:HGNC:17352]	protein_coding	APOBEC3B	22	9582	0.039860382984074	-0.033768174637747	0.739382554301291
ENST00000333598.8	brown	TRUE	ENSG00000183019.8	mast cell expressed membrane protein 1 [Source:HGNC Symbol;Acc:HGNC:27291]	protein_coding	MCEMP1	19	199675	-0.0403618087788592	-0.0938303525856314	0.743379328956624
ENST00000333643.4	green	TRUE	ENSG00000184515.11	brain expressed X-linked 5 [Source:HGNC Symbol;Acc:HGNC:27990]	protein_coding	BEX5	X	340542	-0.301636641782376	-0.195527537201807	0.724507306856916
ENST00000333845.11	grey	TRUE	ENSG00000241404.7	EGF like domain multiple 8 [Source:HGNC Symbol;Acc:HGNC:13944]	protein_coding	EGFL8	6	80864	0.135231071695658	-0.118124293413948	0.356736380617346
ENST00000333896.5	yellow	TRUE	ENSG00000115306.16	spectrin beta, non-erythrocytic 1 [Source:HGNC Symbol;Acc:HGNC:11275]	protein_coding	SPTBN1	2	6711	0.797775317429931	0.154743520399666	0.144619281306194
ENST00000333933.3	grey	TRUE	ENSG00000186787.10	spindlin family member 2B [Source:HGNC Symbol;Acc:HGNC:33147]	protein_coding	SPIN2B	X	474343	0.292102974118618	0.151183569583643	0.151009193147709
ENST00000333942.10	brown	TRUE	ENSG00000126858.19	ras homolog family member T1 [Source:HGNC Symbol;Acc:HGNC:21168]	protein_coding	RHOT1	17	55288	0.066629425492899	-0.00583855828111097	0.783863924961729
ENST00000334047.12	green	TRUE	ENSG00000117525.14	coagulation factor III, tissue factor [Source:HGNC Symbol;Acc:HGNC:3541]	protein_coding	F3	1	2152	-0.168196357768911	-0.0453605776222928	0.214235300734146
ENST00000334126.12	turquoise	TRUE	ENSG00000168014.18	C2 domain containing 3 centriole elongation regulator [Source:HGNC Symbol;Acc:HGNC:24564]	protein_coding	C2CD3	11	26005	0.526291608163378	0.0911994880574594	0.784715284832763
ENST00000334204.6	turquoise	TRUE	ENSG00000165115.15	kinesin family member 27 [Source:HGNC Symbol;Acc:HGNC:18632]	protein_coding	KIF27	9	55582	0.166010620935106	-0.0343310298180664	0.84651238990566
ENST00000334350.7	black	TRUE	ENSG00000198417.7	metallothionein 1F [Source:HGNC Symbol;Acc:HGNC:7398]	protein_coding	MT1F	16	4494	0.193634782771808	0.0795506729006805	0.526281753609271
ENST00000334421.5	green	TRUE	ENSG00000146054.18	tripartite motif containing 7 [Source:HGNC Symbol;Acc:HGNC:16278]	protein_coding	TRIM7	5	81786	-0.290849647656348	0.0525341047739806	0.414395283623735
ENST00000334461.7	grey	TRUE	ENSG00000186665.10	chromosome 17 open reading frame 58 [Source:HGNC Symbol;Acc:HGNC:27568]	protein_coding	C17orf58	17	284018	-0.28397910330547	-0.0970397055308647	0.428747516062597
ENST00000334475.10	brown	TRUE	ENSG00000124731.13	triggering receptor expressed on myeloid cells 1 [Source:HGNC Symbol;Acc:HGNC:17760]	protein_coding	TREM1	6	54210	0.0153819323193624	-0.0994123831758505	0.600928606059095
ENST00000334668.8	brown	TRUE	ENSG00000204642.14	major histocompatibility complex, class I, F [Source:HGNC Symbol;Acc:HGNC:4963]	protein_coding	HLA-F	6	3134	0.262605110892426	0.00342539766079908	0.365819794318868
ENST00000334708.4	grey	TRUE	ENSG00000186910.4	serpin family A member 11 [Source:HGNC Symbol;Acc:HGNC:19193]	protein_coding	SERPINA11	14	256394	0.0479625289319949	0.0406254153151853	0.974144607848566
ENST00000334736.7	turquoise	TRUE	ENSG00000158636.17	EMSY transcriptional repressor, BRCA2 interacting [Source:HGNC Symbol;Acc:HGNC:18071]	protein_coding	EMSY	11	56946	0.580520352451756	0.110451757070578	0.462397038478681
ENST00000334746.10	turquoise	TRUE	ENSG00000011114.15	BTB domain containing 7 [Source:HGNC Symbol;Acc:HGNC:18269]	protein_coding	BTBD7	14	55727	0.3875141787387	-0.0227346566679074	0.66130282638322
ENST00000334808.10	yellow	TRUE	ENSG00000175029.17	C-terminal binding protein 2 [Source:HGNC Symbol;Acc:HGNC:2495]	protein_coding	CTBP2	10	1488	0.313905308440741	0.164977056526425	0.916760895533074
ENST00000334888.10	grey	TRUE	ENSG00000187049.11	transmembrane protein 216 [Source:HGNC Symbol;Acc:HGNC:25018]	protein_coding	TMEM216	11	51259	-0.0435001381493266	0.00660697137895613	0.714914033809798
ENST00000335005.10	blue	TRUE	ENSG00000135916.16	integral membrane protein 2C [Source:HGNC Symbol;Acc:HGNC:6175]	protein_coding	ITM2C	2	81618	-0.368659069800683	0.0436007626148205	0.69414759304821
ENST00000335263.9	grey	TRUE	ENSG00000140153.18	WD repeat domain 20 [Source:HGNC Symbol;Acc:HGNC:19667]	protein_coding	WDR20	14	91833	-0.0816501109037776	-0.0185151596668185	NA
ENST00000335295.4	grey	TRUE	ENSG00000244734.4	hemoglobin subunit beta [Source:HGNC Symbol;Acc:HGNC:4827]	protein_coding	HBB	11	3043	0.229273194717626	0.0920510819775424	0.792613678783854
ENST00000335504.10	green	TRUE	ENSG00000187243.17	MAGE family member D4B [Source:HGNC Symbol;Acc:HGNC:22880]	protein_coding	MAGED4B	X	81557	-0.213345348686542	0.0358245280671947	0.39516477550548
ENST00000335539.7	grey	TRUE	ENSG00000184381.20	phospholipase A2 group VI [Source:HGNC Symbol;Acc:HGNC:9039]	protein_coding	PLA2G6	22	8398	0.422051521963165	0.278166339645977	0.255335456729363
ENST00000335626.8	turquoise	TRUE	ENSG00000100207.21	transcription factor 20 [Source:HGNC Symbol;Acc:HGNC:11631]	protein_coding	TCF20	22	6942	0.449845511374261	0.0251048138161019	0.898172545759443
ENST00000335647.9	grey	TRUE	ENSG00000186625.14	katanin catalytic subunit A1 [Source:HGNC Symbol;Acc:HGNC:6216]	protein_coding	KATNA1	6	11104	-0.181060970194149	-0.146397559672578	0.705537952399868
ENST00000335661.6	brown	TRUE	ENSG00000140379.9	BCL2 related protein A1 [Source:HGNC Symbol;Acc:HGNC:991]	protein_coding	BCL2A1	15	597	-0.0366277080985028	0.00632795335153522	0.889585180828201
ENST00000335790.8	grey	TRUE	ENSG00000166407.14	LIM domain only 1 [Source:HGNC Symbol;Acc:HGNC:6641]	protein_coding	LMO1	11	4004	0.00594993454568209	0.0506400354271202	NA
ENST00000335927.11	turquoise	TRUE	ENSG00000138670.19	RasGEF domain family member 1B [Source:HGNC Symbol;Acc:HGNC:24881]	protein_coding	RASGEF1B	4	153020	0.141348232724624	-0.123505004838161	0.989071777558206
ENST00000335953.9	black	TRUE	ENSG00000109906.15	zinc finger and BTB domain containing 16 [Source:HGNC Symbol;Acc:HGNC:12930]	protein_coding	ZBTB16	11	7704	0.428200268085118	0.198966463569088	0.228908557886777
ENST00000336079.8	grey	TRUE	ENSG00000067048.17	DEAD-box helicase 3 Y-linked [Source:HGNC Symbol;Acc:HGNC:2699]	protein_coding	DDX3Y	Y	8653	-0.12042044554317	-0.102122857368925	0.741958270585847
ENST00000336332.5	turquoise	TRUE	ENSG00000070476.15	ZXD family zinc finger C [Source:HGNC Symbol;Acc:HGNC:28160]	protein_coding	ZXDC	3	79364	0.60795594307222	0.0884158627267224	0.333075581361185
ENST00000336395.6	grey	TRUE	ENSG00000107140.17	testis associated actin remodelling kinase 1 [Source:HGNC Symbol;Acc:HGNC:11731]	protein_coding	TESK1	9	7016	0.0490659206437156	-0.0516591762777651	0.995094913510159
ENST00000336429.6	black	TRUE	ENSG00000166396.13	serpin family B member 7 [Source:HGNC Symbol;Acc:HGNC:13902]	protein_coding	SERPINB7	18	8710	0.192976805984345	-0.013243906257979	0.958746555612387
ENST00000336470.8	turquoise	TRUE	ENSG00000130119.17	G protein nucleolar 3 like [Source:HGNC Symbol;Acc:HGNC:25553]	protein_coding	GNL3L	X	54552	0.158639796650179	-0.0104782535315155	0.957623339661265
ENST00000336592.11	turquoise	TRUE	ENSG00000158290.19	cullin 4B [Source:HGNC Symbol;Acc:HGNC:2555]	protein_coding	CUL4B	X	8450	0.351376832341336	0.0242920666205981	0.574875449140478
ENST00000336727.8	black	TRUE	ENSG00000159788.20	regulator of G protein signaling 12 [Source:HGNC Symbol;Acc:HGNC:9994]	protein_coding	RGS12	4	6002	0.379311515295678	0.0301838791370636	0.718391803401383
ENST00000336733.10	green	TRUE	ENSG00000144741.19	solute carrier family 25 member 26 [Source:HGNC Symbol;Acc:HGNC:20661]	protein_coding	SLC25A26	3	115286	-0.560764859676392	-0.218530925537638	0.0130849747749771
ENST00000336783.9	yellow	TRUE	ENSG00000168488.19	ataxin 2 like [Source:HGNC Symbol;Acc:HGNC:31326]	protein_coding	ATXN2L	16	11273	0.719949172498069	0.3060421965872	0.167737019478011
ENST00000336825.12	grey	TRUE	ENSG00000159625.15	dynein regulatory complex subunit 7 [Source:HGNC Symbol;Acc:HGNC:25289]	protein_coding	DRC7	16	84229	0.0993082124475747	0.118047061361885	0.916466112904924
ENST00000336868.8	black	TRUE	ENSG00000167693.17	nucleoredoxin [Source:HGNC Symbol;Acc:HGNC:18008]	protein_coding	NXN	17	64359	0.528723330006479	0.0575232125882396	0.928805503956449
ENST00000336915.11	black	TRUE	ENSG00000141293.16	src kinase associated phosphoprotein 1 [Source:HGNC Symbol;Acc:HGNC:15605]	protein_coding	SKAP1	17	8631	0.227928552604983	0.0351919645914635	0.93682869879295
ENST00000337003.4	grey	TRUE	ENSG00000173915.16	ATP synthase membrane subunit k [Source:HGNC Symbol;Acc:HGNC:30889]	protein_coding	ATP5MK	10	84833	0.127687175093138	-0.0116098581138683	0.837278897735169
ENST00000337018.10	black	TRUE	ENSG00000064607.17	SURP and G-patch domain containing 2 [Source:HGNC Symbol;Acc:HGNC:18641]	protein_coding	SUGP2	19	10147	0.0602176551114069	-0.164178088107581	0.0775735348034586
ENST00000337131.9	brown	TRUE	ENSG00000137496.19	interleukin 18 binding protein [Source:HGNC Symbol;Acc:HGNC:5987]	protein_coding	IL18BP	11	10068	-0.152135704099424	0.0533791086973558	NA
ENST00000337404.8	turquoise	TRUE	ENSG00000291237.1	superoxide dismutase 2 [Source:HGNC Symbol;Acc:HGNC:11180]	protein_coding	SOD2	6	6648	0.20518627681384	-0.119131264311634	0.21148393405858
ENST00000337495.9	grey	TRUE	ENSG00000010803.17	Scm polycomb group protein homolog 1 [Source:HGNC Symbol;Acc:HGNC:19003]	protein_coding	SCMH1	1	22955	0.104880012492062	0.000785731315230663	0.960010265905531
ENST00000337532.9	grey	TRUE	ENSG00000150054.19	MAGUK p55 scaffold protein 7 [Source:HGNC Symbol;Acc:HGNC:26542]	protein_coding	MPP7	10	143098	0.129447202772319	-0.014825305454941	0.796288381456977
ENST00000337579.4	grey	TRUE	ENSG00000155026.17	radial spoke head 10 homolog B [Source:HGNC Symbol;Acc:HGNC:27362]	protein_coding	RSPH10B	7	222967	0.23045406394983	0.0439098231074591	0.614810065178008
ENST00000337604.6	grey	TRUE	ENSG00000185499.17	mucin 1, cell surface associated [Source:HGNC Symbol;Acc:HGNC:7508]	protein_coding	MUC1	1	4582	0.00849465942679668	-0.010381551931893	0.518579228214868
ENST00000337664.9	yellow	TRUE	ENSG00000109576.14	aminoadipate aminotransferase [Source:HGNC Symbol;Acc:HGNC:17929]	protein_coding	AADAT	4	51166	0.771853128545822	0.122287778269788	0.551465823839023
ENST00000337836.10	black	TRUE	ENSG00000039537.16	complement C6 [Source:HGNC Symbol;Acc:HGNC:1339]	protein_coding	C6	5	729	0.410418380143571	0.16130594387081	0.674863067835135
ENST00000337908.5	brown	TRUE	ENSG00000110079.19	membrane spanning 4-domains A4A [Source:HGNC Symbol;Acc:HGNC:13371]	protein_coding	MS4A4A	11	51338	-0.0196362746439939	-0.0618419683777332	0.984393580794148
ENST00000337910.10	turquoise	TRUE	ENSG00000072422.17	Rho related BTB domain containing 1 [Source:HGNC Symbol;Acc:HGNC:18738]	protein_coding	RHOBTB1	10	9886	0.648720410788818	0.0654455650889368	0.557626381217265
ENST00000337917.11	brown	TRUE	ENSG00000204472.13	allograft inflammatory factor 1 [Source:HGNC Symbol;Acc:HGNC:352]	protein_coding	AIF1	6	199	-0.23067519591244	-0.141145201474131	0.351275692606262
ENST00000337959.8	blue	TRUE	ENSG00000100266.19	protein kinase C and casein kinase substrate in neurons 2 [Source:HGNC Symbol;Acc:HGNC:8571]	protein_coding	PACSIN2	22	11252	-0.0564093229097198	0.106445970940128	0.851803956360748
ENST00000337989.11	blue	TRUE	ENSG00000099991.18	calcineurin binding protein 1 [Source:HGNC Symbol;Acc:HGNC:24187]	protein_coding	CABIN1	22	23523	0.20038685389475	0.131210371620995	0.34925734663331
ENST00000338008.9	turquoise	TRUE	ENSG00000039319.17	zinc finger FYVE-type containing 16 [Source:HGNC Symbol;Acc:HGNC:20756]	protein_coding	ZFYVE16	5	9765	0.256114288264861	0.0684034430399508	0.278185947008882
ENST00000338087.10	brown	TRUE	ENSG00000155926.14	Src like adaptor [Source:HGNC Symbol;Acc:HGNC:10902]	protein_coding	SLA	8	6503	-0.0361462677423656	-0.115599879786733	0.72947906884653
ENST00000338327.4	turquoise	TRUE	ENSG00000273173.6	SNRPN upstream open reading frame [Source:HGNC Symbol;Acc:HGNC:11171]	protein_coding	SNURF	15	8926	0.128863290626637	-0.0764113781461116	0.481106185716738
ENST00000338368.7	turquoise	TRUE	ENSG00000253729.9	protein kinase, DNA-activated, catalytic subunit [Source:HGNC Symbol;Acc:HGNC:9413]	protein_coding	PRKDC	8	5591	0.451210642950678	-0.0359652640565247	0.888683406992806
ENST00000338401.8	grey	TRUE	ENSG00000130731.16	methyltransferase like 26 [Source:HGNC Symbol;Acc:HGNC:14141]	protein_coding	METTL26	16	84326	-0.311118831113968	-0.127016023447297	0.378503944910419
ENST00000338446.8	grey	TRUE	ENSG00000158234.13	Fas apoptotic inhibitory molecule [Source:HGNC Symbol;Acc:HGNC:18703]	protein_coding	FAIM	3	55179	-0.316542013494494	-0.1408465523811	0.1634966374052
ENST00000338483.7	pink	TRUE	ENSG00000185022.12	MAF bZIP transcription factor F [Source:HGNC Symbol;Acc:HGNC:6780]	protein_coding	MAFF	22	23764	-0.33091196147198	-0.147618161994428	0.0316846332587131
ENST00000338523.9	brown	TRUE	ENSG00000086300.17	sorting nexin 10 [Source:HGNC Symbol;Acc:HGNC:14974]	protein_coding	SNX10	7	29887	0.00963666354467694	-0.101353448507873	0.745985630956148
ENST00000338533.9	blue	TRUE	ENSG00000164542.13	microtubule associated tyrosine carboxypeptidase 2 [Source:HGNC Symbol;Acc:HGNC:22206]	protein_coding	MATCAP2	7	23366	0.105782255967061	0.134744954868748	0.671446112347532
ENST00000338546.9	yellow	TRUE	ENSG00000107521.21	HPS1 biogenesis of lysosomal organelles complex 3 subunit 1 [Source:HGNC Symbol;Acc:HGNC:5163]	protein_coding	HPS1	10	3257	0.295610874049424	0.097392913360379	0.988534329132291
ENST00000338560.12	brown	TRUE	ENSG00000187688.15	transient receptor potential cation channel subfamily V member 2 [Source:HGNC Symbol;Acc:HGNC:18082]	protein_coding	TRPV2	17	51393	-0.0344184844569607	-0.0970583191730328	0.962920075727031
ENST00000338592.5	turquoise	TRUE	ENSG00000241258.7	CGRP receptor component [Source:HGNC Symbol;Acc:HGNC:17888]	protein_coding	CRCP	7	27297	0.285440327646335	0.0261122691108404	0.909413392518904
ENST00000338631.10	blue	TRUE	ENSG00000100813.15	apoptotic chromatin condensation inducer 1 [Source:HGNC Symbol;Acc:HGNC:17066]	protein_coding	ACIN1	14	22985	-0.468470019350499	-0.0038738022372216	0.599699042329762
ENST00000338663.12	green	TRUE	ENSG00000168003.19	solute carrier family 3 member 2 [Source:HGNC Symbol;Acc:HGNC:11026]	protein_coding	SLC3A2	11	6520	-0.311344229837722	-0.0676252004905193	0.95003582044748
ENST00000338684.9	green	TRUE	ENSG00000185499.17	mucin 1, cell surface associated [Source:HGNC Symbol;Acc:HGNC:7508]	protein_coding	MUC1	1	4582	-0.537857254222018	-0.0768708482702871	0.134639130189213
ENST00000338700.10	turquoise	TRUE	ENSG00000109654.16	tripartite motif containing 2 [Source:HGNC Symbol;Acc:HGNC:15974]	protein_coding	TRIM2	4	23321	0.123472268721513	0.0219121206788187	0.0598471321730811
ENST00000338732.7	green	TRUE	ENSG00000106003.14	LFNG O-fucosylpeptide 3-beta-N-acetylglucosaminyltransferase [Source:HGNC Symbol;Acc:HGNC:6560]	protein_coding	LFNG	7	3955	-0.407834278302519	-0.0871516232424008	0.345647717146079
ENST00000338821.6	turquoise	TRUE	ENSG00000054793.14	ATPase phospholipid transporting 9A (putative) [Source:HGNC Symbol;Acc:HGNC:13540]	protein_coding	ATP9A	20	10079	0.52378368672547	0.0912728154920414	0.756581473725458
ENST00000338844.8	grey	TRUE	ENSG00000172236.18	tryptase alpha/beta 1 [Source:HGNC Symbol;Acc:HGNC:12019]	protein_coding	TPSAB1	16	7177	-0.0935564881443252	0.0779676762908156	0.769202836027847
ENST00000338910.9	grey	TRUE	ENSG00000121390.19	paraspeckle component 1 [Source:HGNC Symbol;Acc:HGNC:20320]	protein_coding	PSPC1	13	55269	0.19208750302803	0.0446750335119916	0.49716343894646
ENST00000338920.8	brown	TRUE	ENSG00000117523.18	proline rich coiled-coil 2C [Source:HGNC Symbol;Acc:HGNC:24903]	protein_coding	PRRC2C	1	23215	0.352164600919292	0.0149386161171966	0.963116109175841
ENST00000338971.10	grey	TRUE	ENSG00000261052.6	sulfotransferase family 1A member 3 [Source:HGNC Symbol;Acc:HGNC:11455]	protein_coding	SULT1A3	16	6818	0.0925257149447792	-0.120301175476907	0.728844801249229
ENST00000339082.7	brown	TRUE	ENSG00000011422.12	plasminogen activator, urokinase receptor [Source:HGNC Symbol;Acc:HGNC:9053]	protein_coding	PLAUR	19	5329	-0.279574237388814	-0.0761881793499179	0.567373653977351
ENST00000339098.9	turquoise	TRUE	ENSG00000188452.15	ceramide kinase like [Source:HGNC Symbol;Acc:HGNC:21699]	protein_coding	CERKL	2	375298	0.411073432179374	-0.00974375260345131	0.971947646370496
ENST00000339139.5	grey	TRUE	ENSG00000124490.14	cysteine rich secretory protein 2 [Source:HGNC Symbol;Acc:HGNC:12024]	protein_coding	CRISP2	6	7180	-0.0497019193636078	-0.293369627782403	0.0504069315781509
ENST00000339145.8	brown	TRUE	ENSG00000126709.16	interferon alpha inducible protein 6 [Source:HGNC Symbol;Acc:HGNC:4054]	protein_coding	IFI6	1	2537	0.116302973476534	0.0162043091806464	0.355560955158709
ENST00000339223.5	brown	TRUE	ENSG00000187474.5	formyl peptide receptor 3 [Source:HGNC Symbol;Acc:HGNC:3828]	protein_coding	FPR3	19	2359	-0.182902510348015	-0.125033913384587	0.351039672637565
ENST00000339275.10	brown	TRUE	ENSG00000135114.14	2'-5'-oligoadenylate synthetase like [Source:HGNC Symbol;Acc:HGNC:8090]	protein_coding	OASL	12	8638	-0.0443279507528745	-0.088587399998829	0.845717212389423
ENST00000339276.6	green	TRUE	ENSG00000175793.12	stratifin [Source:HGNC Symbol;Acc:HGNC:10773]	protein_coding	SFN	1	2810	-0.435991918386934	-0.0582502345706894	0.108862474132764
ENST00000339364.10	brown	TRUE	ENSG00000155629.15	phosphoinositide-3-kinase adaptor protein 1 [Source:HGNC Symbol;Acc:HGNC:30034]	protein_coding	PIK3AP1	10	118788	-0.110079707739168	-0.115765580565001	0.60990913857816
ENST00000339374.11	grey	TRUE	ENSG00000165792.18	methyltransferase like 17 [Source:HGNC Symbol;Acc:HGNC:19280]	protein_coding	METTL17	14	64745	-0.426972140851258	-0.0202744479390497	0.120122471798344
ENST00000339430.9	grey	TRUE	ENSG00000189067.14	lipopolysaccharide induced TNF factor [Source:HGNC Symbol;Acc:HGNC:16841]	protein_coding	LITAF	16	9516	0.183709911325928	0.064326393537048	0.83198598447166
ENST00000339438.10	turquoise	TRUE	ENSG00000009307.17	cold shock domain containing E1 [Source:HGNC Symbol;Acc:HGNC:29905]	protein_coding	CSDE1	1	7812	0.212145482325526	-0.0474293716063206	0.124070507594395
ENST00000339450.10	turquoise	TRUE	ENSG00000099219.15	endoplasmic reticulum metallopeptidase 1 [Source:HGNC Symbol;Acc:HGNC:23703]	protein_coding	ERMP1	9	79956	0.0400083373562796	-0.0569440746316412	0.791733357368698
ENST00000339465.5	blue	TRUE	ENSG00000188659.10	stabilizer of axonemal microtubules 2 [Source:HGNC Symbol;Acc:HGNC:33727]	protein_coding	SAXO2	15	283726	0.358053269543862	0.105409216030385	0.844506907222556
ENST00000339474.9	blue	TRUE	ENSG00000176809.11	leucine rich repeat containing 37 member A3 [Source:HGNC Symbol;Acc:HGNC:32427]	protein_coding	LRRC37A3	17	374819	-0.0257888832956615	0.0986360161941242	0.818343118430707
ENST00000339497.7	grey	TRUE	ENSG00000108100.18	cyclin Y [Source:HGNC Symbol;Acc:HGNC:23354]	protein_coding	CCNY	10	219771	0.0744957503940143	0.294765713878316	0.140739399101742
ENST00000339561.12	brown	TRUE	ENSG00000112782.19	chloride intracellular channel 5 [Source:HGNC Symbol;Acc:HGNC:13517]	protein_coding	CLIC5	6	53405	0.223872053432462	-0.0514046744173168	0.839042273552712
ENST00000339618.8	grey	TRUE	ENSG00000072210.19	aldehyde dehydrogenase 3 family member A2 [Source:HGNC Symbol;Acc:HGNC:403]	protein_coding	ALDH3A2	17	224	0.277143190620697	0.274379333127536	0.983878163156627
ENST00000339643.9	grey	TRUE	ENSG00000143420.19	endosulfine alpha [Source:HGNC Symbol;Acc:HGNC:3360]	protein_coding	ENSA	1	2029	-0.29657618791976	-0.189740703952158	0.73678140696688
ENST00000339796.9	brown	TRUE	ENSG00000010030.14	ETS variant transcription factor 7 [Source:HGNC Symbol;Acc:HGNC:18160]	protein_coding	ETV7	6	51513	0.0824301060468921	0.0932696113271968	0.63756838246327
ENST00000339907.8	turquoise	TRUE	ENSG00000188994.14	zinc finger protein 292 [Source:HGNC Symbol;Acc:HGNC:18410]	protein_coding	ZNF292	6	23036	0.326078194791231	-0.0212552823786083	0.874708643106518
ENST00000339987.7	green	TRUE	ENSG00000125775.15	syndecan binding protein 2 [Source:HGNC Symbol;Acc:HGNC:15756]	protein_coding	SDCBP2	20	27111	-0.428368556291363	-0.0966999662975888	0.563476577799748
ENST00000340023.7	brown	TRUE	ENSG00000171049.9	formyl peptide receptor 2 [Source:HGNC Symbol;Acc:HGNC:3827]	protein_coding	FPR2	19	2358	-0.0799566458874608	-0.0629335244862474	0.212940509108847
ENST00000340062.9	blue	TRUE	ENSG00000127952.17	serine/threonine/tyrosine interacting like 1 [Source:HGNC Symbol;Acc:HGNC:18165]	protein_coding	STYXL1	7	51657	-0.153949396570249	0.0703662060226169	0.150573715021766
ENST00000340077.9	turquoise	TRUE	ENSG00000148498.17	par-3 family cell polarity regulator [Source:HGNC Symbol;Acc:HGNC:16051]	protein_coding	PARD3	10	56288	0.315956533725483	-0.0793552174392161	0.814133503055652
ENST00000340093.8	brown	TRUE	ENSG00000011422.12	plasminogen activator, urokinase receptor [Source:HGNC Symbol;Acc:HGNC:9053]	protein_coding	PLAUR	19	5329	-0.189664652258667	-0.0862980890626096	0.440543500269816
ENST00000340096.11	turquoise	TRUE	ENSG00000046651.16	OFD1 centriole and centriolar satellite protein [Source:HGNC Symbol;Acc:HGNC:2567]	protein_coding	OFD1	X	8481	-0.0571334620673936	-0.0873299658213844	0.387148475037096
ENST00000340116.12	turquoise	TRUE	ENSG00000132199.20	enolase superfamily member 1 [Source:HGNC Symbol;Acc:HGNC:30365]	protein_coding	ENOSF1	18	55556	0.370948307464152	0.0650061227223142	0.926646628610069
ENST00000340124.9	green	TRUE	ENSG00000166123.14	glutamic--pyruvic transaminase 2 [Source:HGNC Symbol;Acc:HGNC:18062]	protein_coding	GPT2	16	84706	-0.383352224884756	-0.0219800226185462	0.323205797853434
ENST00000340149.6	grey	TRUE	ENSG00000033327.13	GRB2 associated binding protein 2 [Source:HGNC Symbol;Acc:HGNC:14458]	protein_coding	GAB2	11	9846	0.148876889811469	-0.049258720754968	0.962802512870388
ENST00000340181.9	brown	TRUE	ENSG00000010030.14	ETS variant transcription factor 7 [Source:HGNC Symbol;Acc:HGNC:18160]	protein_coding	ETV7	6	51513	0.0252218899164571	0.0432585927742081	0.448663623161977
ENST00000340291.6	grey	TRUE	ENSG00000137098.14	sperm associated antigen 8 [Source:HGNC Symbol;Acc:HGNC:14105]	protein_coding	SPAG8	9	26206	-0.0728600982152176	-0.0829078201774482	0.289907407815393
ENST00000340329.7	turquoise	TRUE	ENSG00000156042.19	cilia and flagella associated protein 70 [Source:HGNC Symbol;Acc:HGNC:30726]	protein_coding	CFAP70	10	118491	0.252884683360331	-0.0747994877943557	0.454621698936898
ENST00000340334.11	turquoise	TRUE	ENSG00000086205.18	folate hydrolase 1 [Source:HGNC Symbol;Acc:HGNC:3788]	protein_coding	FOLH1	11	2346	-0.13711021807594	0.0038195010825758	0.143984157957013
ENST00000340457.8	yellow	TRUE	ENSG00000267368.1	uroplakin 3B like 1 [Source:HGNC Symbol;Acc:HGNC:37278]	protein_coding	UPK3BL1	7	100134938	0.362514198354928	0.0912465487777745	0.369717512964494
ENST00000340480.8	grey	TRUE	ENSG00000163349.22	homeodomain interacting protein kinase 1 [Source:HGNC Symbol;Acc:HGNC:19006]	protein_coding	HIPK1	1	204851	0.242346547376756	0.0223977552332876	0.830681386856644
ENST00000340578.10	grey	TRUE	ENSG00000031823.14	RAN binding protein 3 [Source:HGNC Symbol;Acc:HGNC:9850]	protein_coding	RANBP3	19	8498	-0.0589700365831649	0.0431219976183619	0.696554479335698
ENST00000340607.5	green	TRUE	ENSG00000148344.11	prostaglandin E synthase [Source:HGNC Symbol;Acc:HGNC:9599]	protein_coding	PTGES	9	9536	-0.0532929805562423	-0.0828858455927591	0.0734090310333264
ENST00000340645.10	turquoise	TRUE	ENSG00000173230.17	golgin B1 [Source:HGNC Symbol;Acc:HGNC:4429]	protein_coding	GOLGB1	3	2804	0.489932641869039	0.0661612167546376	0.644885665062532
ENST00000340748.8	turquoise	TRUE	ENSG00000130816.17	DNA methyltransferase 1 [Source:HGNC Symbol;Acc:HGNC:2976]	protein_coding	DNMT1	19	1786	0.369634497642819	-0.00424270388057944	0.690164304837901
ENST00000340758.7	green	TRUE	ENSG00000142224.18	interleukin 19 [Source:HGNC Symbol;Acc:HGNC:5990]	protein_coding	IL19	1	29949	-0.489970441426417	-0.0846591095061929	0.208179697065725
ENST00000340766.9	turquoise	TRUE	ENSG00000186298.12	protein phosphatase 1 catalytic subunit gamma [Source:HGNC Symbol;Acc:HGNC:9283]	protein_coding	PPP1CC	12	5501	0.275255874168605	-0.0164247077250184	0.785408665152853
ENST00000340811.9	turquoise	TRUE	ENSG00000057294.18	plakophilin 2 [Source:HGNC Symbol;Acc:HGNC:9024]	protein_coding	PKP2	12	5318	0.168834113770736	-0.0142150513609394	0.175328659492164
ENST00000340829.10	turquoise	TRUE	ENSG00000065883.18	cyclin dependent kinase 13 [Source:HGNC Symbol;Acc:HGNC:1733]	protein_coding	CDK13	7	8621	0.391900590570177	0.0147850450942476	0.826118606066426
ENST00000340881.2	blue	TRUE	ENSG00000131013.4	peptidylprolyl isomerase like 4 [Source:HGNC Symbol;Acc:HGNC:15702]	protein_coding	PPIL4	6	85313	0.25486457592072	0.0341046082625364	0.240496487677759
ENST00000340900.3	brown	TRUE	ENSG00000129538.14	ribonuclease A family member 1, pancreatic [Source:HGNC Symbol;Acc:HGNC:10044]	protein_coding	RNASE1	14	6035	-0.104023226696324	-0.0648933222353534	0.97135237384396
ENST00000340918.11	turquoise	TRUE	ENSG00000070367.16	exocyst complex component 5 [Source:HGNC Symbol;Acc:HGNC:10696]	protein_coding	EXOC5	14	10640	0.206458553358754	0.0608682808558275	0.823116945828277
ENST00000340941.11	turquoise	TRUE	ENSG00000131844.17	methylcrotonyl-CoA carboxylase subunit 2 [Source:HGNC Symbol;Acc:HGNC:6937]	protein_coding	MCCC2	5	64087	0.156631793468793	0.0348657536069844	0.382458472754285
ENST00000341012.13	grey	TRUE	ENSG00000130714.19	protein O-mannosyltransferase 1 [Source:HGNC Symbol;Acc:HGNC:9202]	protein_coding	POMT1	9	10585	-0.302501544467326	-0.0615387092504072	0.220046833311681
ENST00000341049.7	brown	TRUE	ENSG00000105974.13	caveolin 1 [Source:HGNC Symbol;Acc:HGNC:1527]	protein_coding	CAV1	7	857	0.0184148926387418	-0.034300959549207	0.622029020922035
ENST00000341074.10	pink	TRUE	ENSG00000206073.11	serpin family B member 4 [Source:HGNC Symbol;Acc:HGNC:10570]	protein_coding	SERPINB4	18	6318	0.0608103519297541	-0.120824177144038	0.0701094318826044
ENST00000341148.7	blue	TRUE	ENSG00000184863.11	RNA binding motif protein 33 [Source:HGNC Symbol;Acc:HGNC:27223]	protein_coding	RBM33	7	155435	0.404510985314319	0.205699600085437	0.24186992396724
ENST00000341164.9	yellow	TRUE	ENSG00000166704.13	zinc finger protein 606 [Source:HGNC Symbol;Acc:HGNC:25879]	protein_coding	ZNF606	19	80095	0.890360341844341	0.258348060422453	0.063970857637728
ENST00000341222.10	turquoise	TRUE	ENSG00000003402.21	CASP8 and FADD like apoptosis regulator [Source:HGNC Symbol;Acc:HGNC:1876]	protein_coding	CFLAR	2	8837	-0.250291127629484	-0.118243058207572	0.480997674637963
ENST00000341247.9	turquoise	TRUE	ENSG00000050405.14	LIM domain and actin binding 1 [Source:HGNC Symbol;Acc:HGNC:24636]	protein_coding	LIMA1	12	51474	0.154790470807891	-0.0114187594360291	0.25273410363866
ENST00000341356.10	grey	TRUE	ENSG00000172725.14	coronin 1B [Source:HGNC Symbol;Acc:HGNC:2253]	protein_coding	CORO1B	11	57175	0.201957579162873	0.149662388397006	0.407959317353265
ENST00000341413.8	grey	TRUE	ENSG00000103253.19	hydroxyacylglutathione hydrolase like [Source:HGNC Symbol;Acc:HGNC:14177]	protein_coding	HAGHL	16	84264	-0.123630526792694	-0.183809984173252	0.782012910855171
ENST00000341552.10	yellow	TRUE	ENSG00000181378.14	cilia and flagella associated protein 65 [Source:HGNC Symbol;Acc:HGNC:25325]	protein_coding	CFAP65	2	255101	0.54202491049509	0.155425964678605	0.361156966216346
ENST00000341558.3	turquoise	TRUE	ENSG00000184481.17	forkhead box O4 [Source:HGNC Symbol;Acc:HGNC:7139]	protein_coding	FOXO4	X	4303	0.211817094557547	-0.025511949303931	0.63279731775589
ENST00000341584.4	grey	TRUE	ENSG00000170099.6	serpin family A member 6 [Source:HGNC Symbol;Acc:HGNC:1540]	protein_coding	SERPINA6	14	866	-0.00854648667199842	-0.0763966876311162	0.406591581026275
ENST00000341633.9	turquoise	TRUE	ENSG00000103351.13	clusterin associated protein 1 [Source:HGNC Symbol;Acc:HGNC:19009]	protein_coding	CLUAP1	16	23059	0.238139527759036	-0.0661921420265168	0.63020413238682
ENST00000341681.9	turquoise	TRUE	ENSG00000011566.15	mitogen-activated protein kinase kinase kinase kinase 3 [Source:HGNC Symbol;Acc:HGNC:6865]	protein_coding	MAP4K3	2	8491	0.137099829009747	-0.0188002060701993	0.873958878180734
ENST00000341698.2	turquoise	TRUE	ENSG00000124208.16	PEDS1-UBE2V1 readthrough [Source:HGNC Symbol;Acc:HGNC:33521]	protein_coding	PEDS1-UBE2V1	20	387522	-0.00164872057681404	-0.128651835550175	0.924926402741983
ENST00000341723.8	green	TRUE	ENSG00000188175.10	HEPACAM family member 2 [Source:HGNC Symbol;Acc:HGNC:27364]	protein_coding	HEPACAM2	7	253012	-0.222136564001626	0.224080142487704	0.878648446993483
ENST00000341753.10	grey	TRUE	ENSG00000130726.12	tripartite motif containing 28 [Source:HGNC Symbol;Acc:HGNC:16384]	protein_coding	TRIM28	19	10155	0.200486886850384	-0.172681789255068	0.803823675193836
ENST00000341872.10	turquoise	TRUE	ENSG00000116977.19	galectin 8 [Source:HGNC Symbol;Acc:HGNC:6569]	protein_coding	LGALS8	1	3964	0.136741473034608	0.00644036487853834	0.696483100448226
ENST00000341893.8	turquoise	TRUE	ENSG00000182504.12	centrosomal protein 97 [Source:HGNC Symbol;Acc:HGNC:26244]	protein_coding	CEP97	3	79598	0.37212935085219	-0.0198295335771429	0.593011301646796
ENST00000341911.10	grey	TRUE	ENSG00000118513.20	MYB proto-oncogene, transcription factor [Source:HGNC Symbol;Acc:HGNC:7545]	protein_coding	MYB	6	4602	0.487053421847694	0.103988306993624	0.537547906546787
ENST00000341923.10	turquoise	TRUE	ENSG00000029725.17	rabaptin, RAB GTPase binding effector protein 1 [Source:HGNC Symbol;Acc:HGNC:17677]	protein_coding	RABEP1	17	9135	0.238714070219752	-0.0112295432511647	0.761462723669288
ENST00000341958.4	grey	TRUE	ENSG00000149043.17	synaptotagmin 8 [Source:HGNC Symbol;Acc:HGNC:19264]	protein_coding	SYT8	11	90019	0.220361429773688	0.0440031122402033	0.974554865552385
ENST00000341980.10	turquoise	TRUE	ENSG00000137713.16	protein phosphatase 2 scaffold subunit Abeta [Source:HGNC Symbol;Acc:HGNC:9303]	protein_coding	PPP2R1B	11	5519	0.174475489614068	-0.0848829265402984	0.437010447715012
ENST00000341983.8	grey	TRUE	ENSG00000105327.18	BCL2 binding component 3 [Source:HGNC Symbol;Acc:HGNC:17868]	protein_coding	BBC3	19	27113	-0.401666347823378	-0.171233077132016	0.22882730746271
ENST00000341991.7	green	TRUE	ENSG00000008130.15	NAD kinase [Source:HGNC Symbol;Acc:HGNC:29831]	protein_coding	NADK	1	65220	-0.369300228671925	-0.0900535866747635	0.635539268042787
ENST00000342020.6	brown	TRUE	ENSG00000135047.16	cathepsin L [Source:HGNC Symbol;Acc:HGNC:2537]	protein_coding	CTSL	9	1514	0.0720384107040475	-0.0444885139499768	0.89030618517655
ENST00000342045.6	grey	TRUE	ENSG00000158019.21	BRISC and BRCA1 A complex member 2 [Source:HGNC Symbol;Acc:HGNC:1106]	protein_coding	BABAM2	2	9577	-0.350874349541878	-0.143158854406318	0.0364299085621494
ENST00000342071.5	grey	TRUE	ENSG00000055950.17	mitochondrial ribosomal protein L43 [Source:HGNC Symbol;Acc:HGNC:14517]	protein_coding	MRPL43	10	84545	0.013395268618408	-0.0326778400371766	0.864257725559367
ENST00000342081.7	turquoise	TRUE	ENSG00000169435.14	Ras association domain family member 6 [Source:HGNC Symbol;Acc:HGNC:20796]	protein_coding	RASSF6	4	166824	0.403604466807002	-0.028461630259254	0.896845927900049
ENST00000342136.9	turquoise	TRUE	ENSG00000159110.22	interferon alpha and beta receptor subunit 2 [Source:HGNC Symbol;Acc:HGNC:5433]	protein_coding	IFNAR2	21	3455	0.356509305744225	0.0405702677848138	0.628499385120189
ENST00000342160.7	yellow	TRUE	ENSG00000086758.17	HECT, UBA and WWE domain containing E3 ubiquitin protein ligase 1 [Source:HGNC Symbol;Acc:HGNC:30892]	protein_coding	HUWE1	X	10075	0.596099993480452	0.118379115473176	0.515837778338532
ENST00000342179.9	turquoise	TRUE	ENSG00000178904.19	dpy-19 like C-mannosyltransferase 3 [Source:HGNC Symbol;Acc:HGNC:27120]	protein_coding	DPY19L3	19	147991	0.567185611105953	0.171909769736607	0.686769015983353
ENST00000342280.5	yellow	TRUE	ENSG00000187513.9	gap junction protein alpha 4 [Source:HGNC Symbol;Acc:HGNC:4278]	protein_coding	GJA4	1	2701	0.301002529396227	-0.0397088084177394	0.990946118953062
ENST00000342308.10	grey	TRUE	ENSG00000089063.15	transmembrane protein 230 [Source:HGNC Symbol;Acc:HGNC:15876]	protein_coding	TMEM230	20	29058	-0.257841817763021	-0.0214743516168242	0.142290564341467
ENST00000342348.9	green	TRUE	ENSG00000008130.15	NAD kinase [Source:HGNC Symbol;Acc:HGNC:29831]	protein_coding	NADK	1	65220	-0.148538372862745	-0.113058204057154	0.722630433933456
ENST00000342358.9	green	TRUE	ENSG00000187527.12	ATPase 13A5 [Source:HGNC Symbol;Acc:HGNC:31789]	protein_coding	ATP13A5	3	344905	0.0348084656959959	-0.00618234865631107	0.791921773824046
ENST00000342435.9	brown	TRUE	ENSG00000188313.13	phospholipid scramblase 1 [Source:HGNC Symbol;Acc:HGNC:9092]	protein_coding	PLSCR1	3	5359	0.0976859434410057	0.0559134453174405	0.872472076985155
ENST00000342474.4	grey	TRUE	ENSG00000167065.14	dual specificity phosphatase 18 [Source:HGNC Symbol;Acc:HGNC:18484]	protein_coding	DUSP18	22	150290	0.29632253393329	-0.0466125377608045	0.723115050577575
ENST00000342505.5	turquoise	TRUE	ENSG00000162434.14	Janus kinase 1 [Source:HGNC Symbol;Acc:HGNC:6190]	protein_coding	JAK1	1	3716	0.433025248821473	-0.00489960712973674	0.88982333533755
ENST00000342506.4	blue	TRUE	ENSG00000187944.5	chromosome 2 open reading frame 66 [Source:HGNC Symbol;Acc:HGNC:33809]	protein_coding	C2orf66	2	401027	0.320636487342968	0.214140075655838	0.109591392753832
ENST00000342666.9	turquoise	TRUE	ENSG00000145349.20	calcium/calmodulin dependent protein kinase II delta [Source:HGNC Symbol;Acc:HGNC:1462]	protein_coding	CAMK2D	4	817	0.149490889299608	-0.0972694419522816	0.725904038173472
ENST00000342695.9	yellow	TRUE	ENSG00000127249.15	ATPase 13A4 [Source:HGNC Symbol;Acc:HGNC:25422]	protein_coding	ATP13A4	3	84239	0.777766481974344	0.22042310662402	0.581449947777792
ENST00000342752.9	grey	TRUE	ENSG00000176956.13	lymphocyte antigen 6 family member H [Source:HGNC Symbol;Acc:HGNC:6728]	protein_coding	LY6H	8	4062	0.0827643756939082	0.0620409954650734	0.11063414159178
ENST00000342873.7	blue	TRUE	ENSG00000101443.18	WAP four-disulfide core domain 2 [Source:HGNC Symbol;Acc:HGNC:15939]	protein_coding	WFDC2	20	10406	0.519259789493434	0.176649986152755	0.237969970879538
ENST00000343003.10	blue	TRUE	ENSG00000182957.16	spermatogenesis associated 13 [Source:HGNC Symbol;Acc:HGNC:23222]	protein_coding	SPATA13	13	221178	0.0530422135437463	0.0636960115756726	0.550026103631381
ENST00000343137.8	turquoise	TRUE	ENSG00000116731.23	PR/SET domain 2 [Source:HGNC Symbol;Acc:HGNC:9347]	protein_coding	PRDM2	1	7799	0.530026023082289	0.0657157184330357	0.486917099628589
ENST00000343139.11	brown	TRUE	ENSG00000196735.13	major histocompatibility complex, class II, DQ alpha 1 [Source:HGNC Symbol;Acc:HGNC:4942]	protein_coding	HLA-DQA1	6	3117	0.079642892027997	-0.143787324139578	0.883021070665416
ENST00000343150.10	brown	TRUE	ENSG00000135047.16	cathepsin L [Source:HGNC Symbol;Acc:HGNC:2537]	protein_coding	CTSL	9	1514	0.107688292763648	-0.00772115893181168	0.683552203352562
ENST00000343187.8	turquoise	TRUE	ENSG00000105948.13	tetratricopeptide repeat domain 26 [Source:HGNC Symbol;Acc:HGNC:21882]	protein_coding	TTC26	7	NA	-0.182108952982225	-0.0510677263597762	0.335972349340492
ENST00000343213.2	grey	TRUE	ENSG00000105971.15	caveolin 2 [Source:HGNC Symbol;Acc:HGNC:1528]	protein_coding	CAV2	7	858	0.0187700599533317	0.0537661685801802	0.299520645625951
ENST00000343218.10	green	TRUE	ENSG00000113657.13	dihydropyrimidinase like 3 [Source:HGNC Symbol;Acc:HGNC:3015]	protein_coding	DPYSL3	5	1809	-0.199638013637603	-0.151031083229772	0.0520589415320958
ENST00000343267.8	grey	TRUE	ENSG00000189058.9	apolipoprotein D [Source:HGNC Symbol;Acc:HGNC:612]	protein_coding	APOD	3	347	0.215639839672987	0.0589006496580958	0.995302203644831
ENST00000343289.9	blue	TRUE	ENSG00000076685.19	5'-nucleotidase, cytosolic II [Source:HGNC Symbol;Acc:HGNC:8022]	protein_coding	NT5C2	10	22978	-0.42587261859893	-0.032704763027839	0.153895197375598
ENST00000343304.10	turquoise	TRUE	ENSG00000132128.18	leucine rich repeat containing 41 [Source:HGNC Symbol;Acc:HGNC:16917]	protein_coding	LRRC41	1	10489	0.404984773887115	0.0977136307870489	0.563408648688275
ENST00000343366.8	yellow	TRUE	ENSG00000187492.9	cadherin related family member 4 [Source:HGNC Symbol;Acc:HGNC:34527]	protein_coding	CDHR4	3	389118	0.738659968717721	0.222076993370413	0.0500397916842392
ENST00000343420.6	turquoise	TRUE	ENSG00000196352.18	CD55 molecule (Cromer blood group) [Source:HGNC Symbol;Acc:HGNC:2665]	protein_coding	CD55	1	1604	-0.248878680046721	-0.0221223668043338	0.517574556415378
ENST00000343433.7	turquoise	TRUE	ENSG00000187889.13	FYN binding protein 2 [Source:HGNC Symbol;Acc:HGNC:27295]	protein_coding	FYB2	1	199920	0.633655389727479	0.0637579476513279	0.765225358061301
ENST00000343534.9	brown	TRUE	ENSG00000143110.12	chromosome 1 open reading frame 162 [Source:HGNC Symbol;Acc:HGNC:28344]	protein_coding	C1orf162	1	128346	0.0131447019881143	-0.0876770354449517	0.905624369532479
ENST00000343544.8	grey	TRUE	ENSG00000144115.18	threonine synthase like 2 [Source:HGNC Symbol;Acc:HGNC:25602]	protein_coding	THNSL2	2	55258	0.0794229182994882	0.0534502539830065	0.623261842854643
ENST00000343575.11	black	TRUE	ENSG00000107562.18	C-X-C motif chemokine ligand 12 [Source:HGNC Symbol;Acc:HGNC:10672]	protein_coding	CXCL12	10	6387	0.159440493527366	-0.126201964713252	0.345260747242662
ENST00000343600.9	turquoise	TRUE	ENSG00000139793.21	muscleblind like splicing regulator 2 [Source:HGNC Symbol;Acc:HGNC:16746]	protein_coding	MBNL2	13	10150	0.408328722501054	0.18758489413206	0.968659005011641
ENST00000343975.9	turquoise	TRUE	ENSG00000113161.17	3-hydroxy-3-methylglutaryl-CoA reductase [Source:HGNC Symbol;Acc:HGNC:5006]	protein_coding	HMGCR	5	3156	0.141040426884868	-0.0262711985673506	0.896308047113285
ENST00000344079.9	grey	TRUE	ENSG00000148814.18	leucine rich repeat containing 27 [Source:HGNC Symbol;Acc:HGNC:29346]	protein_coding	LRRC27	10	80313	0.141253031377509	0.0328284118919754	0.463477488497456
ENST00000344087.4	blue	TRUE	ENSG00000214967.6	nuclear pore complex interacting protein family member A7 [Source:HGNC Symbol;Acc:HGNC:41982]	protein_coding	NPIPA7	16	101059938	0.0181951187203397	0.171240648231001	0.861225253023853
ENST00000344102.9	brown	TRUE	ENSG00000140105.18	tryptophanyl-tRNA synthetase 1 [Source:HGNC Symbol;Acc:HGNC:12729]	protein_coding	WARS1	14	7453	0.0613450948673663	0.107950946165307	0.51539949972399
ENST00000344119.6	green	TRUE	ENSG00000188833.10	ectonucleoside triphosphate diphosphohydrolase 8 [Source:HGNC Symbol;Acc:HGNC:24860]	protein_coding	ENTPD8	9	377841	-0.560780624810646	0.0386841803534946	0.539187989431559
ENST00000344279.11	green	TRUE	ENSG00000235109.8	zinc finger and SCAN domain containing 31 [Source:HGNC Symbol;Acc:HGNC:14097]	protein_coding	ZSCAN31	6	64288	-0.237131239622601	-0.0438125929775067	0.93515693645197
ENST00000344300.3	brown	TRUE	ENSG00000166920.13	chromosome 15 open reading frame 48 [Source:HGNC Symbol;Acc:HGNC:29898]	protein_coding	C15orf48	15	84419	-0.12686879326076	-0.072583692121065	0.0141870529889898
ENST00000344327.8	grey	TRUE	ENSG00000137672.13	transient receptor potential cation channel subfamily C member 6 [Source:HGNC Symbol;Acc:HGNC:12338]	protein_coding	TRPC6	11	7225	0.143168601792624	0.108295852475417	0.343465519476449
ENST00000344356.5	turquoise	TRUE	ENSG00000162642.14	chromosome 1 open reading frame 52 [Source:HGNC Symbol;Acc:HGNC:24871]	protein_coding	C1orf52	1	148423	-0.0287750995093641	-0.0501092228729148	0.72947906884653
ENST00000344366.7	turquoise	TRUE	ENSG00000074410.14	carbonic anhydrase 12 [Source:HGNC Symbol;Acc:HGNC:1371]	protein_coding	CA12	15	771	-0.0701015679355812	-0.11593163260131	0.50682549951873
ENST00000344528.8	grey	TRUE	ENSG00000130147.16	SH3 domain binding protein 4 [Source:HGNC Symbol;Acc:HGNC:10826]	protein_coding	SH3BP4	2	23677	-0.316618193158885	-0.161262583578078	0.161994932234172
ENST00000344579.5	blue	TRUE	ENSG00000158109.15	tumor protein p63 regulated 1 like [Source:HGNC Symbol;Acc:HGNC:27007]	protein_coding	TPRG1L	1	127262	-0.446415310507639	-0.0763455485597182	NA
ENST00000344591.8	red	TRUE	ENSG00000111011.18	arginine and serine rich coiled-coil 2 [Source:HGNC Symbol;Acc:HGNC:30559]	protein_coding	RSRC2	12	65117	0.195703213647946	0.0828685256348458	0.865064334740556
ENST00000344592.9	green	TRUE	ENSG00000059122.17	FLYWCH-type zinc finger 1 [Source:HGNC Symbol;Acc:HGNC:25404]	protein_coding	FLYWCH1	16	84256	-0.595742858101144	-0.251317771111232	0.29061072964827
ENST00000344616.4	green	TRUE	ENSG00000189334.9	S100 calcium binding protein A14 [Source:HGNC Symbol;Acc:HGNC:18901]	protein_coding	S100A14	1	57402	-0.546211506061216	-0.0121894878043947	0.161785064547941
ENST00000344624.8	grey	TRUE	ENSG00000113360.17	drosha ribonuclease III [Source:HGNC Symbol;Acc:HGNC:17904]	protein_coding	DROSHA	5	29102	0.0163625773416993	0.120029847967961	NA
ENST00000344636.6	turquoise	TRUE	ENSG00000187510.11	pleckstrin homology and RhoGEF domain containing G7 [Source:HGNC Symbol;Acc:HGNC:33829]	protein_coding	PLEKHG7	12	440107	0.619612946572185	0.0582628790733533	0.966692886185673
ENST00000344644.10	green	TRUE	ENSG00000242515.6	UDP glucuronosyltransferase family 1 member A10 [Source:HGNC Symbol;Acc:HGNC:12531]	protein_coding	UGT1A10	2	54575	-0.269502672630119	0.00377296866433779	0.175222422402703
ENST00000344731.10	green	TRUE	ENSG00000197641.12	serpin family B member 13 [Source:HGNC Symbol;Acc:HGNC:8944]	protein_coding	SERPINB13	18	5275	-0.0152226064592936	0.0749031152982046	0.35091159510836
ENST00000344754.6	brown	TRUE	ENSG00000088827.14	sialic acid binding Ig like lectin 1 [Source:HGNC Symbol;Acc:HGNC:11127]	protein_coding	SIGLEC1	20	6614	0.0659378462786298	-0.0612005288832757	0.908761549094027
ENST00000344785.10	blue	TRUE	ENSG00000132819.17	RNA binding motif protein 38 [Source:HGNC Symbol;Acc:HGNC:15818]	protein_coding	RBM38	20	55544	-0.0421593602599435	0.164099369690021	0.646931235640246
ENST00000344838.8	blue	TRUE	ENSG00000163576.18	EF-hand domain family member B [Source:HGNC Symbol;Acc:HGNC:26330]	protein_coding	EFHB	3	151651	-0.373554843037362	-0.11942066899395	0.378730552099321
ENST00000344850.8	turquoise	TRUE	ENSG00000121964.15	glycosyltransferase like domain containing 1 [Source:HGNC Symbol;Acc:HGNC:20887]	protein_coding	GTDC1	2	79712	0.221120257669874	-0.028720365398403	0.370030782080562
ENST00000344887.10	magenta	TRUE	ENSG00000129991.13	troponin I3, cardiac type [Source:HGNC Symbol;Acc:HGNC:11947]	protein_coding	TNNI3	19	7137	0.0893601115451985	0.100434836092636	0.842335064295215
ENST00000344908.9	turquoise	TRUE	ENSG00000169967.17	mitogen-activated protein kinase kinase kinase 2 [Source:HGNC Symbol;Acc:HGNC:6854]	protein_coding	MAP3K2	2	10746	0.0316997197348615	-0.100122799430545	NA
ENST00000344962.9	blue	TRUE	ENSG00000188732.11	family with sequence similarity 221 member A [Source:HGNC Symbol;Acc:HGNC:27977]	protein_coding	FAM221A	7	340277	-0.250514012309186	-0.0366500496584922	0.427962778163527
ENST00000345034.2	turquoise	TRUE	ENSG00000215695.2	regulator of solute carriers 1 [Source:HGNC Symbol;Acc:HGNC:10458]	protein_coding	RSC1A1	1	6248	0.264781191924477	-0.0776336547773272	0.911789431413057
ENST00000345125.8	grey	TRUE	ENSG00000164733.23	cathepsin B [Source:HGNC Symbol;Acc:HGNC:2527]	protein_coding	CTSB	8	1508	0.0606858673335414	-0.0202079579785843	0.993200991135043
ENST00000345133.9	red	TRUE	ENSG00000177426.22	TGFB induced factor homeobox 1 [Source:HGNC Symbol;Acc:HGNC:11776]	protein_coding	TGIF1	18	7050	0.194613362699269	-0.114777668373371	0.625448286368649
ENST00000345136.8	yellow	TRUE	ENSG00000178209.17	plectin [Source:HGNC Symbol;Acc:HGNC:9069]	protein_coding	PLEC	8	5339	0.583454357411568	0.164079843547796	0.219835945971319
ENST00000345415.11	blue	TRUE	ENSG00000141562.19	nuclear prelamin A recognition factor [Source:HGNC Symbol;Acc:HGNC:29916]	protein_coding	NARF	17	26502	-0.373747751735278	-0.0757104802897244	0.643809864427065
ENST00000345425.6	grey	TRUE	ENSG00000123159.16	GIPC PDZ domain containing family member 1 [Source:HGNC Symbol;Acc:HGNC:1226]	protein_coding	GIPC1	19	10755	0.0620802922918215	0.150115388808547	NA
ENST00000345714.8	magenta	TRUE	ENSG00000104205.16	serum/glucocorticoid regulated kinase family member 3 [Source:HGNC Symbol;Acc:HGNC:10812]	protein_coding	SGK3	8	23678	0.0261796792129169	-0.0467444584648356	0.579327976698721
ENST00000345728.10	brown	TRUE	ENSG00000149781.14	FERM domain containing kindlin 3 [Source:HGNC Symbol;Acc:HGNC:23151]	protein_coding	FERMT3	11	83706	-0.0886238482527662	-0.0459301943916177	0.529633569730889
ENST00000345990.9	turquoise	TRUE	ENSG00000151292.19	casein kinase 1 gamma 3 [Source:HGNC Symbol;Acc:HGNC:2456]	protein_coding	CSNK1G3	5	1456	0.09431332413592	-0.158311266755704	0.839042273552712
ENST00000346141.10	blue	TRUE	ENSG00000108423.15	tubulin delta 1 [Source:HGNC Symbol;Acc:HGNC:16811]	protein_coding	TUBD1	17	51174	-0.180118768963959	0.0271793985950525	0.940277490692162
ENST00000346145.8	grey	TRUE	ENSG00000145113.22	mucin 4, cell surface associated [Source:HGNC Symbol;Acc:HGNC:7514]	protein_coding	MUC4	3	4585	-0.0630470332116851	0.150242878159792	0.434108735410299
ENST00000346219.7	yellow	TRUE	ENSG00000008226.20	DLEC1 cilia and flagella associated protein [Source:HGNC Symbol;Acc:HGNC:2899]	protein_coding	DLEC1	3	9940	0.919806443801103	0.236388628672132	0.0182220082531011
ENST00000346299.10	turquoise	TRUE	ENSG00000087053.20	myotubularin related protein 2 [Source:HGNC Symbol;Acc:HGNC:7450]	protein_coding	MTMR2	11	8898	0.0330986125330603	-0.0703114582059745	0.285414169066883
ENST00000346424.6	blue	TRUE	ENSG00000156709.15	apoptosis inducing factor mitochondria associated 1 [Source:HGNC Symbol;Acc:HGNC:8768]	protein_coding	AIFM1	X	9131	-0.168425107525718	-0.0287480315945874	0.979496910848435
ENST00000346528.9	grey	TRUE	ENSG00000100461.18	RNA binding motif protein 23 [Source:HGNC Symbol;Acc:HGNC:20155]	protein_coding	RBM23	14	55147	0.013739911129745	-0.255031539561861	0.92281802470066
ENST00000346623.6	blue	TRUE	ENSG00000184254.17	aldehyde dehydrogenase 1 family member A3 [Source:HGNC Symbol;Acc:HGNC:409]	protein_coding	ALDH1A3	15	220	-0.351222447874434	0.0142653584241443	0.487996604574625
ENST00000346786.2	grey	TRUE	ENSG00000101335.10	myosin light chain 9 [Source:HGNC Symbol;Acc:HGNC:15754]	protein_coding	MYL9	20	10398	0.158020292208686	-0.0108502371312934	0.420013312077062
ENST00000346798.8	blue	TRUE	ENSG00000142192.22	amyloid beta precursor protein [Source:HGNC Symbol;Acc:HGNC:620]	protein_coding	APP	21	351	-0.176937209549223	0.0897940779377167	0.64798717930071
ENST00000347025.6	grey	TRUE	ENSG00000010318.22	PHD finger protein 7 [Source:HGNC Symbol;Acc:HGNC:18458]	protein_coding	PHF7	3	51533	0.0458797691748166	0.121373012232882	0.765583827271351
ENST00000347048.8	blue	TRUE	ENSG00000119383.21	protein phosphatase 2 phosphatase activator [Source:HGNC Symbol;Acc:HGNC:9308]	protein_coding	PTPA	9	5524	-0.304515210076241	0.0543327548331934	0.66351375573145
ENST00000347063.9	green	TRUE	ENSG00000145428.15	ring finger protein 175 [Source:HGNC Symbol;Acc:HGNC:27735]	protein_coding	RNF175	4	285533	-0.414065515924401	0.0172073476236985	0.700850817008498
ENST00000347147.9	turquoise	TRUE	ENSG00000145014.18	transmembrane protein 44 [Source:HGNC Symbol;Acc:HGNC:25120]	protein_coding	TMEM44	3	93109	0.0359229485032602	-0.0837076677760435	0.330629728209414
ENST00000347206.8	blue	TRUE	ENSG00000166352.18	intraflagellar transport associated protein [Source:HGNC Symbol;Acc:HGNC:25142]	protein_coding	IFTAP	11	119710	-0.335445105115824	-0.0636961098327418	NA
ENST00000347275.9	blue	TRUE	ENSG00000122482.22	zinc finger protein 644 [Source:HGNC Symbol;Acc:HGNC:29222]	protein_coding	ZNF644	1	84146	-0.168449150268814	0.0594565891592847	0.925725598497029
ENST00000347300.6	turquoise	TRUE	ENSG00000163913.14	intraflagellar transport 122 [Source:HGNC Symbol;Acc:HGNC:13556]	protein_coding	IFT122	3	55764	-0.0317368293510805	-0.0266924293329142	0.892390761768564
ENST00000347359.3	turquoise	TRUE	ENSG00000148175.13	stomatin [Source:HGNC Symbol;Acc:HGNC:3383]	protein_coding	STOM	9	2040	0.0576123735639172	-0.128760137161406	NA
ENST00000347470.8	turquoise	TRUE	ENSG00000050748.18	mitogen-activated protein kinase 9 [Source:HGNC Symbol;Acc:HGNC:6886]	protein_coding	MAPK9	5	5601	0.0903846207064279	-0.0984431633903394	0.801649391340095
ENST00000347486.8	turquoise	TRUE	ENSG00000109111.15	SPT6 homolog, histone chaperone and transcription elongation factor [Source:HGNC Symbol;Acc:HGNC:11470]	protein_coding	SUPT6H	17	6830	0.628772582081827	0.0292718892687686	0.233428198000071
ENST00000347615.6	green	TRUE	ENSG00000116698.22	SMG7 nonsense mediated mRNA decay factor [Source:HGNC Symbol;Acc:HGNC:16792]	protein_coding	SMG7	1	9887	-0.162375993690252	-0.193517784083222	0.336106568638663
ENST00000347617.10	grey	TRUE	ENSG00000137309.21	high mobility group AT-hook 1 [Source:HGNC Symbol;Acc:HGNC:5010]	protein_coding	HMGA1	6	3159	-0.17971769964435	-0.0643556906140002	0.682971651593614
ENST00000347644.8	yellow	TRUE	ENSG00000137860.12	solute carrier family 28 member 2 [Source:HGNC Symbol;Acc:HGNC:11002]	protein_coding	SLC28A2	15	9153	0.511118906025998	0.0439455179598084	0.886712678178252
ENST00000347699.8	turquoise	TRUE	ENSG00000071054.17	mitogen-activated protein kinase kinase kinase kinase 4 [Source:HGNC Symbol;Acc:HGNC:6866]	protein_coding	MAP4K4	2	9448	0.653811083512604	0.143943210862659	0.666135558603202
ENST00000347770.8	turquoise	TRUE	ENSG00000155096.15	antizyme inhibitor 1 [Source:HGNC Symbol;Acc:HGNC:16432]	protein_coding	AZIN1	8	51582	0.332143240362163	0.018861015352866	0.895014970185148
ENST00000347776.9	blue	TRUE	ENSG00000102547.19	calcium binding protein 39 like [Source:HGNC Symbol;Acc:HGNC:20290]	protein_coding	CAB39L	13	81617	-0.170477181464509	0.0342560398177793	0.716154628782707
ENST00000347839.10	turquoise	TRUE	ENSG00000126214.22	kinesin light chain 1 [Source:HGNC Symbol;Acc:HGNC:6387]	protein_coding	KLC1	14	3831	0.323007600155755	-0.053831425417937	0.481416598426266
ENST00000348141.9	turquoise	TRUE	ENSG00000119383.21	protein phosphatase 2 phosphatase activator [Source:HGNC Symbol;Acc:HGNC:9308]	protein_coding	PTPA	9	5524	0.175592470934829	0.0330684138195168	0.565533982411451
ENST00000348161.8	turquoise	TRUE	ENSG00000141198.16	target of myb1 like 1 membrane trafficking protein [Source:HGNC Symbol;Acc:HGNC:11983]	protein_coding	TOM1L1	17	10040	-0.0678712222449733	-0.163084824690822	0.882370061733452
ENST00000348225.7	grey	TRUE	ENSG00000105894.13	pleiotrophin [Source:HGNC Symbol;Acc:HGNC:9630]	protein_coding	PTN	7	5764	0.0711197260215241	0.0416719351313606	0.201903532393659
ENST00000348231.8	brown	TRUE	ENSG00000167613.16	leukocyte associated immunoglobulin like receptor 1 [Source:HGNC Symbol;Acc:HGNC:6477]	protein_coding	LAIR1	19	3903	-0.0749727501189619	-0.183940305020165	0.528701500284373
ENST00000348259.9	grey	TRUE	ENSG00000162910.19	mitochondrial ribosomal protein L55 [Source:HGNC Symbol;Acc:HGNC:16686]	protein_coding	MRPL55	1	128308	-0.164239968207235	0.0197410346959864	0.423806540761567
ENST00000348335.7	grey	TRUE	ENSG00000004660.15	calcium/calmodulin dependent protein kinase kinase 1 [Source:HGNC Symbol;Acc:HGNC:1469]	protein_coding	CAMKK1	17	84254	-0.176547607657559	-0.0916303701222458	0.924336401956174
ENST00000348417.7	turquoise	TRUE	ENSG00000163913.14	intraflagellar transport 122 [Source:HGNC Symbol;Acc:HGNC:13556]	protein_coding	IFT122	3	55764	0.153020306164949	-0.0525039913615174	0.923973243890052
ENST00000348564.11	brown	TRUE	ENSG00000081237.21	protein tyrosine phosphatase receptor type C [Source:HGNC Symbol;Acc:HGNC:9666]	protein_coding	PTPRC	1	5788	0.0445909320744783	-0.0615001869538222	0.468035965321034
ENST00000348729.8	black	TRUE	ENSG00000170482.17	solute carrier family 23 member 1 [Source:HGNC Symbol;Acc:HGNC:10974]	protein_coding	SLC23A1	5	9963	0.359856078872307	-0.0187698507561802	0.645438910117727
ENST00000348911.11	turquoise	TRUE	ENSG00000100241.22	SET binding factor 1 [Source:HGNC Symbol;Acc:HGNC:10542]	protein_coding	SBF1	22	6305	0.227761278160081	-0.0482670495862589	0.844750684597613
ENST00000348943.7	blue	TRUE	ENSG00000099783.13	heterogeneous nuclear ribonucleoprotein M [Source:HGNC Symbol;Acc:HGNC:5046]	protein_coding	HNRNPM	19	4670	0.0206686355705604	0.146915300283846	0.806822048049245
ENST00000348956.7	black	TRUE	ENSG00000166165.14	creatine kinase B [Source:HGNC Symbol;Acc:HGNC:1991]	protein_coding	CKB	14	1152	0.470647899641453	0.0324913974801472	0.922318217285089
ENST00000348974.5	turquoise	TRUE	ENSG00000184500.16	protein S [Source:HGNC Symbol;Acc:HGNC:9456]	protein_coding	PROS1	3	5627	0.240234184804488	-0.0959485920733213	0.976659832982374
ENST00000348990.9	turquoise	TRUE	ENSG00000142192.22	amyloid beta precursor protein [Source:HGNC Symbol;Acc:HGNC:620]	protein_coding	APP	21	351	0.431148221676775	0.036953827675539	0.916797153154273
ENST00000349129.7	yellow	TRUE	ENSG00000083097.15	DOP1 leucine zipper like protein A [Source:HGNC Symbol;Acc:HGNC:21194]	protein_coding	DOP1A	6	23033	0.656636508141851	0.134291452169081	0.917373782013714
ENST00000349225.2	turquoise	TRUE	ENSG00000131263.13	ring finger protein, LIM domain interacting [Source:HGNC Symbol;Acc:HGNC:13429]	protein_coding	RLIM	X	51132	0.201679280710439	-0.0798949642100865	0.574727797477818
ENST00000349334.7	grey	TRUE	ENSG00000134184.13	glutathione S-transferase mu 1 [Source:HGNC Symbol;Acc:HGNC:4632]	protein_coding	GSTM1	1	2944	-0.0178273313729252	0.0150077068848833	NA
ENST00000349499.3	turquoise	TRUE	ENSG00000159212.13	chloride intracellular channel 6 [Source:HGNC Symbol;Acc:HGNC:2065]	protein_coding	CLIC6	21	54102	0.462248962793088	0.0691668736334065	0.970802916820317
ENST00000349556.5	turquoise	TRUE	ENSG00000213066.14	centrosomal protein 43 [Source:HGNC Symbol;Acc:HGNC:17012]	protein_coding	CEP43	6	11116	-0.471790887133437	-0.141344452961839	0.0284726082846649
ENST00000349598.6	grey	TRUE	ENSG00000090989.18	exocyst complex component 1 [Source:HGNC Symbol;Acc:HGNC:30380]	protein_coding	EXOC1	4	55763	-0.0480304518141059	0.00738477405718483	0.880724387287736
ENST00000349606.4	blue	TRUE	ENSG00000007944.15	myosin regulatory light chain interacting protein [Source:HGNC Symbol;Acc:HGNC:21155]	protein_coding	MYLIP	6	29116	-0.266171024624031	-0.0747522869450875	0.666132604804666
ENST00000349607.8	blue	TRUE	ENSG00000145113.22	mucin 4, cell surface associated [Source:HGNC Symbol;Acc:HGNC:7514]	protein_coding	MUC4	3	4585	-0.490597344150511	-0.0185936442996678	0.5226169037752
ENST00000349721.8	turquoise	TRUE	ENSG00000080503.25	SWI/SNF related, matrix associated, actin dependent regulator of chromatin, subfamily a, member 2 [Source:HGNC Symbol;Acc:HGNC:11098]	protein_coding	SMARCA2	9	6595	0.12653504443275	0.012321385476817	0.732581717390963
ENST00000349780.9	turquoise	TRUE	ENSG00000136861.19	CDK5 regulatory subunit associated protein 2 [Source:HGNC Symbol;Acc:HGNC:18672]	protein_coding	CDK5RAP2	9	55755	0.0502774270684123	-0.0109549857406448	0.656425702271633
ENST00000349820.10	grey	TRUE	ENSG00000173226.17	IQ motif containing B1 [Source:HGNC Symbol;Acc:HGNC:28949]	protein_coding	IQCB1	3	9657	-0.0952742634411597	-0.0261711329973058	0.84860943698869
ENST00000349847.4	green	TRUE	ENSG00000136155.17	sciellin [Source:HGNC Symbol;Acc:HGNC:10573]	protein_coding	SCEL	13	8796	-0.181397881736479	0.0919868367027533	0.416999393397118
ENST00000349938.8	turquoise	TRUE	ENSG00000135931.19	armadillo repeat containing 9 [Source:HGNC Symbol;Acc:HGNC:20730]	protein_coding	ARMC9	2	80210	-0.134864627259484	0.00588607374153957	NA
ENST00000349945.7	turquoise	TRUE	ENSG00000102908.23	nuclear factor of activated T cells 5 [Source:HGNC Symbol;Acc:HGNC:7774]	protein_coding	NFAT5	16	10725	0.42762264510111	0.116586566503148	0.652890071528513
ENST00000350057.9	red	TRUE	ENSG00000135679.27	MDM2 proto-oncogene [Source:HGNC Symbol;Acc:HGNC:6973]	protein_coding	MDM2	12	4193	0.162591266874797	-0.0271693679592565	NA
ENST00000350119.9	yellow	TRUE	ENSG00000149927.18	double C2 domain alpha [Source:HGNC Symbol;Acc:HGNC:2985]	protein_coding	DOC2A	16	8448	0.602488159558434	0.267260441182579	0.528600735604407
ENST00000350249.7	turquoise	TRUE	ENSG00000078304.20	protein phosphatase 2 regulatory subunit B'gamma [Source:HGNC Symbol;Acc:HGNC:9311]	protein_coding	PPP2R5C	14	5527	0.21361096542235	-0.0556214488173645	0.801444265304207
ENST00000350259.8	turquoise	TRUE	ENSG00000119711.13	aldehyde dehydrogenase 6 family member A1 [Source:HGNC Symbol;Acc:HGNC:7179]	protein_coding	ALDH6A1	14	4329	-0.233240449546965	-0.0682646047393641	0.362100264930086
ENST00000350573.2	brown	TRUE	ENSG00000085514.16	paired immunoglobin like type 2 receptor alpha [Source:HGNC Symbol;Acc:HGNC:20396]	protein_coding	PILRA	7	29992	0.000416110263814813	-0.0944813885949729	0.98153374537758
ENST00000350721.9	turquoise	TRUE	ENSG00000175054.16	ATR serine/threonine kinase [Source:HGNC Symbol;Acc:HGNC:882]	protein_coding	ATR	3	545	0.448627027991622	0.0532026627903397	0.896558228708932
ENST00000350766.7	grey	TRUE	ENSG00000119487.17	MAPK associated protein 1 [Source:HGNC Symbol;Acc:HGNC:18752]	protein_coding	MAPKAP1	9	79109	0.0233847646946515	-0.0293693248367105	0.75781171582469
ENST00000350792.7	blue	TRUE	ENSG00000165795.25	NDRG family member 2 [Source:HGNC Symbol;Acc:HGNC:14460]	protein_coding	NDRG2	14	57447	-0.27940231357692	-9.44336025583119E-05	0.630431835297688
ENST00000350896.3	brown	TRUE	ENSG00000038945.15	macrophage scavenger receptor 1 [Source:HGNC Symbol;Acc:HGNC:7376]	protein_coding	MSR1	8	4481	-0.131618450500126	-0.120546905371244	0.50813480426099
ENST00000351004.8	turquoise	TRUE	ENSG00000127955.17	G protein subunit alpha i1 [Source:HGNC Symbol;Acc:HGNC:4384]	protein_coding	GNAI1	7	2770	0.315584435076636	-0.0341497018902792	0.822480288020237
ENST00000351071.11	black	TRUE	ENSG00000099290.17	WASH complex subunit 2A [Source:HGNC Symbol;Acc:HGNC:23416]	protein_coding	WASHC2A	10	387680	0.507419164349656	-0.0182101552741894	0.565435849035961
ENST00000351233.9	turquoise	TRUE	ENSG00000163719.20	myotubularin related protein 14 [Source:HGNC Symbol;Acc:HGNC:26190]	protein_coding	MTMR14	3	64419	0.239507781895494	-0.0495954605600548	0.449962103173683
ENST00000351325.9	black	TRUE	ENSG00000266964.6	FXYD domain containing ion transport regulator 1 [Source:HGNC Symbol;Acc:HGNC:4025]	protein_coding	FXYD1	19	5348	0.315312898838156	-0.0328694073635287	0.941140854059662
ENST00000351393.10	grey	TRUE	ENSG00000134759.14	elongator acetyltransferase complex subunit 2 [Source:HGNC Symbol;Acc:HGNC:18248]	protein_coding	ELP2	18	55250	0.21252501366134	0.165232639719624	0.593218174772494
ENST00000351677.7	turquoise	TRUE	ENSG00000179295.19	protein tyrosine phosphatase non-receptor type 11 [Source:HGNC Symbol;Acc:HGNC:9644]	protein_coding	PTPN11	12	5781	0.307885930905376	0.00151307695242881	0.872274378154409
ENST00000351839.7	magenta	TRUE	ENSG00000165119.22	heterogeneous nuclear ribonucleoprotein K [Source:HGNC Symbol;Acc:HGNC:5044]	protein_coding	HNRNPK	9	3190	0.163138558468412	0.210214384338082	0.869740289235481
ENST00000351937.9	turquoise	TRUE	ENSG00000146063.20	tripartite motif containing 41 [Source:HGNC Symbol;Acc:HGNC:19013]	protein_coding	TRIM41	5	90933	0.323154862672334	0.0831977119393785	0.806822048049245
ENST00000352371.5	grey	TRUE	ENSG00000100336.18	apolipoprotein L4 [Source:HGNC Symbol;Acc:HGNC:14867]	protein_coding	APOL4	22	80832	0.00207612556008855	0.0986388075416782	0.990946118953062
ENST00000352393.8	blue	TRUE	ENSG00000214078.13	copine 1 [Source:HGNC Symbol;Acc:HGNC:2314]	protein_coding	CPNE1	20	8904	0.0182818413806109	0.173795887516695	0.753035251629371
ENST00000352527.6	brown	TRUE	ENSG00000069424.16	potassium voltage-gated channel subfamily A regulatory beta subunit 2 [Source:HGNC Symbol;Acc:HGNC:6229]	protein_coding	KCNAB2	1	8514	-0.149287800325892	-0.0584101025309913	0.950197377264999
ENST00000352529.1	blue	TRUE	ENSG00000130433.8	calcium voltage-gated channel auxiliary subunit gamma 6 [Source:HGNC Symbol;Acc:HGNC:13625]	protein_coding	CACNG6	19	59285	-0.135997087203237	0.0214364636861171	0.621405080131053
ENST00000352634.8	green	TRUE	ENSG00000171307.19	zinc finger DHHC-type palmitoyltransferase 16 [Source:HGNC Symbol;Acc:HGNC:20714]	protein_coding	ZDHHC16	10	84287	-0.410513900941959	-0.116830134254879	0.356988232925701
ENST00000352684.2	turquoise	TRUE	ENSG00000147364.17	F-box protein 25 [Source:HGNC Symbol;Acc:HGNC:13596]	protein_coding	FBXO25	8	26260	-0.211891289352462	-0.266688064931701	0.280946512247581
ENST00000352879.8	blue	TRUE	ENSG00000142330.20	calpain 10 [Source:HGNC Symbol;Acc:HGNC:1477]	protein_coding	CAPN10	2	11132	-0.0521881824000287	0.116922257868059	0.707529506948803
ENST00000352903.6	turquoise	TRUE	ENSG00000151575.15	testis expressed 9 [Source:HGNC Symbol;Acc:HGNC:29585]	protein_coding	TEX9	15	374618	0.00419164898179218	-0.0422561618251771	0.686769015983353
ENST00000353130.5	grey	TRUE	ENSG00000131969.15	abhydrolase domain containing 12B [Source:HGNC Symbol;Acc:HGNC:19837]	protein_coding	ABHD12B	14	145447	-0.190336533987328	0.0929342419336302	0.0530414210252743
ENST00000353170.9	green	TRUE	ENSG00000104731.14	kelch domain containing 4 [Source:HGNC Symbol;Acc:HGNC:25272]	protein_coding	KLHDC4	16	54758	-0.0896745945956121	0.0851764612677677	0.750420317726442
ENST00000353231.9	brown	TRUE	ENSG00000172243.18	C-type lectin domain containing 7A [Source:HGNC Symbol;Acc:HGNC:14558]	protein_coding	CLEC7A	12	64581	-0.135472084789082	-0.158766808621207	0.366148510888897
ENST00000353334.11	brown	TRUE	ENSG00000019582.17	CD74 molecule [Source:HGNC Symbol;Acc:HGNC:1697]	protein_coding	CD74	5	972	0.268175521728877	-0.0692964499729739	0.698010125546986
ENST00000353609.8	green	TRUE	ENSG00000125740.15	FosB proto-oncogene, AP-1 transcription factor subunit [Source:HGNC Symbol;Acc:HGNC:3797]	protein_coding	FOSB	19	2354	-0.227155650407999	-0.114660460687408	0.0168115918967452
ENST00000353689.8	blue	TRUE	ENSG00000100814.19	cyclin B1 interacting protein 1 [Source:HGNC Symbol;Acc:HGNC:19437]	protein_coding	CCNB1IP1	14	57820	-0.0717063556727894	0.0592781737199931	0.966933548690444
ENST00000353963.7	black	TRUE	ENSG00000170482.17	solute carrier family 23 member 1 [Source:HGNC Symbol;Acc:HGNC:10974]	protein_coding	SLC23A1	5	9963	0.422180356456666	0.00271653958257323	0.487844690052823
ENST00000354050.8	blue	TRUE	ENSG00000100979.15	phospholipid transfer protein [Source:HGNC Symbol;Acc:HGNC:9093]	protein_coding	PLTP	20	5360	-0.272431981015931	-0.164243946654866	0.807395618374307
ENST00000354115.6	green	TRUE	ENSG00000136689.20	interleukin 1 receptor antagonist [Source:HGNC Symbol;Acc:HGNC:6000]	protein_coding	IL1RN	2	3557	-0.364088074896498	-0.0805205130221624	0.602089062212622
ENST00000354147.7	blue	TRUE	ENSG00000138777.20	inorganic pyrophosphatase 2 [Source:HGNC Symbol;Acc:HGNC:28883]	protein_coding	PPA2	4	27068	-0.38447809661445	-0.0291353002069604	NA
ENST00000354179.9	yellow	TRUE	ENSG00000165671.22	nuclear receptor binding SET domain protein 1 [Source:HGNC Symbol;Acc:HGNC:14234]	protein_coding	NSD1	5	64324	0.404161922018649	0.0637501670571397	0.435017042304494
ENST00000354190.10	blue	TRUE	ENSG00000021300.14	pleckstrin homology domain containing B1 [Source:HGNC Symbol;Acc:HGNC:19079]	protein_coding	PLEKHB1	11	58473	-0.125004597764905	0.106093155526643	0.782012910855171
ENST00000354192.7	blue	TRUE	ENSG00000142192.22	amyloid beta precursor protein [Source:HGNC Symbol;Acc:HGNC:620]	protein_coding	APP	21	351	-0.351068220688789	-0.00430115903413978	0.894338533070079
ENST00000354194.4	grey	TRUE	ENSG00000182853.12	vitelline membrane outer layer 1 homolog [Source:HGNC Symbol;Acc:HGNC:30387]	protein_coding	VMO1	17	284013	-0.145136962536352	0.135117494345281	0.816871681203063
ENST00000354200.5	turquoise	TRUE	ENSG00000125875.15	TBC1 domain family member 20 [Source:HGNC Symbol;Acc:HGNC:16133]	protein_coding	TBC1D20	20	128637	0.415400420496723	0.051040346984673	0.74233788732022
ENST00000354209.7	turquoise	TRUE	ENSG00000132356.12	protein kinase AMP-activated catalytic subunit alpha 1 [Source:HGNC Symbol;Acc:HGNC:9376]	protein_coding	PRKAA1	5	5562	0.241380544374954	-0.017150935829397	0.646560257137697
ENST00000354228.8	turquoise	TRUE	ENSG00000125354.24	septin 6 [Source:HGNC Symbol;Acc:HGNC:15848]	protein_coding	SEPTIN6	X	23157	0.0347080647821039	-0.1291459098142	0.93430285465599
ENST00000354258.5	brown	TRUE	ENSG00000168394.13	transporter 1, ATP binding cassette subfamily B member [Source:HGNC Symbol;Acc:HGNC:43]	protein_coding	TAP1	6	6890	0.160846549826366	0.00893050028167766	0.452383014908875
ENST00000354275.2	black	TRUE	ENSG00000135549.16	cAMP-dependent protein kinase inhibitor beta [Source:HGNC Symbol;Acc:HGNC:9018]	protein_coding	PKIB	6	5570	0.116747569231825	-0.0859557091368068	0.0276844441116704
ENST00000354280.9	yellow	TRUE	ENSG00000101448.14	epididymal peptidase inhibitor [Source:HGNC Symbol;Acc:HGNC:15932]	protein_coding	EPPIN	20	57119	0.811736221003645	0.1465890300535	0.352386141318763
ENST00000354287.5	grey	TRUE	ENSG00000116661.11	F-box protein 2 [Source:HGNC Symbol;Acc:HGNC:13581]	protein_coding	FBXO2	1	26232	-0.00586467403985334	-0.00924258091241454	0.860832683793653
ENST00000354289.9	turquoise	TRUE	ENSG00000105835.13	nicotinamide phosphoribosyltransferase [Source:HGNC Symbol;Acc:HGNC:30092]	protein_coding	NAMPT	7	10135	0.068473377820314	0.0479230583072766	0.501500455780379
ENST00000354297.9	grey	TRUE	ENSG00000198183.13	BPI fold containing family A member 1 [Source:HGNC Symbol;Acc:HGNC:15749]	protein_coding	BPIFA1	20	51297	0.0362909503051431	0.0138760097318134	0.533311998894782
ENST00000354312.7	turquoise	TRUE	ENSG00000152942.19	RAD17 checkpoint clamp loader component [Source:HGNC Symbol;Acc:HGNC:9807]	protein_coding	RAD17	5	5884	0.0764477734147629	-0.0592956305870645	0.355387266334164
ENST00000354321.11	grey	TRUE	ENSG00000169718.18	dihydrouridine synthase 1 like [Source:HGNC Symbol;Acc:HGNC:30086]	protein_coding	DUS1L	17	64118	0.0265900768063082	-0.182406287752259	0.580171224389774
ENST00000354384.5	yellow	TRUE	ENSG00000230873.9	stathmin domain containing 1 [Source:HGNC Symbol;Acc:HGNC:44668]	protein_coding	STMND1	6	401236	0.379336153081465	0.257557439954448	0.939155201970255
ENST00000354420.7	grey	TRUE	ENSG00000023191.17	ribonuclease/angiogenin inhibitor 1 [Source:HGNC Symbol;Acc:HGNC:10074]	protein_coding	RNH1	11	6050	-0.0152325017859222	-0.0452293091384757	0.586264087394248
ENST00000354429.7	grey	TRUE	ENSG00000170291.16	elongator acetyltransferase complex subunit 5 [Source:HGNC Symbol;Acc:HGNC:30617]	protein_coding	ELP5	17	23587	-0.0402438387480214	-0.154709031805945	0.650972103940973
ENST00000354434.8	grey	TRUE	ENSG00000159840.16	zyxin [Source:HGNC Symbol;Acc:HGNC:13200]	protein_coding	ZYX	7	7791	-0.365264558555751	-0.0920543074704051	0.163132597043452
ENST00000354436.6	yellow	TRUE	ENSG00000102908.23	nuclear factor of activated T cells 5 [Source:HGNC Symbol;Acc:HGNC:7774]	protein_coding	NFAT5	16	10725	0.462127099290776	0.113179072902861	0.598994186980386
ENST00000354437.8	turquoise	TRUE	ENSG00000078900.15	tumor protein p73 [Source:HGNC Symbol;Acc:HGNC:12003]	protein_coding	TP73	1	7161	0.254978901380696	0.0480848236080748	0.71675242880871
ENST00000354441.10	blue	TRUE	ENSG00000165533.19	tetratricopeptide repeat domain 8 [Source:HGNC Symbol;Acc:HGNC:20087]	protein_coding	TTC8	14	123016	-0.240779233449672	-0.0169260592345922	NA
ENST00000354445.2	blue	TRUE	ENSG00000133321.11	phospholipase A and acyltransferase 4 [Source:HGNC Symbol;Acc:HGNC:9869]	protein_coding	PLAAT4	11	5920	-0.162148143758314	0.153566008159623	NA
ENST00000354454.7	turquoise	TRUE	ENSG00000118308.16	inositol 1,4,5-triphosphate receptor associated 2 [Source:HGNC Symbol;Acc:HGNC:6690]	protein_coding	IRAG2	12	4033	0.0242236340710889	-0.0401269760369398	0.370688242220824
ENST00000354473.4	yellow	TRUE	ENSG00000163159.15	vacuolar protein sorting 72 homolog [Source:HGNC Symbol;Acc:HGNC:11644]	protein_coding	VPS72	1	6944	0.381755077652126	0.109255935766962	0.758330670744059
ENST00000354503.10	turquoise	TRUE	ENSG00000168958.21	mitochondrial fission factor [Source:HGNC Symbol;Acc:HGNC:24858]	protein_coding	MFF	2	56947	0.166648677748698	0.120291715764836	0.687066593633956
ENST00000354537.1	grey	TRUE	ENSG00000135773.13	calpain 9 [Source:HGNC Symbol;Acc:HGNC:1486]	protein_coding	CAPN9	1	10753	0.298305222362577	0.200704714072549	0.502140072012847
ENST00000354558.7	blue	TRUE	ENSG00000175216.15	cytoskeleton associated protein 5 [Source:HGNC Symbol;Acc:HGNC:28959]	protein_coding	CKAP5	11	9793	0.0785784067775984	-0.00673787759228538	0.991518523848207
ENST00000354600.10	pink	TRUE	ENSG00000073282.14	tumor protein p63 [Source:HGNC Symbol;Acc:HGNC:15979]	protein_coding	TP63	3	8626	0.0675736086047355	-0.041792679171296	0.306036533019221
ENST00000354662.5	yellow	TRUE	ENSG00000048540.16	LIM domain only 3 [Source:HGNC Symbol;Acc:HGNC:6643]	protein_coding	LMO3	12	55885	0.407088282001337	0.212958284103043	0.926151245803409
ENST00000354665.8	yellow	TRUE	ENSG00000101191.17	death inducer-obliterator 1 [Source:HGNC Symbol;Acc:HGNC:2680]	protein_coding	DIDO1	20	11083	0.386143202789408	0.141096451158726	0.962296685301505
ENST00000354674.5	blue	TRUE	ENSG00000131018.25	spectrin repeat containing nuclear envelope protein 1 [Source:HGNC Symbol;Acc:HGNC:17089]	protein_coding	SYNE1	6	23345	-0.0928339891204936	-0.051394643510348	NA
ENST00000354755.5	black	TRUE	ENSG00000149201.10	coiled-coil domain containing 81 [Source:HGNC Symbol;Acc:HGNC:26281]	protein_coding	CCDC81	11	60494	0.354225491813387	0.0048180426745549	0.535762654172264
ENST00000354811.5	grey	TRUE	ENSG00000174748.22	ribosomal protein L15 [Source:HGNC Symbol;Acc:HGNC:10306]	protein_coding	RPL15	3	6138	0.289183681841063	0.230726932926537	0.885404056191539
ENST00000354831.11	turquoise	TRUE	ENSG00000078618.23	nardilysin convertase [Source:HGNC Symbol;Acc:HGNC:7995]	protein_coding	NRDC	1	4898	0.0955127914534527	0.00505629041246515	0.745306420536802
ENST00000354833.7	grey	TRUE	ENSG00000172058.16	small EDRK-rich factor 1A [Source:HGNC Symbol;Acc:HGNC:10755]	protein_coding	SERF1A	5	8293	0.108602336737075	-0.0983079666915772	NA
ENST00000354883.11	turquoise	TRUE	ENSG00000144741.19	solute carrier family 25 member 26 [Source:HGNC Symbol;Acc:HGNC:20661]	protein_coding	SLC25A26	3	115286	-0.253216666673676	-0.136531960777886	0.714666653733742
ENST00000354901.8	blue	TRUE	ENSG00000070366.14	SMG6 nonsense mediated mRNA decay factor [Source:HGNC Symbol;Acc:HGNC:17809]	protein_coding	SMG6	17	23293	-0.120126828923737	0.012078356256669	0.926667184793819
ENST00000354932.6	green	TRUE	ENSG00000131050.11	BPI fold containing family A member 2 [Source:HGNC Symbol;Acc:HGNC:16203]	protein_coding	BPIFA2	20	140683	-0.420091612366022	-0.0802602221178304	0.920040677265941
ENST00000354955.5	green	TRUE	ENSG00000122176.12	fibromodulin [Source:HGNC Symbol;Acc:HGNC:3774]	protein_coding	FMOD	1	2331	-0.36007276086071	0.022513139590517	0.943518302248562
ENST00000354958.6	turquoise	TRUE	ENSG00000178209.17	plectin [Source:HGNC Symbol;Acc:HGNC:9069]	protein_coding	PLEC	8	5339	0.632513116685186	0.100511966205907	0.236357167431931
ENST00000355014.6	blue	TRUE	ENSG00000196189.14	semaphorin 4A [Source:HGNC Symbol;Acc:HGNC:10729]	protein_coding	SEMA4A	1	64218	-0.111970676826637	0.0268397627192528	NA
ENST00000355040.8	yellow	TRUE	ENSG00000110011.14	DnaJ heat shock protein family (Hsp40) member C4 [Source:HGNC Symbol;Acc:HGNC:5271]	protein_coding	DNAJC4	11	3338	0.483669836873243	0.216199398511613	NA
ENST00000355057.3	red	TRUE	ENSG00000197238.5	H4 clustered histone 11 [Source:HGNC Symbol;Acc:HGNC:4785]	protein_coding	H4C11	6	8363	-0.125525820603458	-0.179730733516588	NA
ENST00000355082.10	turquoise	TRUE	ENSG00000084623.12	eukaryotic translation initiation factor 3 subunit I [Source:HGNC Symbol;Acc:HGNC:3272]	protein_coding	EIF3I	1	8668	0.274434657849181	-0.0782964303105033	0.267775058370044
ENST00000355166.9	yellow	TRUE	ENSG00000062524.16	leukocyte receptor tyrosine kinase [Source:HGNC Symbol;Acc:HGNC:6721]	protein_coding	LTK	15	4058	0.386855465787436	0.170920752396051	0.590215205223251
ENST00000355216.5	yellow	TRUE	ENSG00000139445.18	forkhead box N4 [Source:HGNC Symbol;Acc:HGNC:21399]	protein_coding	FOXN4	12	121643	0.384969270993211	0.170518079881601	0.617734018789257
ENST00000355288.6	turquoise	TRUE	ENSG00000151150.22	ankyrin 3 [Source:HGNC Symbol;Acc:HGNC:494]	protein_coding	ANK3	10	288	0.562258143360175	0.141090158631623	0.486396197567952
ENST00000355301.8	turquoise	TRUE	ENSG00000144061.14	nephrocystin 1 [Source:HGNC Symbol;Acc:HGNC:7905]	protein_coding	NPHP1	2	4867	0.460399589289421	0.0271852090824358	0.752957335719552
ENST00000355346.9	blue	TRUE	ENSG00000119185.13	integrin subunit beta 1 binding protein 1 [Source:HGNC Symbol;Acc:HGNC:23927]	protein_coding	ITGB1BP1	2	9270	-0.274614585460195	-0.0239380176574495	0.17266429692856
ENST00000355426.8	turquoise	TRUE	ENSG00000115380.20	EGF containing fibulin extracellular matrix protein 1 [Source:HGNC Symbol;Acc:HGNC:3218]	protein_coding	EFEMP1	2	2202	0.516039297538206	0.0516631439167091	0.89406240047446
ENST00000355568.8	yellow	TRUE	ENSG00000197168.14	NIMA related kinase 5 [Source:HGNC Symbol;Acc:HGNC:7748]	protein_coding	NEK5	13	341676	0.947161079271504	0.231371440763564	0.00593217384819323
ENST00000355577.9	turquoise	TRUE	ENSG00000156042.19	cilia and flagella associated protein 70 [Source:HGNC Symbol;Acc:HGNC:30726]	protein_coding	CFAP70	10	118491	0.657335169225426	0.100553833830031	0.410203193210167
ENST00000355628.9	turquoise	TRUE	ENSG00000163946.14	transcription activation suppressor [Source:HGNC Symbol;Acc:HGNC:30314]	protein_coding	TASOR	3	23272	0.0827796487260242	-0.0994022126488694	0.0498038410258306
ENST00000355654.6	grey	TRUE	ENSG00000151353.15	transmembrane protein 18 [Source:HGNC Symbol;Acc:HGNC:25257]	protein_coding	TMEM18	2	129787	-0.179050280104451	-0.064572048161643	0.396870215132508
ENST00000355674.9	turquoise	TRUE	ENSG00000171490.13	ribosomal L1 domain containing 1 [Source:HGNC Symbol;Acc:HGNC:24534]	protein_coding	RSL1D1	16	26156	0.06293146319247	-0.104666576977738	0.469548796870044
ENST00000355690.8	grey	TRUE	ENSG00000172322.14	C-type lectin domain family 12 member A [Source:HGNC Symbol;Acc:HGNC:31713]	protein_coding	CLEC12A	12	160364	-0.187326879902343	-0.0248874853514787	0.174688851696256
ENST00000355731.8	grey	TRUE	ENSG00000198242.14	ribosomal protein L23a [Source:HGNC Symbol;Acc:HGNC:10317]	protein_coding	RPL23A	17	6147	-0.131801493529474	-0.26642625099553	0.976659832982374
ENST00000355754.7	brown	TRUE	ENSG00000162654.9	guanylate binding protein 4 [Source:HGNC Symbol;Acc:HGNC:20480]	protein_coding	GBP4	1	115361	0.158045852032167	0.0547244703091069	0.711543018790108
ENST00000355815.8	turquoise	TRUE	ENSG00000072310.18	sterol regulatory element binding transcription factor 1 [Source:HGNC Symbol;Acc:HGNC:11289]	protein_coding	SREBF1	17	6720	0.246095018252003	-0.0712112836163013	0.671928786243181
ENST00000355826.10	black	TRUE	ENSG00000197530.13	MIB E3 ubiquitin protein ligase 2 [Source:HGNC Symbol;Acc:HGNC:30577]	protein_coding	MIB2	1	142678	0.0809124203700319	0.10211675757639	0.656566391994834
ENST00000355946.7	blue	TRUE	ENSG00000107957.17	SH3 and PX domains 2A [Source:HGNC Symbol;Acc:HGNC:23664]	protein_coding	SH3PXD2A	10	9644	0.101850004049022	0.208021762613432	0.909740743035348
ENST00000355958.9	turquoise	TRUE	ENSG00000198055.11	G protein-coupled receptor kinase 6 [Source:HGNC Symbol;Acc:HGNC:4545]	protein_coding	GRK6	5	2870	0.121338234727394	-0.0638553643559918	0.620319635622666
ENST00000356003.6	blue	TRUE	ENSG00000198373.13	WW domain containing E3 ubiquitin protein ligase 2 [Source:HGNC Symbol;Acc:HGNC:16804]	protein_coding	WWP2	16	11060	-0.159660958258138	-0.0134705038864179	0.989267743074953
ENST00000356018.6	yellow	TRUE	ENSG00000137707.14	BTG anti-proliferation factor 4 [Source:HGNC Symbol;Acc:HGNC:13862]	protein_coding	BTG4	11	54766	0.843537910397047	0.111632002182221	0.130819992675126
ENST00000356025.7	brown	TRUE	ENSG00000198053.12	signal regulatory protein alpha [Source:HGNC Symbol;Acc:HGNC:9662]	protein_coding	SIRPA	20	140885	-0.03519237558463	-0.121499087549644	0.610402421912104
ENST00000356064.3	turquoise	TRUE	ENSG00000164144.16	ADP ribosylation factor interacting protein 1 [Source:HGNC Symbol;Acc:HGNC:21496]	protein_coding	ARFIP1	4	27236	-0.142416909670083	-0.0743817045663646	0.120768181625964
ENST00000356082.9	yellow	TRUE	ENSG00000196878.15	laminin subunit beta 3 [Source:HGNC Symbol;Acc:HGNC:6490]	protein_coding	LAMB3	1	3914	0.551565657170272	0.126448306799233	0.947870920958764
ENST00000356150.10	grey	TRUE	ENSG00000035115.22	SH3 and SYLF domain containing 1 [Source:HGNC Symbol;Acc:HGNC:29546]	protein_coding	SH3YL1	2	26751	0.116034416283913	0.127251092174344	0.346042407328415
ENST00000356156.7	yellow	TRUE	ENSG00000243716.12	nuclear pore complex interacting protein family member B5 [Source:HGNC Symbol;Acc:HGNC:37233]	protein_coding	NPIPB5	16	100132247	0.827883080665826	0.298592814000909	0.00813238898225639
ENST00000356289.10	brown	TRUE	ENSG00000160593.20	junction adhesion molecule like [Source:HGNC Symbol;Acc:HGNC:19084]	protein_coding	JAML	11	120425	-0.421363931554993	-0.153023604756443	0.192299434876444
ENST00000356303.7	turquoise	TRUE	ENSG00000156508.19	eukaryotic translation elongation factor 1 alpha 1 [Source:HGNC Symbol;Acc:HGNC:3189]	protein_coding	EEF1A1	6	1915	-0.0995230825640959	-0.0286865306859235	0.732290401589658
ENST00000356346.7	yellow	TRUE	ENSG00000178209.17	plectin [Source:HGNC Symbol;Acc:HGNC:9069]	protein_coding	PLEC	8	5339	0.30395042739944	0.101161917768667	0.664973416592765
ENST00000356427.2	grey	TRUE	ENSG00000166669.14	activating transcription factor 7 interacting protein 2 [Source:HGNC Symbol;Acc:HGNC:20397]	protein_coding	ATF7IP2	16	80063	0.239144729221288	0.0375844705013538	0.433139203905625
ENST00000356455.9	pink	TRUE	ENSG00000175063.17	ubiquitin conjugating enzyme E2 C [Source:HGNC Symbol;Acc:HGNC:15937]	protein_coding	UBE2C	20	11065	-0.0901389379678982	0.0559901121352537	0.149914110005005
ENST00000356457.9	green	TRUE	ENSG00000198363.18	aspartate beta-hydroxylase [Source:HGNC Symbol;Acc:HGNC:757]	protein_coding	ASPH	8	444	-0.420519389614485	-0.115499470894552	NA
ENST00000356508.9	grey	TRUE	ENSG00000105223.21	phospholipase D family member 3 [Source:HGNC Symbol;Acc:HGNC:17158]	protein_coding	PLD3	19	23646	-0.07091602797905	0.151648539398306	0.963134831095741
ENST00000356524.9	grey	TRUE	ENSG00000173432.13	serum amyloid A1 [Source:HGNC Symbol;Acc:HGNC:10513]	protein_coding	SAA1	11	6288	0.378492427915201	-0.00873261196851988	0.659431745712998
ENST00000356577.10	turquoise	TRUE	ENSG00000159140.23	SON DNA and RNA binding protein [Source:HGNC Symbol;Acc:HGNC:11183]	protein_coding	SON	21	6651	0.396446644422455	0.0542266992352572	0.704805947520511
ENST00000356628.4	pink	TRUE	ENSG00000198435.4	NOTCH regulated ankyrin repeat protein [Source:HGNC Symbol;Acc:HGNC:33843]	protein_coding	NRARP	9	441478	0.10246895086609	-0.0358484923654429	0.116285914740939
ENST00000356641.7	turquoise	TRUE	ENSG00000196914.9	Rho guanine nucleotide exchange factor 12 [Source:HGNC Symbol;Acc:HGNC:14193]	protein_coding	ARHGEF12	11	23365	0.327452737430106	-0.0111409187614222	0.837284486765094
ENST00000356648.5	blue	TRUE	ENSG00000143543.15	jumping translocation breakpoint [Source:HGNC Symbol;Acc:HGNC:6201]	protein_coding	JTB	1	10899	-0.236061010566497	0.0535984255684801	NA
ENST00000356657.10	grey	TRUE	ENSG00000160752.15	farnesyl diphosphate synthase [Source:HGNC Symbol;Acc:HGNC:3631]	protein_coding	FDPS	1	2224	-0.123997913598878	-0.0233688719639175	0.337160027051648
ENST00000356696.7	green	TRUE	ENSG00000086205.18	folate hydrolase 1 [Source:HGNC Symbol;Acc:HGNC:3788]	protein_coding	FOLH1	11	2346	-0.170190708694608	-0.11744740169089	0.0574532662247295
ENST00000356719.6	red	TRUE	ENSG00000162929.14	SANT and BTB domain regulator of CSR [Source:HGNC Symbol;Acc:HGNC:29387]	protein_coding	SANBR	2	84542	0.146794460317551	-0.112158018510862	NA
ENST00000356736.5	turquoise	TRUE	ENSG00000138821.14	solute carrier family 39 member 8 [Source:HGNC Symbol;Acc:HGNC:20862]	protein_coding	SLC39A8	4	64116	-0.257805979394721	-0.0542449358362198	0.179268456162169
ENST00000356768.8	turquoise	TRUE	ENSG00000102230.14	phosphate cytidylyltransferase 1B, choline [Source:HGNC Symbol;Acc:HGNC:8755]	protein_coding	PCYT1B	X	9468	0.25262440636076	0.0265852943270782	0.356133792787672
ENST00000356798.11	brown	TRUE	ENSG00000005844.19	integrin subunit alpha L [Source:HGNC Symbol;Acc:HGNC:6148]	protein_coding	ITGAL	16	3683	0.110882224658802	-0.0882284183783654	0.680366942234292
ENST00000356892.4	brown	TRUE	ENSG00000122122.10	SAM and SH3 domain containing 3 [Source:HGNC Symbol;Acc:HGNC:15975]	protein_coding	SASH3	X	54440	-0.0529291216506438	-0.104322526123184	0.733796738811875
ENST00000356955.7	green	TRUE	ENSG00000143537.14	ADAM metallopeptidase domain 15 [Source:HGNC Symbol;Acc:HGNC:193]	protein_coding	ADAM15	1	8751	-0.469228905748968	-0.157997702070989	0.195607535566444
ENST00000356998.8	brown	TRUE	ENSG00000100060.18	MFNG O-fucosylpeptide 3-beta-N-acetylglucosaminyltransferase [Source:HGNC Symbol;Acc:HGNC:7038]	protein_coding	MFNG	22	4242	-0.204846013244092	-0.170611102650126	0.396825952035675
ENST00000357037.6	pink	TRUE	ENSG00000177469.13	caveolae associated protein 1 [Source:HGNC Symbol;Acc:HGNC:9688]	protein_coding	CAVIN1	17	284119	-0.0471484093279814	-0.054341464016926	0.602491878862187
ENST00000357041.8	red	TRUE	ENSG00000141447.19	oxysterol binding protein like 1A [Source:HGNC Symbol;Acc:HGNC:16398]	protein_coding	OSBPL1A	18	114876	0.0780666780114079	0.0204268958075262	0.97102112629323
ENST00000357055.7	turquoise	TRUE	ENSG00000152683.14	solute carrier family 30 member 6 [Source:HGNC Symbol;Acc:HGNC:19305]	protein_coding	SLC30A6	2	55676	0.0095419919273074	-0.0149683164594834	0.943311044574372
ENST00000357060.8	turquoise	TRUE	ENSG00000197748.13	cilia and flagella associated protein 43 [Source:HGNC Symbol;Acc:HGNC:26684]	protein_coding	CFAP43	10	80217	0.713733315114049	0.123969165070827	0.577498543553232
ENST00000357068.11	grey	TRUE	ENSG00000100033.17	proline dehydrogenase 1 [Source:HGNC Symbol;Acc:HGNC:9453]	protein_coding	PRODH	22	5625	-0.272340818261563	-0.0840012688325359	NA
ENST00000357089.8	grey	TRUE	ENSG00000158062.21	UBX domain protein 11 [Source:HGNC Symbol;Acc:HGNC:30600]	protein_coding	UBXN11	1	91544	-0.00371688635657411	-0.1504466024512	0.542798466252347
ENST00000357122.8	turquoise	TRUE	ENSG00000008294.22	sperm associated antigen 9 [Source:HGNC Symbol;Acc:HGNC:14524]	protein_coding	SPAG9	17	9043	0.214048160116	0.0185809021200575	0.952343062253807
ENST00000357162.7	turquoise	TRUE	ENSG00000132549.20	vacuolar protein sorting 13 homolog B [Source:HGNC Symbol;Acc:HGNC:2183]	protein_coding	VPS13B	8	157680	0.488560238639185	0.167155392738663	0.804854143727387
ENST00000357248.8	turquoise	TRUE	ENSG00000080503.25	SWI/SNF related, matrix associated, actin dependent regulator of chromatin, subfamily a, member 2 [Source:HGNC Symbol;Acc:HGNC:11098]	protein_coding	SMARCA2	9	6595	0.320128529983028	0.170311840264471	0.89079991844388
ENST00000357266.9	black	TRUE	ENSG00000096060.15	FKBP prolyl isomerase 5 [Source:HGNC Symbol;Acc:HGNC:3721]	protein_coding	FKBP5	6	2289	0.275482163582563	0.121169794929637	0.689879063188216
ENST00000357275.6	grey	TRUE	ENSG00000244274.9	dysbindin domain containing 2 [Source:HGNC Symbol;Acc:HGNC:15881]	protein_coding	DBNDD2	20	55861	-0.138676215258581	-0.1514794467303	0.663807893720197
ENST00000357384.8	turquoise	TRUE	ENSG00000141425.18	regulation of nuclear pre-mRNA domain containing 1A [Source:HGNC Symbol;Acc:HGNC:25560]	protein_coding	RPRD1A	18	55197	0.20529030239363	0.136206478970885	0.567791661870901
ENST00000357430.8	turquoise	TRUE	ENSG00000123983.15	acyl-CoA synthetase long chain family member 3 [Source:HGNC Symbol;Acc:HGNC:3570]	protein_coding	ACSL3	2	2181	0.122288282819739	0.132915903995136	0.162926860261777
ENST00000357443.2	turquoise	TRUE	ENSG00000155363.19	Mov10 RISC complex RNA helicase [Source:HGNC Symbol;Acc:HGNC:7200]	protein_coding	MOV10	1	4343	0.17202522390557	0.134999304578789	0.472820116138475
ENST00000357475.9	grey	TRUE	ENSG00000157216.17	single stranded DNA binding protein 3 [Source:HGNC Symbol;Acc:HGNC:15674]	protein_coding	SSBP3	1	23648	0.0599751423552967	0.158918199893727	NA
ENST00000357495.5	blue	TRUE	ENSG00000139675.13	heterogeneous nuclear ribonucleoprotein A1 like 2 [Source:HGNC Symbol;Acc:HGNC:27067]	protein_coding	HNRNPA1L2	13	144983	0.198654598575767	0.023080635808386	0.31667679187921
ENST00000357496.6	turquoise	TRUE	ENSG00000198218.12	glutamine rich 1 [Source:HGNC Symbol;Acc:HGNC:24713]	protein_coding	QRICH1	3	54870	0.407862788673979	-0.0421737926498557	0.458108679808164
ENST00000357504.7	turquoise	TRUE	ENSG00000197057.10	death domain containing 1 [Source:HGNC Symbol;Acc:HGNC:37261]	protein_coding	DTHD1	4	401124	0.30425159224303	0.0280722739169661	0.712281131027843
ENST00000357540.8	grey	TRUE	ENSG00000155256.18	zinc finger FYVE-type containing 27 [Source:HGNC Symbol;Acc:HGNC:26559]	protein_coding	ZFYVE27	10	118813	0.25809239953877	0.0272956003546479	0.728703724276599
ENST00000357545.9	grey	TRUE	ENSG00000196104.11	SPARC (osteonectin), cwcv and kazal like domains proteoglycan 3 [Source:HGNC Symbol;Acc:HGNC:13565]	protein_coding	SPOCK3	4	50859	0.259188857911987	0.0453964663986243	0.430961206218288
ENST00000357552.8	grey	TRUE	ENSG00000196074.13	synaptonemal complex protein 2 [Source:HGNC Symbol;Acc:HGNC:11490]	protein_coding	SYCP2	20	10388	0.165244949802209	0.00609638825980653	0.89214088869571
ENST00000357602.7	turquoise	TRUE	ENSG00000065150.21	importin 5 [Source:HGNC Symbol;Acc:HGNC:6402]	protein_coding	IPO5	13	3843	0.196352473488859	0.0276524038585071	0.888137507033207
ENST00000357649.6	turquoise	TRUE	ENSG00000178209.17	plectin [Source:HGNC Symbol;Acc:HGNC:9069]	protein_coding	PLEC	8	5339	0.487365014927792	-0.0133596587234003	0.229201850536358
ENST00000357681.10	turquoise	TRUE	ENSG00000058668.16	ATPase plasma membrane Ca2+ transporting 4 [Source:HGNC Symbol;Acc:HGNC:817]	protein_coding	ATP2B4	1	493	0.641731975193724	0.0982778213827525	0.999290454956554
ENST00000357710.8	turquoise	TRUE	ENSG00000080815.20	presenilin 1 [Source:HGNC Symbol;Acc:HGNC:9508]	protein_coding	PSEN1	14	5663	0.242926130104407	-0.00348010311849745	0.408201906052149
ENST00000357714.5	grey	TRUE	ENSG00000117335.21	CD46 molecule [Source:HGNC Symbol;Acc:HGNC:6953]	protein_coding	CD46	1	4179	-0.142462453304975	-0.116733569317748	0.0649901314210446
ENST00000357854.7	turquoise	TRUE	ENSG00000138757.15	G3BP stress granule assembly factor 2 [Source:HGNC Symbol;Acc:HGNC:30291]	protein_coding	G3BP2	4	9908	0.322125827956692	0.00240836910273762	0.93399393765505
ENST00000357867.8	brown	TRUE	ENSG00000115414.21	fibronectin 1 [Source:HGNC Symbol;Acc:HGNC:3778]	protein_coding	FN1	2	2335	0.0597245904821367	-0.155555810481696	0.805960533036763
ENST00000357895.9	turquoise	TRUE	ENSG00000049759.20	NEDD4 like E3 ubiquitin protein ligase [Source:HGNC Symbol;Acc:HGNC:7728]	protein_coding	NEDD4L	18	23327	-0.137905262090069	-0.0853872518196702	0.907077868636412
ENST00000357917.4	blue	TRUE	ENSG00000072422.17	Rho related BTB domain containing 1 [Source:HGNC Symbol;Acc:HGNC:18738]	protein_coding	RHOBTB1	10	9886	-0.0959577648775412	0.101116294796033	0.802493811787649
ENST00000357985.7	green	TRUE	ENSG00000183844.17	FAM3 metabolism regulating signaling molecule B [Source:HGNC Symbol;Acc:HGNC:1253]	protein_coding	FAM3B	21	54097	-0.281405465217695	0.00493244678692938	0.602029875313774
ENST00000358025.7	yellow	TRUE	ENSG00000054654.20	spectrin repeat containing nuclear envelope protein 2 [Source:HGNC Symbol;Acc:HGNC:17084]	protein_coding	SYNE2	14	23224	0.541458991177607	0.161508967925031	0.597851241908825
ENST00000358029.8	blue	TRUE	ENSG00000124222.23	syntaxin 16 [Source:HGNC Symbol;Acc:HGNC:11431]	protein_coding	STX16	20	8675	0.161911290287162	0.0125723896520336	0.868658810063835
ENST00000358030.6	blue	TRUE	ENSG00000152942.19	RAD17 checkpoint clamp loader component [Source:HGNC Symbol;Acc:HGNC:9807]	protein_coding	RAD17	5	5884	-0.265824924800132	-0.000763235696407761	0.66717156836253
ENST00000358075.11	turquoise	TRUE	ENSG00000102158.22	magnesium transporter 1 [Source:HGNC Symbol;Acc:HGNC:28880]	protein_coding	MAGT1	X	84061	-0.0390569475219293	-0.000916616365908083	0.0488932991206554
ENST00000358077.9	grey	TRUE	ENSG00000196730.13	death associated protein kinase 1 [Source:HGNC Symbol;Acc:HGNC:2674]	protein_coding	DAPK1	9	1612	0.0199410616650001	0.0430883672382134	0.517435642722098
ENST00000358161.9	yellow	TRUE	ENSG00000197694.19	spectrin alpha, non-erythrocytic 1 [Source:HGNC Symbol;Acc:HGNC:11273]	protein_coding	SPTAN1	9	6709	0.432942629652157	0.090328871184133	0.561602098027756
ENST00000358196.8	green	TRUE	ENSG00000128683.14	glutamate decarboxylase 1 [Source:HGNC Symbol;Acc:HGNC:4092]	protein_coding	GAD1	2	2571	0.00414952630796891	0.00254331826768343	0.935559522983497
ENST00000358246.5	brown	TRUE	ENSG00000166927.13	membrane spanning 4-domains A7 [Source:HGNC Symbol;Acc:HGNC:13378]	protein_coding	MS4A7	11	58475	0.0928533723213402	-0.0533564746985627	0.836553507874699
ENST00000358273.9	turquoise	TRUE	ENSG00000196712.20	neurofibromin 1 [Source:HGNC Symbol;Acc:HGNC:7765]	protein_coding	NF1	17	4763	0.269936903540819	0.0225455884106335	0.696006221660203
ENST00000358278.7	grey	TRUE	ENSG00000140416.25	tropomyosin 1 [Source:HGNC Symbol;Acc:HGNC:12010]	protein_coding	TPM1	15	7168	-0.298292292178071	-0.131163786518267	0.00691625423343547
ENST00000358316.7	yellow	TRUE	ENSG00000197584.13	potassium calcium-activated channel subfamily M regulatory beta subunit 2 [Source:HGNC Symbol;Acc:HGNC:6286]	protein_coding	KCNMB2	3	10242	0.306495023895834	-0.0507694530373386	0.939721210973067
ENST00000358321.4	brown	TRUE	ENSG00000099994.11	sushi domain containing 2 [Source:HGNC Symbol;Acc:HGNC:30667]	protein_coding	SUSD2	22	56241	0.349049262361094	0.0914607448345157	0.934546392019822
ENST00000358335.9	turquoise	TRUE	ENSG00000105221.18	AKT serine/threonine kinase 2 [Source:HGNC Symbol;Acc:HGNC:392]	protein_coding	AKT2	19	208	-0.238591878644624	-0.134064940376559	0.192030398659415
ENST00000358358.9	green	TRUE	ENSG00000121310.17	enoyl-CoA hydratase domain containing 2 [Source:HGNC Symbol;Acc:HGNC:23408]	protein_coding	ECHDC2	1	55268	-0.604603977885242	-0.214944715889402	0.328997578897621
ENST00000358375.9	brown	TRUE	ENSG00000170909.14	osteoclast associated Ig-like receptor [Source:HGNC Symbol;Acc:HGNC:29960]	protein_coding	OSCAR	19	126014	-0.053479277569105	-0.0944137097349507	0.820127480982205
ENST00000358399.8	grey	TRUE	ENSG00000119125.17	guanine deaminase [Source:HGNC Symbol;Acc:HGNC:4212]	protein_coding	GDA	9	9615	0.273933414370529	0.0278571247774372	0.249899101639446
ENST00000358525.9	grey	TRUE	ENSG00000163817.17	solute carrier family 6 member 20 [Source:HGNC Symbol;Acc:HGNC:30927]	protein_coding	SLC6A20	3	54716	0.426745604267428	0.00870087756044388	0.638795131901668
ENST00000358528.9	magenta	TRUE	ENSG00000009307.17	cold shock domain containing E1 [Source:HGNC Symbol;Acc:HGNC:29905]	protein_coding	CSDE1	1	7812	0.123882407416034	0.223486918308602	0.375849408076994
ENST00000358536.8	turquoise	TRUE	ENSG00000164050.13	plexin B1 [Source:HGNC Symbol;Acc:HGNC:9103]	protein_coding	PLXNB1	3	5364	0.614420259937304	0.216526780570851	0.74548622714137
ENST00000358550.6	turquoise	TRUE	ENSG00000197555.10	signal induced proliferation associated 1 like 1 [Source:HGNC Symbol;Acc:HGNC:20284]	protein_coding	SIPA1L1	14	26037	0.266626739543011	0.0342738736376713	0.52013648230019
ENST00000358600.7	turquoise	TRUE	ENSG00000123146.20	adhesion G protein-coupled receptor E5 [Source:HGNC Symbol;Acc:HGNC:1711]	protein_coding	ADGRE5	19	976	0.470161245949742	0.0671049068688954	0.541658782961849
ENST00000358647.5	brown	TRUE	ENSG00000196329.12	GTPase, IMAP family member 5 [Source:HGNC Symbol;Acc:HGNC:18005]	protein_coding	GIMAP5	7	55340	-0.0748758089985237	-0.0269849192630821	0.980303861222398
ENST00000358657.7	magenta	TRUE	ENSG00000050438.17	solute carrier family 4 member 8 [Source:HGNC Symbol;Acc:HGNC:11034]	protein_coding	SLC4A8	12	9498	0.050848775519292	0.0753584447658979	0.505282370345272
ENST00000358713.7	grey	TRUE	ENSG00000167491.18	GATA zinc finger domain containing 2A [Source:HGNC Symbol;Acc:HGNC:29989]	protein_coding	GATAD2A	19	54815	0.0698804697519552	0.100622560158695	0.177431038812281
ENST00000358755.5	magenta	TRUE	ENSG00000164930.12	frizzled class receptor 6 [Source:HGNC Symbol;Acc:HGNC:4044]	protein_coding	FZD6	8	8323	0.0638213261609916	0.0552510844337996	0.543834319488966
ENST00000358779.9	grey	TRUE	ENSG00000008128.23	cyclin dependent kinase 11A [Source:HGNC Symbol;Acc:HGNC:1730]	protein_coding	CDK11A	1	728642	-0.123871402246374	-0.141856039495766	0.886608927958236
ENST00000358781.7	green	TRUE	ENSG00000198643.7	FAM3 metabolism regulating signaling molecule D [Source:HGNC Symbol;Acc:HGNC:18665]	protein_coding	FAM3D	3	131177	-0.532733829768437	-0.0685066774109098	0.00841064310820817
ENST00000358808.6	turquoise	TRUE	ENSG00000130779.22	CAP-Gly domain containing linker protein 1 [Source:HGNC Symbol;Acc:HGNC:10461]	protein_coding	CLIP1	12	6249	0.0357436530319453	-0.223263079350876	0.373110296816243
ENST00000358813.5	yellow	TRUE	ENSG00000115009.13	C-C motif chemokine ligand 20 [Source:HGNC Symbol;Acc:HGNC:10619]	protein_coding	CCL20	2	6364	0.372474255918719	0.110426381288221	0.800784399289221
ENST00000358866.10	grey	TRUE	ENSG00000089091.17	double zinc ribbon and ankyrin repeat domains 1 [Source:HGNC Symbol;Acc:HGNC:15858]	protein_coding	DZANK1	20	55184	-0.0212362132099874	-0.026953094039904	NA
ENST00000358872.7	grey	TRUE	ENSG00000130413.16	serine/threonine kinase 33 [Source:HGNC Symbol;Acc:HGNC:14568]	protein_coding	STK33	11	65975	-0.0799527238138797	0.131868640078897	0.240784014758867
ENST00000358990.3	red	TRUE	ENSG00000186106.11	ankyrin repeat domain 46 [Source:HGNC Symbol;Acc:HGNC:27229]	protein_coding	ANKRD46	8	157567	0.205028458841459	0.0441105315314132	0.650521087228059
ENST00000359042.6	grey	TRUE	ENSG00000141219.16	chromosome 17 open reading frame 80 [Source:HGNC Symbol;Acc:HGNC:29601]	protein_coding	C17orf80	17	55028	0.0620689921210977	-0.029503994971174	NA
ENST00000359079.8	red	TRUE	ENSG00000164023.15	sphingomyelin synthase 2 [Source:HGNC Symbol;Acc:HGNC:28395]	protein_coding	SGMS2	4	166929	0.0338031750225222	-0.123312242350711	0.855246377824711
ENST00000359086.4	brown	TRUE	ENSG00000196260.5	surfactant associated 2 [Source:HGNC Symbol;Acc:HGNC:18386]	protein_coding	SFTA2	6	389376	0.0774609027599153	0.0440856031426582	NA
ENST00000359117.9	grey	TRUE	ENSG00000178053.21	myeloid leukemia factor 1 [Source:HGNC Symbol;Acc:HGNC:7125]	protein_coding	MLF1	3	4291	-0.0331206789167173	-0.0188240300028727	0.692106489152552
ENST00000359152.10	turquoise	TRUE	ENSG00000137501.18	synaptotagmin like 2 [Source:HGNC Symbol;Acc:HGNC:15585]	protein_coding	SYTL2	11	54843	0.440866488035154	0.0925674382020343	0.851243308988332
ENST00000359156.8	brown	TRUE	ENSG00000177575.13	CD163 molecule [Source:HGNC Symbol;Acc:HGNC:1631]	protein_coding	CD163	12	9332	-0.0619226613702088	-0.117076549415151	0.749880477704564
ENST00000359161.7	turquoise	TRUE	ENSG00000087903.13	regulatory factor X2 [Source:HGNC Symbol;Acc:HGNC:9983]	protein_coding	RFX2	19	5990	0.48378465982759	0.0259117135711317	0.60416777229003
ENST00000359203.3	blue	TRUE	ENSG00000025039.15	Ras related GTP binding D [Source:HGNC Symbol;Acc:HGNC:19903]	protein_coding	RRAGD	6	58528	-0.118297928829908	0.054736279768683	0.947621550458519
ENST00000359210.8	turquoise	TRUE	ENSG00000058600.16	RNA polymerase III subunit E [Source:HGNC Symbol;Acc:HGNC:30347]	protein_coding	POLR3E	16	55718	0.143064635918607	0.0196531503023893	0.679121153852954
ENST00000359228.4	black	TRUE	ENSG00000197353.4	LY6/PLAUR domain containing 2 [Source:HGNC Symbol;Acc:HGNC:25215]	protein_coding	LYPD2	8	137797	0.436031219507085	-0.0515036747288731	0.529531785404288
ENST00000359242.7	yellow	TRUE	ENSG00000122417.16	outer dense fiber of sperm tails 2 like [Source:HGNC Symbol;Acc:HGNC:29225]	protein_coding	ODF2L	1	57489	0.779013174914282	0.248796665516339	0.0949822048746801
ENST00000359247.8	black	TRUE	ENSG00000134775.16	formin homology 2 domain containing 3 [Source:HGNC Symbol;Acc:HGNC:26178]	protein_coding	FHOD3	18	80206	0.464035328083208	0.0284775060019912	0.46908988832959
ENST00000359263.9	turquoise	TRUE	ENSG00000138119.17	myoferlin [Source:HGNC Symbol;Acc:HGNC:3656]	protein_coding	MYOF	10	26509	0.474053646595203	0.107748416062726	0.843431393236186
ENST00000359280.8	green	TRUE	ENSG00000143537.14	ADAM metallopeptidase domain 15 [Source:HGNC Symbol;Acc:HGNC:193]	protein_coding	ADAM15	1	8751	-0.274257302307326	-0.0735209646361591	0.602661708836731
ENST00000359293.5	blue	TRUE	ENSG00000197620.11	endothelium and lymphocyte associated ASCH domain 1 [Source:HGNC Symbol;Acc:HGNC:28089]	protein_coding	EOLA1	X	91966	-0.158894246007103	-0.00163221652380269	0.42440336189658
ENST00000359479.7	turquoise	TRUE	ENSG00000169359.16	solute carrier family 33 member 1 [Source:HGNC Symbol;Acc:HGNC:95]	protein_coding	SLC33A1	3	9197	0.137320931202834	-0.0339957080105667	0.325630796881854
ENST00000359544.2	blue	TRUE	ENSG00000165006.14	ubiquitin associated protein 1 [Source:HGNC Symbol;Acc:HGNC:12461]	protein_coding	UBAP1	9	51271	0.0661337802915271	-0.0395734766260771	0.713008731694137
ENST00000359579.5	green	TRUE	ENSG00000198074.10	aldo-keto reductase family 1 member B10 [Source:HGNC Symbol;Acc:HGNC:382]	protein_coding	AKR1B10	7	57016	-0.464031643202619	-0.0535861405314673	0.884782039741331
ENST00000359595.8	brown	TRUE	ENSG00000140511.12	hyaluronan and proteoglycan link protein 3 [Source:HGNC Symbol;Acc:HGNC:21446]	protein_coding	HAPLN3	15	145864	0.0214488158684487	0.0367439189217559	0.186904762524479
ENST00000359606.3	grey	TRUE	ENSG00000078699.22	CBFA2/RUNX1 partner transcriptional co-repressor 2 [Source:HGNC Symbol;Acc:HGNC:1536]	protein_coding	CBFA2T2	20	9139	0.154915083171555	0.152835167333964	0.404137121511372
ENST00000359617.8	blue	TRUE	ENSG00000124222.23	syntaxin 16 [Source:HGNC Symbol;Acc:HGNC:11431]	protein_coding	STX16	20	8675	-0.334836330491775	-0.107104597855204	NA
ENST00000359644.7	turquoise	TRUE	ENSG00000017260.20	ATPase secretory pathway Ca2+ transporting 1 [Source:HGNC Symbol;Acc:HGNC:13211]	protein_coding	ATP2C1	3	27032	0.227535596326852	-0.0339156293237655	0.746598734970035
ENST00000359650.10	yellow	TRUE	ENSG00000163218.15	peptidoglycan recognition protein 4 [Source:HGNC Symbol;Acc:HGNC:30015]	protein_coding	PGLYRP4	1	57115	0.494868683284073	0.140644499036707	0.793483749051134
ENST00000359675.6	blue	TRUE	ENSG00000101079.21	NDRG family member 3 [Source:HGNC Symbol;Acc:HGNC:14462]	protein_coding	NDRG3	20	57446	-0.140970123286576	0.0255841108166663	0.463934574099853
ENST00000359685.7	black	TRUE	ENSG00000079156.17	oxysterol binding protein like 6 [Source:HGNC Symbol;Acc:HGNC:16388]	protein_coding	OSBPL6	2	114880	0.554605010553	-0.0522221759203556	0.868679041080612
ENST00000359692.10	brown	TRUE	ENSG00000079805.19	dynamin 2 [Source:HGNC Symbol;Acc:HGNC:2974]	protein_coding	DNM2	19	1785	0.0295503987964221	0.0403526801439176	0.44020089433418
ENST00000359874.7	green	TRUE	ENSG00000133710.17	serine peptidase inhibitor Kazal type 5 [Source:HGNC Symbol;Acc:HGNC:15464]	protein_coding	SPINK5	5	11005	-0.033636221357522	0.0132665793978077	0.295227450914582
ENST00000359883.6	turquoise	TRUE	ENSG00000147853.17	adenylate kinase 3 [Source:HGNC Symbol;Acc:HGNC:17376]	protein_coding	AK3	9	50808	0.501003235266699	0.138891806108256	0.635407062901602
ENST00000359889.9	grey	TRUE	ENSG00000071889.17	FAM3 metabolism regulating signaling molecule A [Source:HGNC Symbol;Acc:HGNC:13749]	protein_coding	FAM3A	X	60343	-0.156235076067659	-0.0403321504343397	0.471316169059636
ENST00000359984.12	green	TRUE	ENSG00000188603.22	CLN3 lysosomal/endosomal transmembrane protein, battenin [Source:HGNC Symbol;Acc:HGNC:2074]	protein_coding	CLN3	16	1201	-0.0842556573126141	0.047698490336701	0.509362683610505
ENST00000360004.6	brown	TRUE	ENSG00000196126.12	major histocompatibility complex, class II, DR beta 1 [Source:HGNC Symbol;Acc:HGNC:4948]	protein_coding	HLA-DRB1	6	3123	0.116555687133131	-0.210247782636645	0.585136449996693
ENST00000360060.7	turquoise	TRUE	ENSG00000152952.14	procollagen-lysine,2-oxoglutarate 5-dioxygenase 2 [Source:HGNC Symbol;Acc:HGNC:9082]	protein_coding	PLOD2	3	5352	0.329331244282757	-0.0553104755755654	0.949990379303537
ENST00000360091.3	blue	TRUE	ENSG00000182944.18	EWS RNA binding protein 1 [Source:HGNC Symbol;Acc:HGNC:3508]	protein_coding	EWSR1	22	2130	-0.254711052585876	-0.0440091718463149	0.340149904799751
ENST00000360110.9	brown	TRUE	ENSG00000072274.14	transferrin receptor [Source:HGNC Symbol;Acc:HGNC:11763]	protein_coding	TFRC	3	7037	0.0628650828510716	-0.0412351734086261	0.504794022187046
ENST00000360141.8	brown	TRUE	ENSG00000167851.15	CD300a molecule [Source:HGNC Symbol;Acc:HGNC:19319]	protein_coding	CD300A	17	11314	-0.126364001804165	-0.0742929745469687	0.731610781427978
ENST00000360151.9	grey	TRUE	ENSG00000183793.14	nuclear pore complex interacting protein family member A5 [Source:HGNC Symbol;Acc:HGNC:41980]	protein_coding	NPIPA5	16	100288332	0.0582890239615548	-0.0151392825301034	0.842136549582705
ENST00000360258.8	turquoise	TRUE	ENSG00000170854.18	ribosomal oxygenase 2 [Source:HGNC Symbol;Acc:HGNC:19441]	protein_coding	RIOX2	3	84864	0.269320903616361	-0.0433294205857199	0.800416199223912
ENST00000360270.7	brown	TRUE	ENSG00000147065.18	moesin [Source:HGNC Symbol;Acc:HGNC:7373]	protein_coding	MSN	X	4478	0.00715117276076161	-0.116770075866812	0.558511610629246
ENST00000360315.7	grey	TRUE	ENSG00000167491.18	GATA zinc finger domain containing 2A [Source:HGNC Symbol;Acc:HGNC:29989]	protein_coding	GATAD2A	19	54815	0.0123450666766682	-0.112388563059137	0.77965808416855
ENST00000360317.7	grey	TRUE	ENSG00000073605.19	gasdermin B [Source:HGNC Symbol;Acc:HGNC:23690]	protein_coding	GSDMB	17	55876	-0.113740144910295	0.185096308043924	0.420484759290838
ENST00000360319.9	brown	TRUE	ENSG00000196924.19	filamin A [Source:HGNC Symbol;Acc:HGNC:3754]	protein_coding	FLNA	X	2316	-0.0193043747555839	-0.0435209394640998	0.90005732420065
ENST00000360356.6	brown	TRUE	ENSG00000138496.17	poly(ADP-ribose) polymerase family member 9 [Source:HGNC Symbol;Acc:HGNC:24118]	protein_coding	PARP9	3	83666	0.153469620898427	0.0301338274589559	0.530914093447397
ENST00000360384.9	turquoise	TRUE	ENSG00000165119.22	heterogeneous nuclear ribonucleoprotein K [Source:HGNC Symbol;Acc:HGNC:5044]	protein_coding	HNRNPK	9	3190	0.253243926136332	-0.0802382222076797	0.972830344820219
ENST00000360413.7	blue	TRUE	ENSG00000196220.17	SLIT-ROBO Rho GTPase activating protein 3 [Source:HGNC Symbol;Acc:HGNC:19744]	protein_coding	SRGAP3	3	9901	0.00112982329538183	0.0868665240774435	0.879225958143792
ENST00000360418.4	green	TRUE	ENSG00000241635.8	UDP glucuronosyltransferase family 1 member A1 [Source:HGNC Symbol;Acc:HGNC:12530]	protein_coding	UGT1A1	2	54658	-0.0354502946139379	0.0451460673376322	0.482486089812089
ENST00000360423.12	red	TRUE	ENSG00000213648.11	sulfotransferase family 1A member 4 [Source:HGNC Symbol;Acc:HGNC:30004]	protein_coding	SULT1A4	16	445329	-0.0611749112615549	0.0458943798506044	0.769137834579676
ENST00000360426.8	turquoise	TRUE	ENSG00000124214.21	staufen double-stranded RNA binding protein 1 [Source:HGNC Symbol;Acc:HGNC:11370]	protein_coding	STAU1	20	6780	0.262335608208713	0.0163874369112541	0.887849096702322
ENST00000360463.7	black	TRUE	ENSG00000165795.25	NDRG family member 2 [Source:HGNC Symbol;Acc:HGNC:14460]	protein_coding	NDRG2	14	57447	0.323381829778283	0.0840978216076305	0.812168848196944
ENST00000360526.8	grey	TRUE	ENSG00000198848.13	carboxylesterase 1 [Source:HGNC Symbol;Acc:HGNC:1863]	protein_coding	CES1	16	1066	0.0352184702303067	0.117219337669936	0.415027297006179
ENST00000360534.8	turquoise	TRUE	ENSG00000197635.11	dipeptidyl peptidase 4 [Source:HGNC Symbol;Acc:HGNC:3009]	protein_coding	DPP4	2	1803	0.123409235021034	0.0465555813966026	0.663306496849852
ENST00000360642.7	turquoise	TRUE	ENSG00000109572.16	chloride voltage-gated channel 3 [Source:HGNC Symbol;Acc:HGNC:2021]	protein_coding	CLCN3	4	1182	0.126362300060961	-0.0413994873304506	0.936794321366252
ENST00000360683.6	blue	TRUE	ENSG00000151292.19	casein kinase 1 gamma 3 [Source:HGNC Symbol;Acc:HGNC:2456]	protein_coding	CSNK1G3	5	1456	-0.11989045907337	0.0881286085705597	0.630339710358164
ENST00000360718.5	green	TRUE	ENSG00000161011.20	sequestosome 1 [Source:HGNC Symbol;Acc:HGNC:11280]	protein_coding	SQSTM1	5	8878	-0.54929319582514	-0.17935178690041	0.457243078377108
ENST00000360726.3	grey	TRUE	ENSG00000170915.9	progestin and adipoQ receptor family member 8 [Source:HGNC Symbol;Acc:HGNC:15708]	protein_coding	PAQR8	6	85315	-0.0852991729554962	0.0306197698420092	0.804089681225976
ENST00000360731.7	blue	TRUE	ENSG00000159212.13	chloride intracellular channel 6 [Source:HGNC Symbol;Acc:HGNC:2065]	protein_coding	CLIC6	21	54102	-0.297774042271333	-0.0379994453879095	0.696058595571655
ENST00000360779.4	green	TRUE	ENSG00000125775.15	syndecan binding protein 2 [Source:HGNC Symbol;Acc:HGNC:15756]	protein_coding	SDCBP2	20	27111	-0.47341211160185	-0.0872907973055865	0.754250457007254
ENST00000360804.4	green	TRUE	ENSG00000118785.15	secreted phosphoprotein 1 [Source:HGNC Symbol;Acc:HGNC:11255]	protein_coding	SPP1	4	6696	-0.307587775007147	-0.0387420066335548	0.917373782013714
ENST00000360817.10	brown	TRUE	ENSG00000182326.17	complement C1s [Source:HGNC Symbol;Acc:HGNC:1247]	protein_coding	C1S	12	716	0.146264591665289	0.186502366373755	0.864898368013099
ENST00000360839.7	turquoise	TRUE	ENSG00000131503.21	ankyrin repeat and KH domain containing 1 [Source:HGNC Symbol;Acc:HGNC:24714]	protein_coding	ANKHD1	5	54882	0.523603654929448	0.185212511470569	0.604138648770897
ENST00000360863.11	turquoise	TRUE	ENSG00000132554.21	regulator of G protein signaling 22 [Source:HGNC Symbol;Acc:HGNC:24499]	protein_coding	RGS22	8	26166	0.446404145258193	-0.0385057674600138	0.798208302803567
ENST00000360951.8	turquoise	TRUE	ENSG00000078487.18	zinc finger CW-type and PWWP domain containing 1 [Source:HGNC Symbol;Acc:HGNC:23486]	protein_coding	ZCWPW1	7	55063	-0.33341938888663	-0.128131739804354	0.350825636368437
ENST00000360997.7	black	TRUE	ENSG00000168309.18	family with sequence similarity 107 member A [Source:HGNC Symbol;Acc:HGNC:30827]	protein_coding	FAM107A	3	11170	0.220579599526343	-0.113582875246013	0.976246196183522
ENST00000361007.7	brown	TRUE	ENSG00000197879.17	myosin IC [Source:HGNC Symbol;Acc:HGNC:7597]	protein_coding	MYO1C	17	4641	0.114218190138666	0.179974851750138	0.785133651041619
ENST00000361048.6	turquoise	TRUE	ENSG00000148735.16	pleckstrin homology domain containing S1 [Source:HGNC Symbol;Acc:HGNC:26285]	protein_coding	PLEKHS1	10	79949	0.510720386476136	0.0316103915930924	0.980259135852868
ENST00000361050.4	brown	TRUE	ENSG00000197629.6	macrophage expressed 1 [Source:HGNC Symbol;Acc:HGNC:29619]	protein_coding	MPEG1	11	219972	-0.261358231582226	-0.165586592661556	0.469043198665444
ENST00000361053.8	grey	TRUE	ENSG00000197580.13	beta-carotene oxygenase 2 [Source:HGNC Symbol;Acc:HGNC:18503]	protein_coding	BCO2	11	83875	-0.230317720059776	-0.156151295834094	0.728853862478299
ENST00000361054.7	blue	TRUE	ENSG00000085433.17	WD repeat domain 47 [Source:HGNC Symbol;Acc:HGNC:29141]	protein_coding	WDR47	1	22911	-0.280440910257158	-0.144898398203586	0.239544920040791
ENST00000361059.7	turquoise	TRUE	ENSG00000280987.4	matrin 3 [Source:NCBI gene (formerly Entrezgene);Acc:9782]	protein_coding	MATR3	5	9782	0.188173301856965	0.150166176975641	0.348975826899475
ENST00000361078.7	turquoise	TRUE	ENSG00000055917.17	pumilio RNA binding family member 2 [Source:HGNC Symbol;Acc:HGNC:14958]	protein_coding	PUM2	2	23369	0.32886626472014	0.0436280202661493	0.837884178291126
ENST00000361092.9	grey	TRUE	ENSG00000106733.21	nicotinamide riboside kinase 1 [Source:HGNC Symbol;Acc:HGNC:26057]	protein_coding	NMRK1	9	54981	-0.52464879349852	-0.303112365337873	0.0419244148390329
ENST00000361099.8	brown	TRUE	ENSG00000115415.21	signal transducer and activator of transcription 1 [Source:HGNC Symbol;Acc:HGNC:11362]	protein_coding	STAT1	2	6772	0.296709159630853	0.0327344381293108	0.93545253229338
ENST00000361157.11	brown	TRUE	ENSG00000126709.16	interferon alpha inducible protein 6 [Source:HGNC Symbol;Acc:HGNC:4054]	protein_coding	IFI6	1	2537	0.0578031377965379	0.115267346752748	0.233430666284715
ENST00000361162.10	turquoise	TRUE	ENSG00000131051.24	RNA binding motif protein 39 [Source:HGNC Symbol;Acc:HGNC:15923]	protein_coding	RBM39	20	9584	-0.263005150405079	-0.206085889464097	0.0628454974952093
ENST00000361189.7	turquoise	TRUE	ENSG00000198961.10	praja ring finger ubiquitin ligase 2 [Source:HGNC Symbol;Acc:HGNC:17481]	protein_coding	PJA2	5	9867	0.230435942972136	-0.0162108174307519	0.348602377843824
ENST00000361195.6	turquoise	TRUE	ENSG00000112531.17	QKI, KH domain containing RNA binding [Source:HGNC Symbol;Acc:HGNC:21100]	protein_coding	QKI	6	9444	0.160149777579888	-0.0863674769683908	0.822221347960888
ENST00000361209.6	black	TRUE	ENSG00000148219.18	astrotactin 2 [Source:HGNC Symbol;Acc:HGNC:17021]	protein_coding	ASTN2	9	23245	0.387503719802005	-0.0359740741960269	0.645974391420217
ENST00000361293.10	grey	TRUE	ENSG00000131778.20	chromodomain helicase DNA binding protein 1 like [Source:HGNC Symbol;Acc:HGNC:1916]	protein_coding	CHD1L	1	9557	0.253232564267251	0.187265873568245	NA
ENST00000361311.4	turquoise	TRUE	ENSG00000171603.18	calsyntenin 1 [Source:HGNC Symbol;Acc:HGNC:17447]	protein_coding	CLSTN1	1	22883	0.460472283863623	0.0336141967148481	0.85222295480984
ENST00000361339.9	blue	TRUE	ENSG00000187535.14	intraflagellar transport 140 [Source:HGNC Symbol;Acc:HGNC:29077]	protein_coding	IFT140	16	9742	-0.24264440100385	-0.0519040378531186	0.983923262553037
ENST00000361346.6	turquoise	TRUE	ENSG00000198815.9	forkhead box J3 [Source:HGNC Symbol;Acc:HGNC:29178]	protein_coding	FOXJ3	1	22887	0.42975778771639	0.0971915121076138	0.908170234542876
ENST00000361355.8	yellow	TRUE	ENSG00000240038.8	amylase alpha 2B [Source:HGNC Symbol;Acc:HGNC:478]	protein_coding	AMY2B	1	280	0.913170565286258	0.205557870179589	0.0260678198989237
ENST00000361365.7	grey	TRUE	ENSG00000198692.10	eukaryotic translation initiation factor 1A Y-linked [Source:HGNC Symbol;Acc:HGNC:3252]	protein_coding	EIF1AY	Y	9086	-0.233628479843215	-0.129698597039773	0.741853517310014
ENST00000361418.10	turquoise	TRUE	ENSG00000139116.19	kinesin family member 21A [Source:HGNC Symbol;Acc:HGNC:19349]	protein_coding	KIF21A	12	55605	0.478290467572167	0.0758801656236442	0.883440189213837
ENST00000361421.2	black	TRUE	ENSG00000198846.6	thymocyte selection associated high mobility group box [Source:HGNC Symbol;Acc:HGNC:18988]	protein_coding	TOX	8	9760	0.388987954793903	0.125833188284395	0.733929368712334
ENST00000361471.8	turquoise	TRUE	ENSG00000198947.18	dystrophin [Source:HGNC Symbol;Acc:HGNC:2928]	protein_coding	DMD	X	1756	0.320089312030655	-0.0619859900523937	0.808451199423436
ENST00000361475.7	brown	TRUE	ENSG00000198959.12	transglutaminase 2 [Source:HGNC Symbol;Acc:HGNC:11778]	protein_coding	TGM2	20	7052	0.101890335143462	-0.0104056853002936	0.691503997495739
ENST00000361503.8	turquoise	TRUE	ENSG00000198848.13	carboxylesterase 1 [Source:HGNC Symbol;Acc:HGNC:1863]	protein_coding	CES1	16	1066	0.178846283049783	-0.0570694890896908	0.877774259463393
ENST00000361546.6	blue	TRUE	ENSG00000143569.20	ubiquitin associated protein 2 like [Source:HGNC Symbol;Acc:HGNC:29877]	protein_coding	UBAP2L	1	9898	-0.201122120952206	-0.060551464803132	0.580569482296645
ENST00000361580.7	turquoise	TRUE	ENSG00000075945.13	kinesin associated protein 3 [Source:HGNC Symbol;Acc:HGNC:17060]	protein_coding	KIFAP3	1	22920	0.389995001716363	0.0437920363303984	0.642699908904298
ENST00000361603.7	yellow	TRUE	ENSG00000188153.14	collagen type IV alpha 5 chain [Source:HGNC Symbol;Acc:HGNC:2207]	protein_coding	COL4A5	X	1287	0.557597318232575	0.179162213864564	0.686140689590111
ENST00000361678.8	grey	TRUE	ENSG00000144504.16	ankyrin repeat and MYND domain containing 1 [Source:HGNC Symbol;Acc:HGNC:20987]	protein_coding	ANKMY1	2	51281	0.00489744300211374	0.203611680179551	0.800646401599948
ENST00000361690.7	magenta	TRUE	ENSG00000096063.16	SRSF protein kinase 1 [Source:HGNC Symbol;Acc:HGNC:11305]	protein_coding	SRPK1	6	6732	-0.0344313239494787	-0.0709848554911404	0.863246832953354
ENST00000361716.8	yellow	TRUE	ENSG00000139190.17	vesicle associated membrane protein 1 [Source:HGNC Symbol;Acc:HGNC:12642]	protein_coding	VAMP1	12	6843	0.896505425357044	0.251007879755374	0.0119194946518031
ENST00000361763.9	brown	TRUE	ENSG00000198851.10	CD3 epsilon subunit of T-cell receptor complex [Source:HGNC Symbol;Acc:HGNC:1674]	protein_coding	CD3E	11	916	-0.0505609572140356	-0.0645058981015277	0.25990091430429
ENST00000361785.10	magenta	TRUE	ENSG00000082996.20	ring finger protein 13 [Source:HGNC Symbol;Acc:HGNC:10057]	protein_coding	RNF13	3	11342	-0.179566663723893	0.0196914379260965	0.829010418459928
ENST00000361802.6	brown	TRUE	ENSG00000160179.19	ATP binding cassette subfamily G member 1 [Source:HGNC Symbol;Acc:HGNC:73]	protein_coding	ABCG1	21	9619	0.0373587384098073	-0.237976281616307	0.876273865715013
ENST00000361818.9	blue	TRUE	ENSG00000034152.20	mitogen-activated protein kinase kinase 3 [Source:HGNC Symbol;Acc:HGNC:6843]	protein_coding	MAP2K3	17	5606	-0.246368160607186	-0.040219681883491	0.107707255820823
ENST00000361842.8	brown	TRUE	ENSG00000132530.17	XIAP associated factor 1 [Source:HGNC Symbol;Acc:HGNC:30932]	protein_coding	XAF1	17	54739	0.522598751448505	0.224555106880733	0.539701080118658
ENST00000361847.7	grey	TRUE	ENSG00000080823.23	MOK protein kinase [Source:HGNC Symbol;Acc:HGNC:9833]	protein_coding	MOK	14	5891	-0.462004033563272	-0.0564440104876177	0.440795882041362
ENST00000361866.8	yellow	TRUE	ENSG00000142156.16	collagen type VI alpha 1 chain [Source:HGNC Symbol;Acc:HGNC:2211]	protein_coding	COL6A1	21	1291	0.559261285659835	0.166708404215024	0.517980665013428
ENST00000361911.9	yellow	TRUE	ENSG00000162664.17	zinc finger protein 326 [Source:HGNC Symbol;Acc:HGNC:14104]	protein_coding	ZNF326	1	284695	0.796895519805643	0.177208506515424	0.441596140370531
ENST00000361915.8	turquoise	TRUE	ENSG00000162688.17	amylo-alpha-1, 6-glucosidase, 4-alpha-glucanotransferase [Source:HGNC Symbol;Acc:HGNC:321]	protein_coding	AGL	1	178	0.32285401403032	0.0635703813546955	0.46217432557171
ENST00000361959.7	turquoise	TRUE	ENSG00000126746.19	zinc finger protein 384 [Source:HGNC Symbol;Acc:HGNC:11955]	protein_coding	ZNF384	12	171017	0.540202269510341	0.0595926915686113	0.615424774068742
ENST00000361961.7	turquoise	TRUE	ENSG00000139116.19	kinesin family member 21A [Source:HGNC Symbol;Acc:HGNC:19349]	protein_coding	KIF21A	12	55605	0.318398654718499	-0.0345531553607498	0.328774801919314
ENST00000361983.7	turquoise	TRUE	ENSG00000198954.9	kinesin family binding protein [Source:HGNC Symbol;Acc:HGNC:23419]	protein_coding	KIFBP	10	26128	0.273170663713085	0.0221590073528176	0.986831483978828
ENST00000361987.6	yellow	TRUE	ENSG00000242689.3	ciliary neurotrophic factor [Source:HGNC Symbol;Acc:HGNC:2169]	protein_coding	CNTF	11	1270	0.326377415702609	-0.0670617234636327	0.169898329960596
ENST00000362020.4	brown	TRUE	ENSG00000126709.16	interferon alpha inducible protein 6 [Source:HGNC Symbol;Acc:HGNC:4054]	protein_coding	IFI6	1	2537	0.0985428345748896	0.126040496566482	0.530235977111647
ENST00000362025.9	grey	TRUE	ENSG00000127328.22	RAB3A interacting protein [Source:HGNC Symbol;Acc:HGNC:16508]	protein_coding	RAB3IP	12	117177	-0.188004439852263	0.0437926470671412	NA
ENST00000362076.8	blue	TRUE	ENSG00000143612.21	chromosome 1 open reading frame 43 [Source:HGNC Symbol;Acc:HGNC:29876]	protein_coding	C1orf43	1	25912	-0.337140896176484	-0.0910513125204923	0.492399107947534
ENST00000366212.8	yellow	TRUE	ENSG00000162148.11	protein phosphatase 1 regulatory subunit 32 [Source:HGNC Symbol;Acc:HGNC:28869]	protein_coding	PPP1R32	11	NA	0.442763797861513	0.219685993781268	0.638728436386212
ENST00000366425.4	blue	TRUE	ENSG00000203618.6	glycoprotein Ib platelet subunit beta [Source:HGNC Symbol;Acc:HGNC:4440]	protein_coding	GP1BB	22	2812	0.0186376238553408	0.0564104790794419	NA
ENST00000366528.3	grey	TRUE	ENSG00000203667.10	cytochrome c oxidase assembly factor COX20 [Source:HGNC Symbol;Acc:HGNC:26970]	protein_coding	COX20	1	116228	-0.453788028030689	-0.183610442882399	0.0844792635143796
ENST00000366654.5	brown	TRUE	ENSG00000182118.8	family with sequence similarity 89 member A [Source:HGNC Symbol;Acc:HGNC:25057]	protein_coding	FAM89A	1	375061	-0.107194011007498	-0.111006069533374	0.70574938590531
ENST00000366658.6	blue	TRUE	ENSG00000173409.14	ARV1 homolog, fatty acid homeostasis modulator [Source:HGNC Symbol;Acc:HGNC:29561]	protein_coding	ARV1	1	64801	-0.170429517250934	0.0183821295069225	0.916669477393066
ENST00000366666.6	blue	TRUE	ENSG00000135773.13	calpain 9 [Source:HGNC Symbol;Acc:HGNC:1486]	protein_coding	CAPN9	1	10753	0.0585545367738127	0.000139884325489331	0.594585538140818
ENST00000366728.6	green	TRUE	ENSG00000143774.18	guanylate kinase 1 [Source:HGNC Symbol;Acc:HGNC:4693]	protein_coding	GUK1	1	2987	-0.62706956122072	-0.0241261198343031	0.367697006396953
ENST00000366739.5	grey	TRUE	ENSG00000162910.19	mitochondrial ribosomal protein L55 [Source:HGNC Symbol;Acc:HGNC:16686]	protein_coding	MRPL55	1	128308	-0.146611837995209	-0.229431822074103	0.458733514338943
ENST00000366746.7	grey	TRUE	ENSG00000162910.19	mitochondrial ribosomal protein L55 [Source:HGNC Symbol;Acc:HGNC:16686]	protein_coding	MRPL55	1	128308	-0.244693597512231	0.0447586300817531	0.835186618977386
ENST00000366769.7	turquoise	TRUE	ENSG00000143776.20	CDC42 binding protein kinase alpha [Source:HGNC Symbol;Acc:HGNC:1737]	protein_coding	CDC42BPA	1	8476	0.174020044251451	-0.0904488160948378	0.5924489725891
ENST00000366778.5	grey	TRUE	ENSG00000163050.18	coenzyme Q8A [Source:HGNC Symbol;Acc:HGNC:16812]	protein_coding	COQ8A	1	56997	0.166076058376033	0.0359535005774078	0.989491671176946
ENST00000366806.6	turquoise	TRUE	ENSG00000130396.22	afadin, adherens junction formation factor [Source:HGNC Symbol;Acc:HGNC:7137]	protein_coding	AFDN	6	4301	0.267803837178497	-0.0235547418724602	0.875382973561238
ENST00000366837.5	grey	TRUE	ENSG00000143819.13	epoxide hydrolase 1 [Source:HGNC Symbol;Acc:HGNC:3401]	protein_coding	EPHX1	1	2052	0.108075159801571	-0.120987871053728	0.632936410066769
ENST00000366843.7	green	TRUE	ENSG00000154380.19	ENAH actin regulator [Source:HGNC Symbol;Acc:HGNC:18271]	protein_coding	ENAH	1	55740	-0.166250762412289	-0.00300047708440422	0.851043347387005
ENST00000366844.7	turquoise	TRUE	ENSG00000154380.19	ENAH actin regulator [Source:HGNC Symbol;Acc:HGNC:18271]	protein_coding	ENAH	1	55740	0.312985175780128	-0.00132848506872133	0.76047032239219
ENST00000366873.6	yellow	TRUE	ENSG00000203697.12	calpain 8 [Source:HGNC Symbol;Acc:HGNC:1485]	protein_coding	CAPN8	1	388743	0.541351186153345	0.324682908164003	0.406827341279135
ENST00000366983.5	pink	TRUE	ENSG00000162772.18	activating transcription factor 3 [Source:HGNC Symbol;Acc:HGNC:785]	protein_coding	ATF3	1	467	0.20675329028479	-0.0336723818100683	0.940265550403564
ENST00000367005.8	blue	TRUE	ENSG00000117625.14	REST corepressor 3 [Source:HGNC Symbol;Acc:HGNC:25594]	protein_coding	RCOR3	1	55758	0.198638134980961	0.10806082542682	0.563383373334463
ENST00000367009.2	blue	TRUE	ENSG00000054392.13	hedgehog acyltransferase [Source:HGNC Symbol;Acc:HGNC:18270]	protein_coding	HHAT	1	55733	0.150147676657608	0.106434041841906	0.927877753069377
ENST00000367029.5	brown	TRUE	ENSG00000123689.6	G0/G1 switch 2 [Source:HGNC Symbol;Acc:HGNC:30229]	protein_coding	G0S2	1	50486	0.235956006475537	0.00510023086244362	0.518942433301341
ENST00000367041.5	grey	TRUE	ENSG00000117335.21	CD46 molecule [Source:HGNC Symbol;Acc:HGNC:6953]	protein_coding	CD46	1	4179	-0.0789432331992868	-0.0319953794020398	0.169660650030405
ENST00000367042.6	turquoise	TRUE	ENSG00000117335.21	CD46 molecule [Source:HGNC Symbol;Acc:HGNC:6953]	protein_coding	CD46	1	4179	-0.114038629599577	-0.0842036520752151	0.971504130642946
ENST00000367055.8	brown	TRUE	ENSG00000291237.1	superoxide dismutase 2 [Source:HGNC Symbol;Acc:HGNC:11180]	protein_coding	SOD2	6	6648	-0.037442124227816	-0.01028095242666	0.189211370869908
ENST00000367064.9	brown	TRUE	ENSG00000196352.18	CD55 molecule (Cromer blood group) [Source:HGNC Symbol;Acc:HGNC:2665]	protein_coding	CD55	1	1604	-0.00100478909412717	-0.088744357486169	0.141262846674685
ENST00000367070.8	brown	TRUE	ENSG00000123838.11	complement component 4 binding protein alpha [Source:HGNC Symbol;Acc:HGNC:1325]	protein_coding	C4BPA	1	722	0.242086250310644	-0.000295751409208586	0.900755864140848
ENST00000367155.8	black	TRUE	ENSG00000162873.15	kelch domain containing 8A [Source:HGNC Symbol;Acc:HGNC:25573]	protein_coding	KLHDC8A	1	55220	0.421095519635851	-0.136840743361812	0.496351496274381
ENST00000367156.7	yellow	TRUE	ENSG00000162873.15	kelch domain containing 8A [Source:HGNC Symbol;Acc:HGNC:25573]	protein_coding	KLHDC8A	1	55220	0.514365817911767	0.00228730411282581	0.995815253706875
ENST00000367178.8	turquoise	TRUE	ENSG00000213079.10	SR-related CTD associated factor 8 [Source:HGNC Symbol;Acc:HGNC:20959]	protein_coding	SCAF8	6	22828	0.373117075115787	0.103726641088252	0.789082688801878
ENST00000367183.7	blue	TRUE	ENSG00000198625.14	MDM4 regulator of p53 [Source:HGNC Symbol;Acc:HGNC:6974]	protein_coding	MDM4	1	4194	-0.024963931975447	-0.000106532144511834	0.974757782490052
ENST00000367186.7	grey	TRUE	ENSG00000213079.10	SR-related CTD associated factor 8 [Source:HGNC Symbol;Acc:HGNC:20959]	protein_coding	SCAF8	6	22828	0.119811903047736	-0.0181033876111493	0.97247261638318
ENST00000367210.3	grey	TRUE	ENSG00000058673.17	zinc finger CCCH-type containing 11A [Source:HGNC Symbol;Acc:HGNC:29093]	protein_coding	ZC3H11A	1	9877	0.506200328647508	0.135357930203799	0.925261222640944
ENST00000367212.7	turquoise	TRUE	ENSG00000058673.17	zinc finger CCCH-type containing 11A [Source:HGNC Symbol;Acc:HGNC:29093]	protein_coding	ZC3H11A	1	9877	0.472365777778925	0.0567361364686914	0.833208433641572
ENST00000367214.5	turquoise	TRUE	ENSG00000058673.17	zinc finger CCCH-type containing 11A [Source:HGNC Symbol;Acc:HGNC:29093]	protein_coding	ZC3H11A	1	9877	0.30142203728469	0.0139717951006574	0.934419940835387
ENST00000367244.8	yellow	TRUE	ENSG00000146469.13	vasoactive intestinal peptide [Source:HGNC Symbol;Acc:HGNC:12693]	protein_coding	VIP	6	7432	0.375972317574922	0.0718188586606828	0.605457307494274
ENST00000367245.6	black	TRUE	ENSG00000120279.7	MYC target 1 [Source:HGNC Symbol;Acc:HGNC:23172]	protein_coding	MYCT1	6	80177	0.301169439030743	-0.0768945994287953	0.313898619729941
ENST00000367251.7	yellow	TRUE	ENSG00000131018.25	spectrin repeat containing nuclear envelope protein 1 [Source:HGNC Symbol;Acc:HGNC:17089]	protein_coding	SYNE1	6	23345	0.785807756166863	0.117895710387384	0.019451896093288
ENST00000367255.10	yellow	TRUE	ENSG00000131018.25	spectrin repeat containing nuclear envelope protein 1 [Source:HGNC Symbol;Acc:HGNC:17089]	protein_coding	SYNE1	6	23345	0.773744980139506	0.143773321853878	0.25273410363866
ENST00000367257.8	grey	TRUE	ENSG00000131018.25	spectrin repeat containing nuclear envelope protein 1 [Source:HGNC Symbol;Acc:HGNC:17089]	protein_coding	SYNE1	6	23345	0.632860535745179	0.11589013400137	0.236490145341964
ENST00000367259.1	blue	TRUE	ENSG00000117153.16	kelch like family member 12 [Source:HGNC Symbol;Acc:HGNC:19360]	protein_coding	KLHL12	1	59349	-0.082147006352114	0.0563946223719542	0.956113898855628
ENST00000367264.7	turquoise	TRUE	ENSG00000117139.18	lysine demethylase 5B [Source:HGNC Symbol;Acc:HGNC:18039]	protein_coding	KDM5B	1	10765	0.407862728828519	0.0748828437862431	0.857318901386669
ENST00000367313.4	green	TRUE	ENSG00000159166.15	ladinin 1 [Source:HGNC Symbol;Acc:HGNC:6472]	protein_coding	LAD1	1	3898	-0.155791100411631	-0.115322175245413	0.0246132052077074
ENST00000367324.8	pink	TRUE	ENSG00000081277.13	plakophilin 1 [Source:HGNC Symbol;Acc:HGNC:9023]	protein_coding	PKP1	1	5317	0.17325289637816	0.0659842444297485	0.516412372364551
ENST00000367363.3	turquoise	TRUE	ENSG00000164520.12	retinoic acid early transcript 1E [Source:HGNC Symbol;Acc:HGNC:16793]	protein_coding	RAET1E	6	135250	-0.353905470082339	-0.152213004604359	0.230551258665067
ENST00000367429.9	turquoise	TRUE	ENSG00000000971.17	complement factor H [Source:HGNC Symbol;Acc:HGNC:4883]	protein_coding	CFH	1	3075	0.313415849386988	0.068297899323089	0.437409400944518
ENST00000367459.8	brown	TRUE	ENSG00000090104.12	regulator of G protein signaling 1 [Source:HGNC Symbol;Acc:HGNC:9991]	protein_coding	RGS1	1	5996	-0.019203948099459	-0.213236442786406	0.0760087215943761
ENST00000367480.7	turquoise	TRUE	ENSG00000164506.16	syntaxin binding protein 5 [Source:HGNC Symbol;Acc:HGNC:19665]	protein_coding	STXBP5	6	134957	0.114552024139046	-0.0547804132790317	0.711137599318752
ENST00000367512.8	grey	TRUE	ENSG00000116406.20	ER degradation enhancing alpha-mannosidase like protein 3 [Source:HGNC Symbol;Acc:HGNC:16787]	protein_coding	EDEM3	1	80267	-0.0582452678760514	-0.0406920542256799	0.393817631894941
ENST00000367535.8	brown	TRUE	ENSG00000116701.16	neutrophil cytosolic factor 2 [Source:HGNC Symbol;Acc:HGNC:7661]	protein_coding	NCF2	1	4688	-0.0415756386400394	-0.070303077485129	0.528035492528917
ENST00000367536.5	grey	TRUE	ENSG00000116701.16	neutrophil cytosolic factor 2 [Source:HGNC Symbol;Acc:HGNC:7661]	protein_coding	NCF2	1	4688	-0.123160598046699	0.0151571417589571	0.665055283076281
ENST00000367537.7	yellow	TRUE	ENSG00000116698.22	SMG7 nonsense mediated mRNA decay factor [Source:HGNC Symbol;Acc:HGNC:16792]	protein_coding	SMG7	1	9887	0.33596538399398	0.0179552365460082	0.628859420886548
ENST00000367545.8	turquoise	TRUE	ENSG00000152818.20	utrophin [Source:HGNC Symbol;Acc:HGNC:12635]	protein_coding	UTRN	6	7402	0.624894523177076	0.114600752248005	0.897206145213273
ENST00000367553.6	brown	TRUE	ENSG00000135838.14	N-acetylneuraminate pyruvate lyase [Source:HGNC Symbol;Acc:HGNC:16781]	protein_coding	NPL	1	80896	-0.156088855192433	-0.145372485333116	0.814056028513776
ENST00000367592.5	turquoise	TRUE	ENSG00000034693.15	peroxisomal biogenesis factor 3 [Source:HGNC Symbol;Acc:HGNC:8858]	protein_coding	PEX3	6	8504	0.180976877703456	-0.029733737365968	0.787175860229557
ENST00000367601.8	turquoise	TRUE	ENSG00000146416.19	androgen induced 1 [Source:HGNC Symbol;Acc:HGNC:21607]	protein_coding	AIG1	6	51390	-0.0648812012873989	-0.215117455771164	0.301904258931967
ENST00000367682.6	grey	TRUE	ENSG00000203734.13	epithelial cell transforming 2 like [Source:HGNC Symbol;Acc:HGNC:21118]	protein_coding	ECT2L	6	345930	0.208789711822292	-0.0726569169876357	0.841233824444342
ENST00000367739.9	turquoise	TRUE	ENSG00000027697.16	interferon gamma receptor 1 [Source:HGNC Symbol;Acc:HGNC:5439]	protein_coding	IFNGR1	6	3459	0.251104300361975	0.06363468805173	0.804250204522299
ENST00000367742.7	turquoise	TRUE	ENSG00000117523.18	proline rich coiled-coil 2C [Source:HGNC Symbol;Acc:HGNC:24903]	protein_coding	PRRC2C	1	23215	0.549540858661335	0.0900057942155918	0.507606539694168
ENST00000367755.9	turquoise	TRUE	ENSG00000007933.13	flavin containing dimethylaniline monoxygenase 3 [Source:HGNC Symbol;Acc:HGNC:3771]	protein_coding	FMO3	1	2328	0.439766428471507	0.138701534040622	0.540366943666901
ENST00000367758.7	black	TRUE	ENSG00000117501.15	maestro heat like repeat family member 9 [Source:HGNC Symbol;Acc:HGNC:26287]	protein_coding	MROH9	1	80133	0.512373826335082	-0.0447470349050566	0.835726133395986
ENST00000367759.9	black	TRUE	ENSG00000117501.15	maestro heat like repeat family member 9 [Source:HGNC Symbol;Acc:HGNC:26287]	protein_coding	MROH9	1	80133	0.504788429911103	-0.0205175490012739	0.764967303514237
ENST00000367767.5	blue	TRUE	ENSG00000075945.13	kinesin associated protein 3 [Source:HGNC Symbol;Acc:HGNC:17060]	protein_coding	KIFAP3	1	22920	-0.263903178870264	-0.0972877446039156	0.145259772223763
ENST00000367770.5	magenta	TRUE	ENSG00000000457.14	SCY1 like pseudokinase 3 [Source:HGNC Symbol;Acc:HGNC:19285]	protein_coding	SCYL3	1	57147	0.24900998290843	0.0262357236244275	0.928996798638641
ENST00000367772.8	red	TRUE	ENSG00000000457.14	SCY1 like pseudokinase 3 [Source:HGNC Symbol;Acc:HGNC:19285]	protein_coding	SCYL3	1	57147	0.114400052104103	-0.00586788171011914	0.5616273875027
ENST00000367804.4	blue	TRUE	ENSG00000117479.15	solute carrier family 19 member 2 [Source:HGNC Symbol;Acc:HGNC:10938]	protein_coding	SLC19A2	1	10560	0.202937362751185	0.133662740208013	0.599742517871603
ENST00000367820.6	turquoise	TRUE	ENSG00000112339.15	HBS1 like translational GTPase [Source:HGNC Symbol;Acc:HGNC:4834]	protein_coding	HBS1L	6	10767	0.276561513327778	-0.119722511670341	0.788095923000334
ENST00000367830.3	turquoise	TRUE	ENSG00000143155.13	TOR signaling pathway regulator [Source:HGNC Symbol;Acc:HGNC:30231]	protein_coding	TIPRL	1	261726	-0.0939213332807795	-0.151624258391969	0.119180504372372
ENST00000367868.4	brown	TRUE	ENSG00000143167.12	glycoprotein A33 [Source:HGNC Symbol;Acc:HGNC:4445]	protein_coding	GPA33	1	10223	-0.0192680493585996	-0.109693061124489	0.676480341954318
ENST00000367883.3	grey	TRUE	ENSG00000143198.13	microsomal glutathione S-transferase 3 [Source:HGNC Symbol;Acc:HGNC:7064]	protein_coding	MGST3	1	4259	-0.106268576577058	0.0810018562859961	0.828141349467949
ENST00000367884.6	grey	TRUE	ENSG00000143198.13	microsomal glutathione S-transferase 3 [Source:HGNC Symbol;Acc:HGNC:7064]	protein_coding	MGST3	1	4259	0.0553520308006372	0.0671681236447861	0.591991823699777
ENST00000367888.8	turquoise	TRUE	ENSG00000143198.13	microsomal glutathione S-transferase 3 [Source:HGNC Symbol;Acc:HGNC:7064]	protein_coding	MGST3	1	4259	-0.0593390070042365	-0.174374198570211	0.502930328260573
ENST00000367911.3	blue	TRUE	ENSG00000185860.14	coiled-coil domain containing 190 [Source:HGNC Symbol;Acc:HGNC:28736]	protein_coding	CCDC190	1	339512	0.0461004421856682	0.0143557098955614	0.00912034787179385
ENST00000367928.5	yellow	TRUE	ENSG00000112299.8	vanin 1 [Source:HGNC Symbol;Acc:HGNC:12705]	protein_coding	VNN1	6	8876	0.641920115269869	0.141473898188682	0.790681390896046
ENST00000367967.8	brown	TRUE	ENSG00000203747.13	Fc gamma receptor IIIa [Source:HGNC Symbol;Acc:HGNC:3619]	protein_coding	FCGR3A	1	2214	-0.0131800977949849	0.02924607783257	NA
ENST00000367972.8	brown	TRUE	ENSG00000143226.16	Fc gamma receptor IIa [Source:HGNC Symbol;Acc:HGNC:3616]	protein_coding	FCGR2A	1	2212	-0.0520736849180921	-0.0670346978824741	0.607497026558234
ENST00000367992.7	brown	TRUE	ENSG00000158869.11	Fc epsilon receptor Ig [Source:HGNC Symbol;Acc:HGNC:3611]	protein_coding	FCER1G	1	2207	-0.109464522923332	-0.103266883011247	NA
ENST00000367998.5	grey	TRUE	ENSG00000158850.15	beta-1,4-galactosyltransferase 3 [Source:HGNC Symbol;Acc:HGNC:926]	protein_coding	B4GALT3	1	8703	-0.0617708829021209	-0.138856704148602	0.124009318092497
ENST00000368013.8	brown	TRUE	ENSG00000186517.14	Rho GTPase activating protein 30 [Source:HGNC Symbol;Acc:HGNC:27414]	protein_coding	ARHGAP30	1	257106	0.086195052512842	-0.0596454855290629	0.925725598497029
ENST00000368020.5	grey	TRUE	ENSG00000158773.14	upstream transcription factor 1 [Source:HGNC Symbol;Acc:HGNC:12593]	protein_coding	USF1	1	7391	0.127810327405037	-0.0259590012199516	0.255580876250967
ENST00000368042.7	brown	TRUE	ENSG00000026751.17	SLAM family member 7 [Source:HGNC Symbol;Acc:HGNC:21394]	protein_coding	SLAMF7	1	57823	-0.241444808225468	-0.112542185110191	0.0559803190353404
ENST00000368043.8	black	TRUE	ENSG00000026751.17	SLAM family member 7 [Source:HGNC Symbol;Acc:HGNC:21394]	protein_coding	SLAMF7	1	57823	0.219245272442255	0.0194547362515267	0.810313647487767
ENST00000368046.8	brown	TRUE	ENSG00000117091.10	CD48 molecule [Source:HGNC Symbol;Acc:HGNC:1683]	protein_coding	CD48	1	962	-0.209565595441595	-0.039858280754792	0.432840168239624
ENST00000368131.8	grey	TRUE	ENSG00000163565.20	interferon gamma inducible protein 16 [Source:HGNC Symbol;Acc:HGNC:5395]	protein_coding	IFI16	1	3428	-0.198252398045081	-0.0399850949180801	0.622549412728764
ENST00000368132.7	turquoise	TRUE	ENSG00000163565.20	interferon gamma inducible protein 16 [Source:HGNC Symbol;Acc:HGNC:5395]	protein_coding	IFI16	1	3428	-0.007520390322381	-0.0631309180020675	0.179309946310855
ENST00000368141.5	brown	TRUE	ENSG00000163563.8	myeloid cell nuclear differentiation antigen [Source:HGNC Symbol;Acc:HGNC:7183]	protein_coding	MNDA	1	4332	-0.00574156293730929	-0.143153503622139	0.496396044497828
ENST00000368222.8	grey	TRUE	ENSG00000143320.9	cellular retinoic acid binding protein 2 [Source:HGNC Symbol;Acc:HGNC:2339]	protein_coding	CRABP2	1	1382	-0.042123213362211	0.0197193410792963	0.0406442614626809
ENST00000368259.6	blue	TRUE	ENSG00000163468.15	chaperonin containing TCP1 subunit 3 [Source:HGNC Symbol;Acc:HGNC:1616]	protein_coding	CCT3	1	7203	-0.463272505375524	-0.0574889513809767	0.589068399767426
ENST00000368279.7	grey	TRUE	ENSG00000160783.19	polyamine modulated factor 1 [Source:HGNC Symbol;Acc:HGNC:9112]	protein_coding	PMF1	1	11243	0.105070783516971	-0.0673554407884801	0.0588568795039898
ENST00000368320.7	yellow	TRUE	ENSG00000132680.11	KH domain containing 4, pre-mRNA splicing factor [Source:HGNC Symbol;Acc:HGNC:29145]	protein_coding	KHDC4	1	22889	0.807309922771879	0.26124271509936	0.00539063078979454
ENST00000368322.7	green	TRUE	ENSG00000143622.12	Ras like without CAAX 1 [Source:HGNC Symbol;Acc:HGNC:10023]	protein_coding	RIT1	1	6016	-0.284657210236416	-0.134886734699282	0.964595838066848
ENST00000368390.7	grey	TRUE	ENSG00000185499.17	mucin 1, cell surface associated [Source:HGNC Symbol;Acc:HGNC:7508]	protein_coding	MUC1	1	4582	0.241261894909218	0.100404164419169	0.785798245750908
ENST00000368392.7	grey	TRUE	ENSG00000185499.17	mucin 1, cell surface associated [Source:HGNC Symbol;Acc:HGNC:7508]	protein_coding	MUC1	1	4582	-0.252345386617072	-0.106316029291081	0.200209973521065
ENST00000368401.6	grey	TRUE	ENSG00000169241.19	solute carrier family 50 member 1 [Source:HGNC Symbol;Acc:HGNC:30657]	protein_coding	SLC50A1	1	55974	0.0414502340876536	0.0156910414975649	0.61522353546569
ENST00000368413.5	blue	TRUE	ENSG00000143537.14	ADAM metallopeptidase domain 15 [Source:HGNC Symbol;Acc:HGNC:193]	protein_coding	ADAM15	1	8751	-0.371193014766795	0.0519382086598728	NA
ENST00000368448.5	turquoise	TRUE	ENSG00000135549.16	cAMP-dependent protein kinase inhibitor beta [Source:HGNC Symbol;Acc:HGNC:9018]	protein_coding	PKIB	6	5570	0.0654226158607681	-0.0845302270355554	0.271409233965282
ENST00000368452.7	black	TRUE	ENSG00000135549.16	cAMP-dependent protein kinase inhibitor beta [Source:HGNC Symbol;Acc:HGNC:9018]	protein_coding	PKIB	6	5570	0.203917279567504	-0.0240811845389422	0.346572102563563
ENST00000368465.5	blue	TRUE	ENSG00000163346.17	PBX homeobox interacting protein 1 [Source:HGNC Symbol;Acc:HGNC:21199]	protein_coding	PBXIP1	1	57326	-0.170890666157608	0.0525062994615374	0.836567238601454
ENST00000368468.4	brown	TRUE	ENSG00000111885.7	mannosidase alpha class 1A member 1 [Source:HGNC Symbol;Acc:HGNC:6821]	protein_coding	MAN1A1	6	4121	-0.194975703298606	-0.0636082952597037	0.117812621882506
ENST00000368474.9	turquoise	TRUE	ENSG00000160710.18	adenosine deaminase RNA specific [Source:HGNC Symbol;Acc:HGNC:225]	protein_coding	ADAR	1	103	0.419399838311115	0.0526669965292176	0.793648941708576
ENST00000368519.5	turquoise	TRUE	ENSG00000143612.21	chromosome 1 open reading frame 43 [Source:HGNC Symbol;Acc:HGNC:29876]	protein_coding	C1orf43	1	25912	0.00597353806561087	0.0189324273760314	0.529884258499595
ENST00000368581.8	grey	TRUE	ENSG00000111834.13	radial spoke head component 4A [Source:HGNC Symbol;Acc:HGNC:21558]	protein_coding	RSPH4A	6	345895	0.18864863652243	0.102618550087565	0.807606973332317
ENST00000368589.5	turquoise	TRUE	ENSG00000143543.15	jumping translocation breakpoint [Source:HGNC Symbol;Acc:HGNC:6201]	protein_coding	JTB	1	10899	0.515162270526037	0.197431996865235	0.519774238123916
ENST00000368604.2	brown	TRUE	ENSG00000188820.13	calcium homeostasis modulator family member 6 [Source:HGNC Symbol;Acc:HGNC:33391]	protein_coding	CALHM6	6	441168	-0.172728365321645	0.179377969513831	0.794063805084209
ENST00000368605.3	brown	TRUE	ENSG00000188820.13	calcium homeostasis modulator family member 6 [Source:HGNC Symbol;Acc:HGNC:33391]	protein_coding	CALHM6	6	441168	-0.0886386765825558	0.0590599833042791	0.215236353912789
ENST00000368606.7	brown	TRUE	ENSG00000188820.13	calcium homeostasis modulator family member 6 [Source:HGNC Symbol;Acc:HGNC:33391]	protein_coding	CALHM6	6	441168	0.0457530563155695	-0.0135078087256069	NA
ENST00000368612.3	blue	TRUE	ENSG00000148814.18	leucine rich repeat containing 27 [Source:HGNC Symbol;Acc:HGNC:29346]	protein_coding	LRRC27	10	80313	-0.0269246299412878	-0.136671204901088	0.758034670308574
ENST00000368630.7	blue	TRUE	ENSG00000160741.17	CREB regulated transcription coactivator 2 [Source:HGNC Symbol;Acc:HGNC:27301]	protein_coding	CRTC2	1	200186	-0.134657691097751	0.094073897278665	0.954917471089503
ENST00000368686.1	yellow	TRUE	ENSG00000160679.14	chromatin target of PRMT1 [Source:HGNC Symbol;Acc:HGNC:24511]	protein_coding	CHTOP	1	26097	0.895904517432771	0.250451481217857	0.0135494399397168
ENST00000368689.1	yellow	TRUE	ENSG00000203780.12	fibronectin type III and ankyrin repeat domains 1 [Source:HGNC Symbol;Acc:HGNC:23527]	protein_coding	FANK1	10	92565	0.786060540015674	0.105673852653553	0.452904534683137
ENST00000368701.5	green	TRUE	ENSG00000189334.9	S100 calcium binding protein A14 [Source:HGNC Symbol;Acc:HGNC:18901]	protein_coding	S100A14	1	57402	-0.382930197005608	0.0908045815084185	0.368458470400755
ENST00000368703.6	green	TRUE	ENSG00000188643.11	S100 calcium binding protein A16 [Source:HGNC Symbol;Acc:HGNC:20441]	protein_coding	S100A16	1	140576	-0.386058764393449	-0.0723470775339867	0.676576260486774
ENST00000368704.5	green	TRUE	ENSG00000188643.11	S100 calcium binding protein A16 [Source:HGNC Symbol;Acc:HGNC:20441]	protein_coding	S100A16	1	140576	-0.48245328947367	-0.0865635510230587	0.383246793143809
ENST00000368706.9	green	TRUE	ENSG00000188643.11	S100 calcium binding protein A16 [Source:HGNC Symbol;Acc:HGNC:20441]	protein_coding	S100A16	1	140576	-0.55204935714879	-0.104942265090317	0.070096347935384
ENST00000368707.5	green	TRUE	ENSG00000196754.13	S100 calcium binding protein A2 [Source:HGNC Symbol;Acc:HGNC:10492]	protein_coding	S100A2	1	6273	-0.264383981948644	0.0202922969154855	0.0500878750068078
ENST00000368708.9	green	TRUE	ENSG00000196754.13	S100 calcium binding protein A2 [Source:HGNC Symbol;Acc:HGNC:10492]	protein_coding	S100A2	1	6273	-0.226227148016985	-0.00932290209597925	0.156960670071947
ENST00000368709.6	grey	TRUE	ENSG00000196754.13	S100 calcium binding protein A2 [Source:HGNC Symbol;Acc:HGNC:10492]	protein_coding	S100A2	1	6273	-0.0246163796190333	-0.0288687588168952	0.4985443474663
ENST00000368710.6	green	TRUE	ENSG00000196754.13	S100 calcium binding protein A2 [Source:HGNC Symbol;Acc:HGNC:10492]	protein_coding	S100A2	1	6273	-0.225400994659481	0.0342631007316705	0.0500936951899206
ENST00000368716.9	brown	TRUE	ENSG00000196154.12	S100 calcium binding protein A4 [Source:HGNC Symbol;Acc:HGNC:10494]	protein_coding	S100A4	1	6275	-0.151223002325199	-0.168133065243362	0.515880362709083
ENST00000368721.5	blue	TRUE	ENSG00000089876.12	DEAH-box helicase 32 (putative) [Source:HGNC Symbol;Acc:HGNC:16717]	protein_coding	DHX32	10	55760	0.0743671417454002	0.0114338262041992	0.735739781875155
ENST00000368733.4	brown	TRUE	ENSG00000143546.10	S100 calcium binding protein A8 [Source:HGNC Symbol;Acc:HGNC:10498]	protein_coding	S100A8	1	6279	-0.165703456810274	-0.164046840320723	0.180819855273161
ENST00000368738.4	brown	TRUE	ENSG00000163220.11	S100 calcium binding protein A9 [Source:HGNC Symbol;Acc:HGNC:10499]	protein_coding	S100A9	1	6280	-0.142967592549419	-0.164113001569945	0.0948704021064381
ENST00000368762.2	green	TRUE	ENSG00000169474.5	small proline rich protein 1A [Source:HGNC Symbol;Acc:HGNC:11259]	protein_coding	SPRR1A	1	6698	-0.323268113254324	-0.0139753643896528	NA
ENST00000368786.5	blue	TRUE	ENSG00000188690.15	uroporphyrinogen III synthase [Source:HGNC Symbol;Acc:HGNC:12592]	protein_coding	UROS	10	7390	-0.359535484561784	0.0320144273826604	0.146753093001714
ENST00000368809.1	green	TRUE	ENSG00000197747.9	S100 calcium binding protein A10 [Source:HGNC Symbol;Acc:HGNC:10487]	protein_coding	S100A10	1	6281	-0.263528642769391	-0.074435152217509	0.988762033524077
ENST00000368811.8	green	TRUE	ENSG00000197747.9	S100 calcium binding protein A10 [Source:HGNC Symbol;Acc:HGNC:10487]	protein_coding	S100A10	1	6281	-0.485445687950819	-0.0953033736145492	0.412920120453388
ENST00000368859.6	turquoise	TRUE	ENSG00000154473.18	BUB3 mitotic checkpoint protein [Source:HGNC Symbol;Acc:HGNC:1151]	protein_coding	BUB3	10	9184	0.0216094278303027	-0.102308020376607	NA
ENST00000368863.6	blue	TRUE	ENSG00000143442.24	pogo transposable element derived with ZNF domain [Source:HGNC Symbol;Acc:HGNC:18801]	protein_coding	POGZ	1	23126	0.311975146108696	0.19687003846197	0.203591643606617
ENST00000368869.8	turquoise	TRUE	ENSG00000196177.13	acyl-CoA dehydrogenase short/branched chain [Source:HGNC Symbol;Acc:HGNC:91]	protein_coding	ACADSB	10	36	0.0637895928636984	-0.00590237996943305	0.611770459349006
ENST00000368876.2	blue	TRUE	ENSG00000123505.19	adenosylmethionine decarboxylase 1 [Source:HGNC Symbol;Acc:HGNC:457]	protein_coding	AMD1	6	262	-0.252985382999804	-0.10076613137746	0.427966301445481
ENST00000368882.8	brown	TRUE	ENSG00000123505.19	adenosylmethionine decarboxylase 1 [Source:HGNC Symbol;Acc:HGNC:457]	protein_coding	AMD1	6	262	0.00785046545674229	-0.0148722742093633	0.464416395966539
ENST00000368885.8	grey	TRUE	ENSG00000123505.19	adenosylmethionine decarboxylase 1 [Source:HGNC Symbol;Acc:HGNC:457]	protein_coding	AMD1	6	262	0.0317270686695529	0.101263887115991	0.76393464831725
ENST00000368910.4	brown	TRUE	ENSG00000163154.6	TNF alpha induced protein 8 like 2 [Source:HGNC Symbol;Acc:HGNC:26277]	protein_coding	TNFAIP8L2	1	79626	-0.10542308194207	-0.153981151947263	0.700234384072378
ENST00000368919.8	grey	TRUE	ENSG00000004809.14	solute carrier family 22 member 16 [Source:HGNC Symbol;Acc:HGNC:20302]	protein_coding	SLC22A16	6	85413	0.116970928759386	0.00952970973344257	0.639241248982723
ENST00000368932.5	turquoise	TRUE	ENSG00000168438.15	cell division cycle 40 [Source:HGNC Symbol;Acc:HGNC:17350]	protein_coding	CDC40	6	51362	-0.000239735680701135	-0.0893227182965511	0.892866483494812
ENST00000368949.8	turquoise	TRUE	ENSG00000143418.20	ceramide synthase 2 [Source:HGNC Symbol;Acc:HGNC:14076]	protein_coding	CERS2	1	29956	0.076393074761636	-0.177014739565649	NA
ENST00000368985.8	brown	TRUE	ENSG00000163131.12	cathepsin S [Source:HGNC Symbol;Acc:HGNC:2545]	protein_coding	CTSS	1	1520	0.328167849331954	0.0958296146809639	0.88238725866295
ENST00000368990.8	turquoise	TRUE	ENSG00000107679.15	pleckstrin homology domain containing A1 [Source:HGNC Symbol;Acc:HGNC:14335]	protein_coding	PLEKHA1	10	59338	0.249670533179824	0.0933628856545861	0.552995381099575
ENST00000369058.7	grey	TRUE	ENSG00000066468.24	fibroblast growth factor receptor 2 [Source:HGNC Symbol;Acc:HGNC:3689]	protein_coding	FGFR2	10	2263	0.200952972525387	0.0733362717197627	0.32545782418565
ENST00000369094.5	grey	TRUE	ENSG00000159208.16	circadian associated repressor of transcription [Source:HGNC Symbol;Acc:HGNC:25200]	protein_coding	CIART	1	148523	0.0995204397194841	0.169362918594588	0.688768968925144
ENST00000369099.8	brown	TRUE	ENSG00000118292.9	chromosome 1 open reading frame 54 [Source:HGNC Symbol;Acc:HGNC:26258]	protein_coding	C1orf54	1	79630	-0.369137262388446	-0.197875853407497	NA
ENST00000369101.7	green	TRUE	ENSG00000148908.15	regulator of G protein signaling 10 [Source:HGNC Symbol;Acc:HGNC:9992]	protein_coding	RGS10	10	6001	-0.356486736827351	0.0248980781668432	0.219835945971319
ENST00000369115.3	red	TRUE	ENSG00000143401.15	acidic nuclear phosphoprotein 32 family member E [Source:HGNC Symbol;Acc:HGNC:16673]	protein_coding	ANP32E	1	81611	-0.0773207199628985	-0.0951587832474304	0.498456481780722
ENST00000369158.2	yellow	TRUE	ENSG00000203811.2	H3 clustered histone 14 [Source:HGNC Symbol;Acc:HGNC:20503]	protein_coding	H3C14	1	126961	0.64336890126957	0.206353950338338	0.44618465574848
ENST00000369167.3	yellow	TRUE	ENSG00000203814.7	H2B clustered histone 18 [Source:HGNC Symbol;Acc:HGNC:24700]	protein_coding	H2BC18	1	440689	0.789194715498261	0.163080078522559	0.558275246034788
ENST00000369168.5	brown	TRUE	ENSG00000150337.14	Fc gamma receptor Ia [Source:HGNC Symbol;Acc:HGNC:3613]	protein_coding	FCGR1A	1	2209	0.00835277257487999	-0.0332281989263449	0.904169414652903
ENST00000369239.10	magenta	TRUE	ENSG00000132424.17	PNN interacting serine and arginine rich protein [Source:HGNC Symbol;Acc:HGNC:21222]	protein_coding	PNISR	6	25957	0.37650669150252	0.143333756927627	0.630358608410528
ENST00000369240.5	blue	TRUE	ENSG00000132423.12	coenzyme Q3, methyltransferase [Source:HGNC Symbol;Acc:HGNC:18175]	protein_coding	COQ3	6	51805	-0.283710495610509	0.136988588286105	0.936872052542745
ENST00000369259.4	blue	TRUE	ENSG00000131778.20	chromodomain helicase DNA binding protein 1 like [Source:HGNC Symbol;Acc:HGNC:1916]	protein_coding	CHD1L	1	9557	-0.0882378459183893	0.0477125719497802	0.950305444947813
ENST00000369294.5	turquoise	TRUE	ENSG00000186141.10	RNA polymerase III subunit C [Source:HGNC Symbol;Acc:HGNC:30076]	protein_coding	POLR3C	1	10623	0.0401338328080629	-0.0612639130367585	0.541732723091057
ENST00000369310.7	yellow	TRUE	ENSG00000148735.16	pleckstrin homology domain containing S1 [Source:HGNC Symbol;Acc:HGNC:26285]	protein_coding	PLEKHS1	10	79949	0.909922876967891	0.253570796881983	0.0277280945750609
ENST00000369312.9	turquoise	TRUE	ENSG00000148735.16	pleckstrin homology domain containing S1 [Source:HGNC Symbol;Acc:HGNC:26285]	protein_coding	PLEKHS1	10	79949	0.208407284315557	-0.0219363218976649	0.682022340786371
ENST00000369315.5	grey	TRUE	ENSG00000165806.21	caspase 7 [Source:HGNC Symbol;Acc:HGNC:1508]	protein_coding	CASP7	10	840	0.216822546673777	-0.00241072911166105	0.888678020596513
ENST00000369393.8	yellow	TRUE	ENSG00000112159.13	midasin AAA ATPase 1 [Source:HGNC Symbol;Acc:HGNC:18302]	protein_coding	MDN1	6	23195	0.829316409219891	0.178913172388668	0.263030626735331
ENST00000369406.8	green	TRUE	ENSG00000134240.12	3-hydroxy-3-methylglutaryl-CoA synthase 2 [Source:HGNC Symbol;Acc:HGNC:5008]	protein_coding	HMGCS2	1	3158	-0.398016115928675	0.0892046059953022	0.449145703088532
ENST00000369472.1	turquoise	TRUE	ENSG00000146278.11	proline rich nuclear receptor coactivator 1 [Source:HGNC Symbol;Acc:HGNC:17278]	protein_coding	PNRC1	6	10957	0.278645349307762	-0.16953897232081	0.849342005473598
ENST00000369478.4	brown	TRUE	ENSG00000116824.5	CD2 molecule [Source:HGNC Symbol;Acc:HGNC:1639]	protein_coding	CD2	1	914	-0.0744223471709924	-0.0379410024389186	0.378320611587103
ENST00000369505.5	grey	TRUE	ENSG00000288709.1	coagulation factor VIII associated 2 [Source:HGNC Symbol;Acc:HGNC:31849]	protein_coding	F8A2	X	474383	-0.302051103044228	-0.0566806138689007	0.100766316252031
ENST00000369509.1	turquoise	TRUE	ENSG00000173218.15	VANGL planar cell polarity protein 1 [Source:HGNC Symbol;Acc:HGNC:15512]	protein_coding	VANGL1	1	81839	0.250518683812601	-0.00317965535086552	0.963001288313622
ENST00000369515.6	turquoise	TRUE	ENSG00000134198.10	tetraspanin 2 [Source:HGNC Symbol;Acc:HGNC:20659]	protein_coding	TSPAN2	1	10100	0.161162895034775	-0.14636599477135	0.174295300694074
ENST00000369519.4	yellow	TRUE	ENSG00000203867.8	RNA binding motif protein 20 [Source:HGNC Symbol;Acc:HGNC:27424]	protein_coding	RBM20	10	282996	0.892162055462602	0.15451255787706	0.195331645944248
ENST00000369534.8	brown	TRUE	ENSG00000130830.15	MAGUK p55 scaffold protein 1 [Source:HGNC Symbol;Acc:HGNC:7219]	protein_coding	MPP1	X	4354	-0.0488662891035058	-0.0615296101418082	0.845465537279883
ENST00000369536.10	grey	TRUE	ENSG00000146282.19	arginyl-tRNA synthetase 2, mitochondrial [Source:HGNC Symbol;Acc:HGNC:21406]	protein_coding	RARS2	6	57038	0.077647046406123	-0.162470092044338	0.577049136747289
ENST00000369556.7	grey	TRUE	ENSG00000164414.19	solute carrier family 35 member A1 [Source:HGNC Symbol;Acc:HGNC:11021]	protein_coding	SLC35A1	6	10559	0.0718559069543819	-0.0663449570507501	0.357599463244472
ENST00000369557.9	blue	TRUE	ENSG00000164414.19	solute carrier family 35 member A1 [Source:HGNC Symbol;Acc:HGNC:11021]	protein_coding	SLC35A1	6	10559	-0.284586168727284	0.138534191179548	0.747043802624608
ENST00000369558.5	turquoise	TRUE	ENSG00000163349.22	homeodomain interacting protein kinase 1 [Source:HGNC Symbol;Acc:HGNC:19006]	protein_coding	HIPK1	1	204851	0.481866708020745	0.0532242812578156	0.755457311096466
ENST00000369567.5	blue	TRUE	ENSG00000134262.13	adaptor related protein complex 4 subunit beta 1 [Source:HGNC Symbol;Acc:HGNC:572]	protein_coding	AP4B1	1	10717	-0.0592196582851591	0.0391459871496906	0.931031699398981
ENST00000369576.2	turquoise	TRUE	ENSG00000164411.12	gap junction protein beta 7 [Source:HGNC Symbol;Acc:HGNC:16690]	protein_coding	GJB7	6	375519	0.348961088472462	-0.0337654398744753	0.763980656858451
ENST00000369583.4	pink	TRUE	ENSG00000138166.6	dual specificity phosphatase 5 [Source:HGNC Symbol;Acc:HGNC:3071]	protein_coding	DUSP5	10	1847	-0.0708592132465988	-0.127069137557227	0.155101878529271
ENST00000369636.6	green	TRUE	ENSG00000155366.17	ras homolog family member C [Source:HGNC Symbol;Acc:HGNC:669]	protein_coding	RHOC	1	389	-0.335671968497139	-0.153794210622219	0.102275283176671
ENST00000369637.5	grey	TRUE	ENSG00000155366.17	ras homolog family member C [Source:HGNC Symbol;Acc:HGNC:669]	protein_coding	RHOC	1	389	0.0116917859276507	-0.181751951207374	0.930875349037049
ENST00000369643.5	blue	TRUE	ENSG00000071889.17	FAM3 metabolism regulating signaling molecule A [Source:HGNC Symbol;Acc:HGNC:13749]	protein_coding	FAM3A	X	60343	-0.183487713952857	-0.0273957813106143	0.207945182229015
ENST00000369683.5	blue	TRUE	ENSG00000108039.18	X-prolyl aminopeptidase 1 [Source:HGNC Symbol;Acc:HGNC:12822]	protein_coding	XPNPEP1	10	7511	-0.376733061049654	-0.162399045846131	0.930847765277634
ENST00000369705.4	green	TRUE	ENSG00000065833.9	malic enzyme 1 [Source:HGNC Symbol;Acc:HGNC:6983]	protein_coding	ME1	6	4199	-0.469423180136194	-0.068336724620318	0.809695364946443
ENST00000369718.4	brown	TRUE	ENSG00000143110.12	chromosome 1 open reading frame 162 [Source:HGNC Symbol;Acc:HGNC:28344]	protein_coding	C1orf162	1	128346	0.0141850968905007	-0.0596368914862931	0.981564998192711
ENST00000369719.2	yellow	TRUE	ENSG00000197748.13	cilia and flagella associated protein 43 [Source:HGNC Symbol;Acc:HGNC:26684]	protein_coding	CFAP43	10	80217	0.587625943597372	0.100953608811293	0.707376641591363
ENST00000369737.4	grey	TRUE	ENSG00000173947.14	primary cilia formation [Source:HGNC Symbol;Acc:HGNC:27009]	protein_coding	PIFO	1	NA	-0.124478135246683	-0.115737189960282	0.294279131792745
ENST00000369747.8	grey	TRUE	ENSG00000118420.17	ubiquitin protein ligase E3D [Source:HGNC Symbol;Acc:HGNC:21381]	protein_coding	UBE3D	6	90025	-0.153471344019263	-0.0142317599328602	NA
ENST00000369796.5	blue	TRUE	ENSG00000143093.15	striatin interacting protein 1 [Source:HGNC Symbol;Acc:HGNC:25916]	protein_coding	STRIP1	1	85369	-0.168531120677786	-0.125975512334897	0.911006844215437
ENST00000369856.8	brown	TRUE	ENSG00000196924.19	filamin A [Source:HGNC Symbol;Acc:HGNC:3754]	protein_coding	FLNA	X	2316	0.296415036734614	-0.0203339384065794	0.810842440577416
ENST00000369889.5	grey	TRUE	ENSG00000166272.18	WW domain binding protein 1 like [Source:HGNC Symbol;Acc:HGNC:23510]	protein_coding	WBP1L	10	54838	-0.133945614128989	0.0117852514140445	0.771348797516661
ENST00000369939.8	turquoise	TRUE	ENSG00000116299.17	endosome-lysosome associated apoptosis and autophagy regulator 1 [Source:HGNC Symbol;Acc:HGNC:29618]	protein_coding	ELAPOR1	1	57535	0.46968355162937	0.132101872653295	0.998147997500514
ENST00000369945.7	grey	TRUE	ENSG00000179902.13	cilia and flagella associated protein 276 [Source:HGNC Symbol;Acc:HGNC:32331]	protein_coding	CFAP276	1	127003	-0.220785921595291	-0.0658191099574499	0.325154125186625
ENST00000369948.8	grey	TRUE	ENSG00000179902.13	cilia and flagella associated protein 276 [Source:HGNC Symbol;Acc:HGNC:32331]	protein_coding	CFAP276	1	127003	-0.140463465995811	-0.0465737423748827	0.346724815953992
ENST00000369967.7	grey	TRUE	ENSG00000197114.12	zinc finger CCCH-type and G-patch domain containing [Source:HGNC Symbol;Acc:HGNC:15948]	protein_coding	ZGPAT	20	84619	0.148571763749331	-0.0124597862780819	0.72322343027776
ENST00000369974.6	grey	TRUE	ENSG00000184216.15	interleukin 1 receptor associated kinase 1 [Source:HGNC Symbol;Acc:HGNC:6112]	protein_coding	IRAK1	X	3654	0.0157409399174354	0.0342681684759135	0.812891844622855
ENST00000369996.3	grey	TRUE	ENSG00000243509.6	TNF receptor superfamily member 6b [Source:HGNC Symbol;Acc:HGNC:11921]	protein_coding	TNFRSF6B	20	8771	0.139574149602123	0.0405999390732593	0.0339439628916999
ENST00000370022.9	yellow	TRUE	ENSG00000134186.12	pre-mRNA processing factor 38B [Source:HGNC Symbol;Acc:HGNC:25512]	protein_coding	PRPF38B	1	55119	0.728654081665741	0.16276481584126	0.459359723427054
ENST00000370079.3	black	TRUE	ENSG00000187733.7	amylase alpha 1C [Source:HGNC Symbol;Acc:HGNC:476]	protein_coding	AMY1C	1	278	0.211648044756758	0.146187377373169	0.549869202012646
ENST00000370080.7	turquoise	TRUE	ENSG00000174876.17	amylase alpha 1B [Source:HGNC Symbol;Acc:HGNC:475]	protein_coding	AMY1B	1	277	0.301967242384599	0.133773943998851	0.632894464732461
ENST00000370083.9	black	TRUE	ENSG00000237763.10	amylase alpha 1A [Source:HGNC Symbol;Acc:HGNC:474]	protein_coding	AMY1A	1	276	0.363319281839048	0.18479321208691	0.536256219434605
ENST00000370094.7	yellow	TRUE	ENSG00000198408.14	O-GlcNAcase [Source:HGNC Symbol;Acc:HGNC:7056]	protein_coding	OGA	10	10724	0.822969046211491	0.218454224261782	0.101191695498632
ENST00000370113.7	yellow	TRUE	ENSG00000162694.14	exostosin like glycosyltransferase 2 [Source:HGNC Symbol;Acc:HGNC:3516]	protein_coding	EXTL2	1	2135	0.399887273343946	0.0167390763393441	0.316929717956706
ENST00000370161.6	blue	TRUE	ENSG00000162688.17	amylo-alpha-1, 6-glucosidase, 4-alpha-glucanotransferase [Source:HGNC Symbol;Acc:HGNC:321]	protein_coding	AGL	1	178	-0.0333740904133295	0.0270816459462622	0.766675141659268
ENST00000370207.4	green	TRUE	ENSG00000117525.14	coagulation factor III, tissue factor [Source:HGNC Symbol;Acc:HGNC:3541]	protein_coding	F3	1	2152	-0.360864906395934	-0.0687878242062524	0.351015299418243
ENST00000370234.4	grey	TRUE	ENSG00000055950.17	mitochondrial ribosomal protein L43 [Source:HGNC Symbol;Acc:HGNC:14517]	protein_coding	MRPL43	10	84545	0.0407694375604525	-0.0680314670846998	NA
ENST00000370238.8	green	TRUE	ENSG00000023909.10	glutamate-cysteine ligase modifier subunit [Source:HGNC Symbol;Acc:HGNC:4312]	protein_coding	GCLM	1	2730	-0.278561982440169	-0.0857275708139662	0.658385492467416
ENST00000370268.8	turquoise	TRUE	ENSG00000147394.20	zinc finger protein 185 with LIM domain [Source:HGNC Symbol;Acc:HGNC:12976]	protein_coding	ZNF185	X	7739	0.293395715166517	0.0581436765187412	0.622852435841365
ENST00000370280.1	turquoise	TRUE	ENSG00000117500.13	transmembrane p24 trafficking protein 5 [Source:HGNC Symbol;Acc:HGNC:24251]	protein_coding	TMED5	1	50999	0.395126424056997	-0.0244315254575147	0.823669062468877
ENST00000370350.7	green	TRUE	ENSG00000147378.11	fetal and adult testis expressed 1 [Source:HGNC Symbol;Acc:HGNC:24683]	protein_coding	FATE1	X	89885	-0.10371699017308	-0.0961950745655856	0.322736003907643
ENST00000370355.3	brown	TRUE	ENSG00000099194.6	stearoyl-CoA desaturase [Source:HGNC Symbol;Acc:HGNC:10571]	protein_coding	SCD	10	6319	0.00196940163613787	0.0165528465602425	0.822263280141261
ENST00000370368.5	blue	TRUE	ENSG00000101191.17	death inducer-obliterator 1 [Source:HGNC Symbol;Acc:HGNC:2680]	protein_coding	DIDO1	20	11083	-0.355119562614138	-0.187404803470628	0.596554382182412
ENST00000370371.8	red	TRUE	ENSG00000101191.17	death inducer-obliterator 1 [Source:HGNC Symbol;Acc:HGNC:2680]	protein_coding	DIDO1	20	11083	-0.0592590859772156	-0.0158380460941292	0.973487857626798
ENST00000370406.8	green	TRUE	ENSG00000197021.9	endothelium and lymphocyte associated ASCH domain 2 [Source:HGNC Symbol;Acc:HGNC:17402]	protein_coding	EOLA2	X	541578	-0.382381069863576	-0.131867243457617	0.919374525902205
ENST00000370416.4	grey	TRUE	ENSG00000171116.7	heat shock transcription factor family, X-linked 1 [Source:HGNC Symbol;Acc:HGNC:29603]	protein_coding	HSFX1	X	100506164	0.132646585939995	0.123861967470604	0.46299543877661
ENST00000370441.8	green	TRUE	ENSG00000010404.18	iduronate 2-sulfatase [Source:HGNC Symbol;Acc:HGNC:5389]	protein_coding	IDS	X	3423	-0.559030048726869	-0.125369926857105	0.0275595814499306
ENST00000370459.8	brown	TRUE	ENSG00000154451.15	guanylate binding protein 5 [Source:HGNC Symbol;Acc:HGNC:19895]	protein_coding	GBP5	1	115362	0.0694921356469587	0.121243038829682	0.845527718567801
ENST00000370466.4	brown	TRUE	ENSG00000162645.13	guanylate binding protein 2 [Source:HGNC Symbol;Acc:HGNC:4183]	protein_coding	GBP2	1	2634	-0.132268233802802	-0.0150240099856946	0.364662193797247
ENST00000370473.5	brown	TRUE	ENSG00000117228.11	guanylate binding protein 1 [Source:HGNC Symbol;Acc:HGNC:4182]	protein_coding	GBP1	1	2633	0.137185087398851	0.0349593225609234	0.591219018082636
ENST00000370481.9	grey	TRUE	ENSG00000117226.12	guanylate binding protein 3 [Source:HGNC Symbol;Acc:HGNC:4184]	protein_coding	GBP3	1	2635	0.0874885456279959	0.0405243156208518	0.477457122449636
ENST00000370495.6	turquoise	TRUE	ENSG00000155287.12	solute carrier family 25 member 28 [Source:HGNC Symbol;Acc:HGNC:23472]	protein_coding	SLC25A28	10	81894	-0.400215072234259	-0.362724279705203	0.250069935181146
ENST00000370563.3	pink	TRUE	ENSG00000016602.9	chloride channel accessory 4 [Source:HGNC Symbol;Acc:HGNC:2018]	protein_coding	CLCA4	1	22802	0.275846906426552	-0.0798283586810759	0.266434941579695
ENST00000370565.5	black	TRUE	ENSG00000137975.8	chloride channel accessory 2 [Source:HGNC Symbol;Acc:HGNC:2016]	protein_coding	CLCA2	1	9635	0.13049160437648	0.0306890277682314	0.353285753680807
ENST00000370566.7	turquoise	TRUE	ENSG00000122417.16	outer dense fiber of sperm tails 2 like [Source:HGNC Symbol;Acc:HGNC:29225]	protein_coding	ODF2L	1	57489	-0.0168666095045846	0.00683137409886445	0.263496623527556
ENST00000370570.6	brown	TRUE	ENSG00000168216.13	LMBR1 domain containing 1 [Source:HGNC Symbol;Acc:HGNC:23038]	protein_coding	LMBRD1	6	55788	0.120266483691409	0.0135453272700935	0.525490744093686
ENST00000370611.4	turquoise	TRUE	ENSG00000171517.6	lysophosphatidic acid receptor 3 [Source:HGNC Symbol;Acc:HGNC:14298]	protein_coding	LPAR3	1	23566	0.350073250892998	-0.0790997043455619	0.791921773824046
ENST00000370613.7	grey	TRUE	ENSG00000155256.18	zinc finger FYVE-type containing 27 [Source:HGNC Symbol;Acc:HGNC:26559]	protein_coding	ZFYVE27	10	118813	0.0320397770005856	0.0361573778597169	0.592653099878417
ENST00000370651.7	grey	TRUE	ENSG00000285976.2	novel protein	protein_coding	NA	6	NA	-0.156001023741113	0.0851279513200897	0.689339320946331
ENST00000370674.3	grey	TRUE	ENSG00000022267.19	four and a half LIM domains 1 [Source:HGNC Symbol;Acc:HGNC:3702]	protein_coding	FHL1	X	2273	0.217770983658717	-0.0113327008820278	0.376686231455304
ENST00000370683.6	grey	TRUE	ENSG00000022267.19	four and a half LIM domains 1 [Source:HGNC Symbol;Acc:HGNC:3702]	protein_coding	FHL1	X	2273	0.202541670898617	-0.0328147571545042	0.173224490503507
ENST00000370695.8	turquoise	TRUE	ENSG00000198689.13	solute carrier family 9 member A6 [Source:HGNC Symbol;Acc:HGNC:11079]	protein_coding	SLC9A6	X	10479	0.151354711947761	-0.0751716626324342	0.386448349149957
ENST00000370747.9	brown	TRUE	ENSG00000137965.11	interferon induced protein 44 [Source:HGNC Symbol;Acc:HGNC:16938]	protein_coding	IFI44	1	10561	0.191267471436093	0.0134565312876162	0.385770492354049
ENST00000370751.10	brown	TRUE	ENSG00000137959.17	interferon induced protein 44 like [Source:HGNC Symbol;Acc:HGNC:17817]	protein_coding	IFI44L	1	10964	0.196815332240625	0.091610652670011	0.996527703674589
ENST00000370756.3	turquoise	TRUE	ENSG00000122420.10	prostaglandin F receptor [Source:HGNC Symbol;Acc:HGNC:9600]	protein_coding	PTGFR	1	5737	0.182015672964283	0.0690789868295726	0.292607832159167
ENST00000370758.5	turquoise	TRUE	ENSG00000122420.10	prostaglandin F receptor [Source:HGNC Symbol;Acc:HGNC:9600]	protein_coding	PTGFR	1	5737	0.174664393864736	0.00236579022268737	0.884378814980512
ENST00000370765.11	pink	TRUE	ENSG00000151914.22	dystonin [Source:HGNC Symbol;Acc:HGNC:1090]	protein_coding	DST	6	667	0.281877492218879	0.129050116882463	0.761284634040759
ENST00000370794.7	turquoise	TRUE	ENSG00000077254.14	ubiquitin specific peptidase 33 [Source:HGNC Symbol;Acc:HGNC:20059]	protein_coding	USP33	1	23032	0.309709317633392	-0.0114848344484483	0.578581461249115
ENST00000370818.8	grey	TRUE	ENSG00000147257.16	glypican 3 [Source:HGNC Symbol;Acc:HGNC:4451]	protein_coding	GPC3	X	2719	0.0528059998679461	0.024795055646561	0.984555855806827
ENST00000370826.3	turquoise	TRUE	ENSG00000137955.16	Rab geranylgeranyltransferase subunit beta [Source:HGNC Symbol;Acc:HGNC:9796]	protein_coding	RABGGTB	1	5876	0.156361514420507	-0.0225118033048039	0.762591725058998
ENST00000370841.9	grey	TRUE	ENSG00000117054.15	acyl-CoA dehydrogenase medium chain [Source:HGNC Symbol;Acc:HGNC:89]	protein_coding	ACADM	1	34	0.253151240567559	-0.00161318777817885	0.536438085595474
ENST00000370855.5	yellow	TRUE	ENSG00000137968.17	solute carrier family 44 member 5 [Source:HGNC Symbol;Acc:HGNC:28524]	protein_coding	SLC44A5	1	204962	0.580784496915975	0.0990565788350406	0.607790335184942
ENST00000370859.8	yellow	TRUE	ENSG00000137968.17	solute carrier family 44 member 5 [Source:HGNC Symbol;Acc:HGNC:28524]	protein_coding	SLC44A5	1	204962	0.4700190609658	0.0234010663228975	0.785092537134409
ENST00000370870.5	turquoise	TRUE	ENSG00000116791.14	crystallin zeta [Source:HGNC Symbol;Acc:HGNC:2419]	protein_coding	CRYZ	1	1429	0.281190661130807	-0.00203324189633239	0.852468533371933
ENST00000370886.9	grey	TRUE	ENSG00000171311.13	exosome component 1 [Source:HGNC Symbol;Acc:HGNC:17286]	protein_coding	EXOSC1	10	51013	-0.0736741885858191	-0.19441630331393	0.288169015747407
ENST00000370918.8	grey	TRUE	ENSG00000012660.14	ELOVL fatty acid elongase 5 [Source:HGNC Symbol;Acc:HGNC:21308]	protein_coding	ELOVL5	6	60481	0.109752385949766	0.0567107844537118	0.878719782872557
ENST00000370950.7	blue	TRUE	ENSG00000116754.14	serine and arginine rich splicing factor 11 [Source:HGNC Symbol;Acc:HGNC:10782]	protein_coding	SRSF11	1	9295	-0.349089053218556	-0.0474634957818619	NA
ENST00000370968.5	blue	TRUE	ENSG00000174156.15	glutathione S-transferase alpha 3 [Source:HGNC Symbol;Acc:HGNC:4628]	protein_coding	GSTA3	6	2940	0.215736521184962	0.0167374189088699	0.930284956333392
ENST00000370971.1	turquoise	TRUE	ENSG00000116729.14	Wnt ligand secretion mediator [Source:HGNC Symbol;Acc:HGNC:30238]	protein_coding	WLS	1	79971	0.178854531228405	0.0234270207864439	0.736583646425259
ENST00000370976.7	blue	TRUE	ENSG00000116729.14	Wnt ligand secretion mediator [Source:HGNC Symbol;Acc:HGNC:30238]	protein_coding	WLS	1	79971	-0.285568001507154	0.0814018427553257	0.911791223410231
ENST00000371001.6	yellow	TRUE	ENSG00000196074.13	synaptonemal complex protein 2 [Source:HGNC Symbol;Acc:HGNC:11490]	protein_coding	SYCP2	20	10388	0.485908526321907	0.152219666778825	0.286262165679321
ENST00000371023.7	turquoise	TRUE	ENSG00000152763.17	dynein axonemal intermediate chain 4 [Source:HGNC Symbol;Acc:HGNC:26252]	protein_coding	DNAI4	1	79819	0.0521428094888322	-0.0649777668671814	0.646135978177247
ENST00000371033.9	turquoise	TRUE	ENSG00000101166.16	PRELI domain containing 3B [Source:HGNC Symbol;Acc:HGNC:15892]	protein_coding	PRELID3B	20	51012	-0.103594209385369	-0.224180393850319	0.402568310521793
ENST00000371068.11	yellow	TRUE	ENSG00000096093.16	EF-hand domain containing 1 [Source:HGNC Symbol;Acc:HGNC:16406]	protein_coding	EFHC1	6	114327	0.734038408511638	0.211437379153887	0.167456027325888
ENST00000371085.8	grey	TRUE	ENSG00000087460.29	GNAS complex locus [Source:HGNC Symbol;Acc:HGNC:4392]	protein_coding	GNAS	20	2778	-0.0111914498076029	-0.0430954558744008	0.897428509748588
ENST00000371113.9	turquoise	TRUE	ENSG00000122126.18	OCRL inositol polyphosphate-5-phosphatase [Source:HGNC Symbol;Acc:HGNC:8108]	protein_coding	OCRL	X	4952	0.315790175825853	-0.0541632099610786	0.995425471808388
ENST00000371141.8	yellow	TRUE	ENSG00000124222.23	syntaxin 16 [Source:HGNC Symbol;Acc:HGNC:11431]	protein_coding	STX16	20	8675	0.872032939371807	0.27520362339401	0.0910231907781945
ENST00000371144.7	red	TRUE	ENSG00000101972.20	stromal antigen 2 [Source:HGNC Symbol;Acc:HGNC:11355]	protein_coding	STAG2	X	10735	0.219083122962862	-0.0591333676558366	NA
ENST00000371157.7	brown	TRUE	ENSG00000101972.20	stromal antigen 2 [Source:HGNC Symbol;Acc:HGNC:11355]	protein_coding	STAG2	X	10735	0.0683292032036225	-0.117442193915947	0.247979260536471
ENST00000371222.4	green	TRUE	ENSG00000177606.9	Jun proto-oncogene, AP-1 transcription factor subunit [Source:HGNC Symbol;Acc:HGNC:6204]	protein_coding	JUN	1	3725	-0.260803949184751	-0.0742472310383651	0.440082680715285
ENST00000371243.2	green	TRUE	ENSG00000153292.16	adhesion G protein-coupled receptor F1 [Source:HGNC Symbol;Acc:HGNC:18990]	protein_coding	ADGRF1	6	266977	-0.452694714022621	-0.153150613338843	NA
ENST00000371253.7	green	TRUE	ENSG00000153292.16	adhesion G protein-coupled receptor F1 [Source:HGNC Symbol;Acc:HGNC:18990]	protein_coding	ADGRF1	6	266977	-0.177642922872272	-0.0206554331660999	0.48149986216934
ENST00000371270.6	grey	TRUE	ENSG00000138115.15	cytochrome P450 family 2 subfamily C member 8 [Source:HGNC Symbol;Acc:HGNC:2622]	protein_coding	CYP2C8	10	1558	-0.00835772006341961	-0.0983082468040773	0.556310748551835
ENST00000371323.3	blue	TRUE	ENSG00000158290.19	cullin 4B [Source:HGNC Symbol;Acc:HGNC:2555]	protein_coding	CUL4B	X	8450	-0.292242933723292	-0.0263807892755246	0.853505971392001
ENST00000371347.10	yellow	TRUE	ENSG00000153291.16	solute carrier family 25 member 27 [Source:HGNC Symbol;Acc:HGNC:21065]	protein_coding	SLC25A27	6	9481	0.852384031441337	0.222229640289151	0.00937687569996172
ENST00000371377.3	yellow	TRUE	ENSG00000081870.12	intraflagellar transport 25 [Source:HGNC Symbol;Acc:HGNC:25019]	protein_coding	IFT25	1	51668	0.818860782075075	0.206122230603019	0.0344698110634623
ENST00000371399.5	blue	TRUE	ENSG00000058799.15	Yip1 domain family member 1 [Source:HGNC Symbol;Acc:HGNC:25231]	protein_coding	YIPF1	1	54432	-0.442880867795655	-0.0938432625586205	0.439597348556167
ENST00000371464.8	brown	TRUE	ENSG00000138207.15	retinol binding protein 4 [Source:HGNC Symbol;Acc:HGNC:9922]	protein_coding	RBP4	10	5950	0.0198031729319072	-0.0766127137043786	0.796065039478387
ENST00000371469.2	brown	TRUE	ENSG00000138207.15	retinol binding protein 4 [Source:HGNC Symbol;Acc:HGNC:9922]	protein_coding	RBP4	10	5950	0.0370122964169193	0.0237105738622883	0.961029386595943
ENST00000371471.7	turquoise	TRUE	ENSG00000171940.14	zinc finger protein 217 [Source:HGNC Symbol;Acc:HGNC:13009]	protein_coding	ZNF217	20	7764	0.380479083933241	-0.0165888463432785	0.924211550352362
ENST00000371506.7	green	TRUE	ENSG00000188833.10	ectonucleoside triphosphate diphosphohydrolase 8 [Source:HGNC Symbol;Acc:HGNC:24860]	protein_coding	ENTPD8	9	377841	-0.500922000559258	0.0495221672593368	0.345260747242662
ENST00000371581.9	blue	TRUE	ENSG00000119912.18	insulin degrading enzyme [Source:HGNC Symbol;Acc:HGNC:5381]	protein_coding	IDE	10	3416	-0.1611787464887	0.112113001152514	0.94070231890395
ENST00000371589.9	turquoise	TRUE	ENSG00000177239.16	mannosidase alpha class 1B member 1 [Source:HGNC Symbol;Acc:HGNC:6823]	protein_coding	MAN1B1	9	11253	-0.0188205676358145	-0.0208300743808099	0.931823301434258
ENST00000371600.7	green	TRUE	ENSG00000107281.10	neural proliferation, differentiation and control 1 [Source:HGNC Symbol;Acc:HGNC:7899]	protein_coding	NPDC1	9	56654	-0.0836102252663041	0.123928396738817	0.958093149103531
ENST00000371601.5	green	TRUE	ENSG00000107281.10	neural proliferation, differentiation and control 1 [Source:HGNC Symbol;Acc:HGNC:7899]	protein_coding	NPDC1	9	56654	-0.561990822389923	0.0181639935212306	0.243447856695995
ENST00000371625.8	brown	TRUE	ENSG00000107317.13	prostaglandin D2 synthase [Source:HGNC Symbol;Acc:HGNC:9592]	protein_coding	PTGDS	9	5730	0.116500461806409	-0.00815246303411	NA
ENST00000371698.3	brown	TRUE	ENSG00000172889.16	EGF like domain multiple 7 [Source:HGNC Symbol;Acc:HGNC:20594]	protein_coding	EGFL7	9	51162	-0.0410671859812344	-0.018703505374723	0.815628004210133
ENST00000371708.1	yellow	TRUE	ENSG00000112759.19	solute carrier family 29 member 1 (Augustine blood group) [Source:HGNC Symbol;Acc:HGNC:11003]	protein_coding	SLC29A1	6	2030	0.569994692663564	0.182974378936839	0.20434417311452
ENST00000371713.6	black	TRUE	ENSG00000112759.19	solute carrier family 29 member 1 (Augustine blood group) [Source:HGNC Symbol;Acc:HGNC:11003]	protein_coding	SLC29A1	6	2030	0.550541537461089	0.111702997884543	0.630358608410528
ENST00000371752.5	turquoise	TRUE	ENSG00000124201.15	zinc finger NFX1-type containing 1 [Source:HGNC Symbol;Acc:HGNC:29271]	protein_coding	ZNFX1	20	57169	0.149916755282046	0.131930692137769	0.942999657885522
ENST00000371755.9	blue	TRUE	ENSG00000112759.19	solute carrier family 29 member 1 (Augustine blood group) [Source:HGNC Symbol;Acc:HGNC:11003]	protein_coding	SLC29A1	6	2030	-0.321171485974748	-0.102001493788489	0.406609985295939
ENST00000371804.4	brown	TRUE	ENSG00000185745.10	interferon induced protein with tetratricopeptide repeats 1 [Source:HGNC Symbol;Acc:HGNC:5407]	protein_coding	IFIT1	10	3434	0.242721261007376	0.0276554197752782	0.701369278772465
ENST00000371811.4	brown	TRUE	ENSG00000119917.15	interferon induced protein with tetratricopeptide repeats 3 [Source:HGNC Symbol;Acc:HGNC:5411]	protein_coding	IFIT3	10	3437	0.119844457833187	0.0497063006470045	0.546615865372871
ENST00000371818.9	brown	TRUE	ENSG00000119917.15	interferon induced protein with tetratricopeptide repeats 3 [Source:HGNC Symbol;Acc:HGNC:5411]	protein_coding	IFIT3	10	3437	-0.0312785208213936	-0.064252176569701	0.957722295924744
ENST00000371826.4	brown	TRUE	ENSG00000119922.11	interferon induced protein with tetratricopeptide repeats 2 [Source:HGNC Symbol;Acc:HGNC:5409]	protein_coding	IFIT2	10	3433	0.0647115084826752	0.0018489934023312	NA
ENST00000371838.5	turquoise	TRUE	ENSG00000186094.18	AGBL carboxypeptidase 4 [Source:HGNC Symbol;Acc:HGNC:25892]	protein_coding	AGBL4	1	84871	0.194219254249839	0.078817404838664	0.410293210323398
ENST00000371841.1	red	TRUE	ENSG00000132122.12	spermatogenesis associated 6 [Source:HGNC Symbol;Acc:HGNC:18309]	protein_coding	SPATA6	1	54558	-0.0351492619692868	-0.02680368532342	0.886763325746269
ENST00000371843.7	turquoise	TRUE	ENSG00000132122.12	spermatogenesis associated 6 [Source:HGNC Symbol;Acc:HGNC:18309]	protein_coding	SPATA6	1	54558	0.472242601214198	0.0336062967150407	0.722450295567393
ENST00000371852.4	green	TRUE	ENSG00000138135.7	cholesterol 25-hydroxylase [Source:HGNC Symbol;Acc:HGNC:1907]	protein_coding	CH25H	10	9023	-0.0821579411761032	0.00227561347650934	0.831090278656503
ENST00000371893.6	blue	TRUE	ENSG00000137216.19	transmembrane protein 63B [Source:HGNC Symbol;Acc:HGNC:17735]	protein_coding	TMEM63B	6	55362	0.00224122021705401	0.115467008836618	0.853808303310724
ENST00000371901.4	black	TRUE	ENSG00000186377.8	cytochrome P450 family 4 subfamily X member 1 [Source:HGNC Symbol;Acc:HGNC:20244]	protein_coding	CYP4X1	1	260293	0.502084544845436	0.056570839823683	0.839377537708802
ENST00000371917.5	turquoise	TRUE	ENSG00000124198.10	ADP ribosylation factor guanine nucleotide exchange factor 2 [Source:HGNC Symbol;Acc:HGNC:15853]	protein_coding	ARFGEF2	20	10564	0.335142662449163	-0.0275820489434216	0.894283315101334
ENST00000371919.8	turquoise	TRUE	ENSG00000142973.16	cytochrome P450 family 4 subfamily B member 1 [Source:HGNC Symbol;Acc:HGNC:2644]	protein_coding	CYP4B1	1	1580	0.436599943285228	-0.0885815565623706	0.91200294632006
ENST00000371923.9	yellow	TRUE	ENSG00000142973.16	cytochrome P450 family 4 subfamily B member 1 [Source:HGNC Symbol;Acc:HGNC:2644]	protein_coding	CYP4B1	1	1580	0.374586422357636	-0.187172945910774	0.952770353592009
ENST00000371933.8	turquoise	TRUE	ENSG00000159658.15	EF-hand calcium binding domain 14 [Source:HGNC Symbol;Acc:HGNC:29051]	protein_coding	EFCAB14	1	9813	0.330320906252945	0.00260860772263793	0.812043427737753
ENST00000371941.4	brown	TRUE	ENSG00000124126.14	phosphatidylinositol-3,4,5-trisphosphate dependent Rac exchange factor 1 [Source:HGNC Symbol;Acc:HGNC:32594]	protein_coding	PREX1	20	57580	0.40001931270454	0.0228474125743181	0.909680993307028
ENST00000371953.8	blue	TRUE	ENSG00000171862.15	phosphatase and tensin homolog [Source:HGNC Symbol;Acc:HGNC:9588]	protein_coding	PTEN	10	5728	-0.184057360565978	-0.0201918957471378	0.813166746779426
ENST00000371984.8	turquoise	TRUE	ENSG00000085998.15	protein O-linked mannose N-acetylglucosaminyltransferase 1 (beta 1,2-) [Source:HGNC Symbol;Acc:HGNC:19139]	protein_coding	POMGNT1	1	55624	-0.149357305047615	-0.122153591959352	NA
ENST00000372006.5	blue	TRUE	ENSG00000117461.15	phosphoinositide-3-kinase regulatory subunit 3 [Source:HGNC Symbol;Acc:HGNC:8981]	protein_coding	PIK3R3	1	8503	-0.154941836099445	0.0261568681927771	0.773169421675121
ENST00000372017.4	pink	TRUE	ENSG00000173267.14	synuclein gamma [Source:HGNC Symbol;Acc:HGNC:11141]	protein_coding	SNCG	10	6623	0.0499572511021255	0.0302965928846847	0.706317617306495
ENST00000372050.8	brown	TRUE	ENSG00000160271.16	ral guanine nucleotide dissociation stimulator [Source:HGNC Symbol;Acc:HGNC:9842]	protein_coding	RALGDS	9	5900	-0.0455965493855554	-0.133936504309863	0.545122593823614
ENST00000372062.8	yellow	TRUE	ENSG00000160271.16	ral guanine nucleotide dissociation stimulator [Source:HGNC Symbol;Acc:HGNC:9842]	protein_coding	RALGDS	9	5900	0.636599037290542	0.144898754743567	0.316709814440277
ENST00000372067.8	pink	TRUE	ENSG00000112715.26	vascular endothelial growth factor A [Source:HGNC Symbol;Acc:HGNC:12680]	protein_coding	VEGFA	6	7422	0.0623725630258341	0.0539424104676837	0.147341273563594
ENST00000372077.8	pink	TRUE	ENSG00000112715.26	vascular endothelial growth factor A [Source:HGNC Symbol;Acc:HGNC:12680]	protein_coding	VEGFA	6	7422	-0.229380413738294	-0.286368974159955	0.834066708167779
ENST00000372080.8	green	TRUE	ENSG00000170835.17	carboxyl ester lipase [Source:HGNC Symbol;Acc:HGNC:1848]	protein_coding	CEL	9	1056	-0.0276308128707255	-0.115374911767567	0.989730972827269
ENST00000372188.5	red	TRUE	ENSG00000122378.14	peroxiredoxin like 2A [Source:HGNC Symbol;Acc:HGNC:28651]	protein_coding	PRXL2A	10	84293	0.21391333604557	0.0821868025313393	0.409907649783743
ENST00000372189.7	brown	TRUE	ENSG00000107263.19	Rap guanine nucleotide exchange factor 1 [Source:HGNC Symbol;Acc:HGNC:4568]	protein_coding	RAPGEF1	9	2889	0.175800063334805	0.0362146711286601	0.811115095230496
ENST00000372195.5	turquoise	TRUE	ENSG00000107263.19	Rap guanine nucleotide exchange factor 1 [Source:HGNC Symbol;Acc:HGNC:4568]	protein_coding	RAPGEF1	9	2889	0.40921248501041	-0.130070337290155	0.608968726416317
ENST00000372207.4	yellow	TRUE	ENSG00000142959.5	bestrophin 4 [Source:HGNC Symbol;Acc:HGNC:17106]	protein_coding	BEST4	1	266675	0.596566372198635	0.197558567089767	0.0493046740989362
ENST00000372210.7	grey	TRUE	ENSG00000130717.13	uridine-cytidine kinase 1 [Source:HGNC Symbol;Acc:HGNC:14859]	protein_coding	UCK1	9	83549	-0.102880223268274	0.0452861315360769	0.812168848196944
ENST00000372213.8	yellow	TRUE	ENSG00000151224.13	methionine adenosyltransferase 1A [Source:HGNC Symbol;Acc:HGNC:6903]	protein_coding	MAT1A	10	4143	0.861234417381025	0.279729419027836	0.00722920708676142
ENST00000372259.9	blue	TRUE	ENSG00000117419.16	ERI1 exoribonuclease family member 3 [Source:HGNC Symbol;Acc:HGNC:17276]	protein_coding	ERI3	1	79033	-0.193807170353668	0.103176094591152	0.963134831095741
ENST00000372275.5	turquoise	TRUE	ENSG00000133678.14	transmembrane protein 254 [Source:HGNC Symbol;Acc:HGNC:25804]	protein_coding	TMEM254	10	80195	0.152920737460689	0.194777158891815	0.963164869899309
ENST00000372277.7	grey	TRUE	ENSG00000133678.14	transmembrane protein 254 [Source:HGNC Symbol;Acc:HGNC:25804]	protein_coding	TMEM254	10	80195	0.00388231154494488	0.142348728878431	NA
ENST00000372292.8	brown	TRUE	ENSG00000133661.17	surfactant protein D [Source:HGNC Symbol;Acc:HGNC:10803]	protein_coding	SFTPD	10	6441	0.0822246753353961	0.0274075862628802	0.973798322313693
ENST00000372324.6	turquoise	TRUE	ENSG00000117411.18	beta-1,4-galactosyltransferase 2 [Source:HGNC Symbol;Acc:HGNC:925]	protein_coding	B4GALT2	1	8704	-0.281191676645745	-0.0888991667565282	0.471141930526591
ENST00000372325.7	brown	TRUE	ENSG00000185303.17	surfactant protein A2 [Source:HGNC Symbol;Acc:HGNC:10799]	protein_coding	SFTPA2	10	729238	0.0307973502223437	0.0702759922579884	0.898019640296392
ENST00000372330.3	brown	TRUE	ENSG00000100985.7	matrix metallopeptidase 9 [Source:HGNC Symbol;Acc:HGNC:7176]	protein_coding	MMP9	20	4318	-0.0143636463770052	-0.00522021670437597	0.481152186296716
ENST00000372359.10	green	TRUE	ENSG00000117407.17	artemin [Source:HGNC Symbol;Acc:HGNC:727]	protein_coding	ARTN	1	9048	-0.301686052780722	-0.0721877218106792	0.720113502712218
ENST00000372360.9	green	TRUE	ENSG00000138326.21	ribosomal protein S24 [Source:HGNC Symbol;Acc:HGNC:10411]	protein_coding	RPS24	10	6229	-0.521231953303347	-0.134854504344648	0.0138698924930606
ENST00000372393.7	turquoise	TRUE	ENSG00000130707.18	argininosuccinate synthase 1 [Source:HGNC Symbol;Acc:HGNC:758]	protein_coding	ASS1	9	445	-0.0827179429815948	-0.128571965647913	0.0572891322529084
ENST00000372407.4	blue	TRUE	ENSG00000142949.17	protein tyrosine phosphatase receptor type F [Source:HGNC Symbol;Acc:HGNC:9670]	protein_coding	PTPRF	1	5792	-0.203125942591729	0.0482442479837141	0.814056028513776
ENST00000372418.4	turquoise	TRUE	ENSG00000147224.13	phosphoribosyl pyrophosphate synthetase 1 [Source:HGNC Symbol;Acc:HGNC:9462]	protein_coding	PRPS1	X	5631	0.0990150606536194	-0.187239192519087	0.774106784736243
ENST00000372420.5	blue	TRUE	ENSG00000100979.15	phospholipid transfer protein [Source:HGNC Symbol;Acc:HGNC:9093]	protein_coding	PLTP	20	5360	-0.176173890324274	-0.0441141956944612	0.935447526420237
ENST00000372430.9	blue	TRUE	ENSG00000178922.18	hydroxypyruvate isomerase (putative) [Source:HGNC Symbol;Acc:HGNC:26948]	protein_coding	HYI	1	81888	0.0512159002425131	0.0825162247376098	0.797418792777757
ENST00000372431.8	turquoise	TRUE	ENSG00000100979.15	phospholipid transfer protein [Source:HGNC Symbol;Acc:HGNC:9093]	protein_coding	PLTP	20	5360	0.189904341064222	-0.0951903760448145	0.589373055197827
ENST00000372432.5	red	TRUE	ENSG00000178922.18	hydroxypyruvate isomerase (putative) [Source:HGNC Symbol;Acc:HGNC:26948]	protein_coding	HYI	1	81888	-0.22993192986951	-0.15557683031514	0.474498797485594
ENST00000372469.6	grey	TRUE	ENSG00000167157.11	paired related homeobox 2 [Source:HGNC Symbol;Acc:HGNC:21338]	protein_coding	PRRX2	9	51450	0.127747136349812	0.199007097464725	0.0544549493742399
ENST00000372488.8	pink	TRUE	ENSG00000171462.15	delta like non-canonical Notch ligand 2 [Source:HGNC Symbol;Acc:HGNC:21113]	protein_coding	DLK2	6	65989	0.136942791273811	0.0504105116788758	0.645438910117727
ENST00000372506.5	grey	TRUE	ENSG00000164011.18	zinc finger protein 691 [Source:HGNC Symbol;Acc:HGNC:28028]	protein_coding	ZNF691	1	51058	0.000948190381735013	-0.165656210461236	0.846728032059512
ENST00000372514.7	blue	TRUE	ENSG00000164010.15	erythroblast membrane associated protein (Scianna blood group) [Source:HGNC Symbol;Acc:HGNC:15743]	protein_coding	ERMAP	1	114625	0.213301175132774	-0.0164748591189588	0.686560414731868
ENST00000372522.5	blue	TRUE	ENSG00000177868.12	small vasohibin binding protein [Source:HGNC Symbol;Acc:HGNC:29204]	protein_coding	SVBP	1	374969	-0.26324676084341	0.0534475107015861	NA
ENST00000372541.1	turquoise	TRUE	ENSG00000124104.19	sorting nexin family member 21 [Source:HGNC Symbol;Acc:HGNC:16154]	protein_coding	SNX21	20	90203	0.280655190658362	-0.00270833583041831	0.899600370074305
ENST00000372548.9	turquoise	TRUE	ENSG00000147231.14	RPA1 related single stranded DNA binding protein, X-linked [Source:HGNC Symbol;Acc:HGNC:25486]	protein_coding	RADX	X	55086	0.446690889096066	0.0602972847932454	0.964879828404422
ENST00000372554.8	grey	TRUE	ENSG00000148341.18	SH3 domain containing GRB2 like, endophilin B2 [Source:HGNC Symbol;Acc:HGNC:10834]	protein_coding	SH3GLB2	9	56904	-0.619441087616135	-0.181417694620809	0.00178321703088568
ENST00000372599.7	green	TRUE	ENSG00000136802.12	leucine rich repeat containing 8 VRAC subunit A [Source:HGNC Symbol;Acc:HGNC:19027]	protein_coding	LRRC8A	9	56262	-0.224901901313676	0.0106251603741018	0.742833063685296
ENST00000372634.1	grey	TRUE	ENSG00000166681.14	brain expressed X-linked 3 [Source:HGNC Symbol;Acc:HGNC:13388]	protein_coding	BEX3	X	27018	0.0380243550041251	0.0349841584389464	0.632216632380546
ENST00000372651.5	turquoise	TRUE	ENSG00000066136.21	nuclear transcription factor Y subunit gamma [Source:HGNC Symbol;Acc:HGNC:7806]	protein_coding	NFYC	1	4802	0.191548325041556	-0.0761848914164414	0.973052272786746
ENST00000372670.8	yellow	TRUE	ENSG00000243543.10	WAP four-disulfide core domain 6 [Source:HGNC Symbol;Acc:HGNC:16164]	protein_coding	WFDC6	20	140870	0.452175153955066	0.0634820728125271	0.885674464204183
ENST00000372686.6	turquoise	TRUE	ENSG00000119335.18	SET nuclear proto-oncogene [Source:HGNC Symbol;Acc:HGNC:10760]	protein_coding	SET	9	6418	0.317195663265515	-0.119026593990678	0.598674346520584
ENST00000372691.3	grey	TRUE	ENSG00000102409.10	brain expressed X-linked 4 [Source:HGNC Symbol;Acc:HGNC:25475]	protein_coding	BEX4	X	56271	0.0717752671597047	-0.0142701063887753	0.917613062978403
ENST00000372710.5	yellow	TRUE	ENSG00000244274.9	dysbindin domain containing 2 [Source:HGNC Symbol;Acc:HGNC:15881]	protein_coding	DBNDD2	20	55861	0.717942424695574	0.242696121441629	0.12144021314741
ENST00000372731.8	turquoise	TRUE	ENSG00000197694.19	spectrin alpha, non-erythrocytic 1 [Source:HGNC Symbol;Acc:HGNC:11273]	protein_coding	SPTAN1	9	6709	0.723083347007577	0.117021439777348	0.197844050528286
ENST00000372745.1	turquoise	TRUE	ENSG00000185009.13	adaptor related protein complex 3 subunit mu 1 [Source:HGNC Symbol;Acc:HGNC:569]	protein_coding	AP3M1	10	26985	0.292733760786422	0.00905159165196833	0.803823675193836
ENST00000372748.8	black	TRUE	ENSG00000049089.15	collagen type IX alpha 2 chain [Source:HGNC Symbol;Acc:HGNC:2218]	protein_coding	COL9A2	1	1298	0.550974434621313	0.102774283868739	0.810456731164537
ENST00000372764.4	brown	TRUE	ENSG00000122861.16	plasminogen activator, urokinase [Source:HGNC Symbol;Acc:HGNC:9052]	protein_coding	PLAU	10	5328	-0.140036608914464	-0.0944708563368549	0.329204538008747
ENST00000372807.10	turquoise	TRUE	ENSG00000136811.17	outer dense fiber of sperm tails 2 [Source:HGNC Symbol;Acc:HGNC:8114]	protein_coding	ODF2	9	4957	0.187697820410846	-0.0314712678972688	0.996358317765059
ENST00000372811.10	green	TRUE	ENSG00000168389.18	MFSD2 lysolipid transporter A, lysophospholipid [Source:HGNC Symbol;Acc:HGNC:25897]	protein_coding	MFSD2A	1	84879	-0.188293280637703	-0.0580928727281179	0.220849654258946
ENST00000372818.5	grey	TRUE	ENSG00000043514.17	tRNA isopentenyltransferase 1 [Source:HGNC Symbol;Acc:HGNC:20286]	protein_coding	TRIT1	1	54802	0.0910800823175049	0.0803800738444625	0.295369150913844
ENST00000372835.9	green	TRUE	ENSG00000084072.17	peptidylprolyl isomerase E [Source:HGNC Symbol;Acc:HGNC:9258]	protein_coding	PPIE	1	10450	-0.234676194379828	0.0263221147882493	0.558807287088492
ENST00000372857.7	turquoise	TRUE	ENSG00000090621.15	poly(A) binding protein cytoplasmic 4 [Source:HGNC Symbol;Acc:HGNC:8557]	protein_coding	PABPC4	1	8761	0.296424319875647	-0.00460537692818694	NA
ENST00000372875.3	yellow	TRUE	ENSG00000167113.11	coenzyme Q4 [Source:HGNC Symbol;Acc:HGNC:19693]	protein_coding	COQ4	9	51117	0.963624527796584	0.28286502007926	0.00718976107930573
ENST00000372984.8	turquoise	TRUE	ENSG00000174574.16	akirin 1 [Source:HGNC Symbol;Acc:HGNC:25744]	protein_coding	AKIRIN1	1	79647	0.33744585249062	-0.0179243163591677	0.927919222219416
ENST00000372988.8	turquoise	TRUE	ENSG00000112576.13	cyclin D3 [Source:HGNC Symbol;Acc:HGNC:1585]	protein_coding	CCND3	6	896	-0.0390342775379993	-0.11056838286434	0.898521142029336
ENST00000373004.5	green	TRUE	ENSG00000102359.9	sushi repeat containing protein X-linked 2 [Source:HGNC Symbol;Acc:HGNC:30668]	protein_coding	SRPX2	X	27286	-0.0263269596502486	0.038203263100032	0.782202620103686
ENST00000373025.7	brown	TRUE	ENSG00000096088.16	progastricsin [Source:HGNC Symbol;Acc:HGNC:8890]	protein_coding	PGC	6	5225	0.0593740167186285	-0.0623088563912732	NA
ENST00000373073.8	turquoise	TRUE	ENSG00000163875.16	MYST/Esa1 associated factor 6 [Source:HGNC Symbol;Acc:HGNC:25674]	protein_coding	MEAF6	1	64769	0.174548717130681	-0.106340299107759	0.942385085389937
ENST00000373106.6	brown	TRUE	ENSG00000119535.20	colony stimulating factor 3 receptor [Source:HGNC Symbol;Acc:HGNC:2439]	protein_coding	CSF3R	1	1441	-0.0514927173522872	-0.11286837917965	0.148301809992152
[truncated: 6,372 more rows]
