# Supplementary material for: Transcript-Level Biomarkers of Early Lung Carcinogenesis in Bronchial Lesions
Source: Cancers (Basel). 2024 Jun 18;16(12):2260. doi: 10.3390/cancers16122260 (PMC11202239; doi:10.3390/cancers16122260)
Supplement: Supplementary file 1 [file cancers-16-02260-s001.zip › Table S4 WGCNA on 1870 genes.xlsx]

## Sheet: Table S4 WGCNA on 1870 genes
ENSG	module_membership	is_good	descr	gene	ENTREZID
ENSG00000000938.13	turquoise	TRUE	FGR proto-oncogene, Src family tyrosine kinase [Source:HGNC Symbol;Acc:HGNC:3697]	FGR	2268
ENSG00000000971.17	black	TRUE	complement factor H [Source:HGNC Symbol;Acc:HGNC:4883]	CFH	3075
ENSG00000002549.13	black	TRUE	leucine aminopeptidase 3 [Source:HGNC Symbol;Acc:HGNC:18449]	LAP3	51056
ENSG00000002933.9	magenta	TRUE	transmembrane protein 176A [Source:HGNC Symbol;Acc:HGNC:24930]	TMEM176A	55365
ENSG00000003436.16	turquoise	TRUE	tissue factor pathway inhibitor [Source:HGNC Symbol;Acc:HGNC:11760]	TFPI	7035
ENSG00000004399.13	turquoise	TRUE	plexin D1 [Source:HGNC Symbol;Acc:HGNC:9107]	PLXND1	23129
ENSG00000004777.19	red	TRUE	Rho GTPase activating protein 33 [Source:HGNC Symbol;Acc:HGNC:23085]	ARHGAP33	115703
ENSG00000004799.8	blue	TRUE	pyruvate dehydrogenase kinase 4 [Source:HGNC Symbol;Acc:HGNC:8812]	PDK4	5166
ENSG00000004809.14	grey	TRUE	solute carrier family 22 member 16 [Source:HGNC Symbol;Acc:HGNC:20302]	SLC22A16	85413
ENSG00000005059.16	black	TRUE	mitochondrial calcium uniporter dominant negative subunit beta [Source:HGNC Symbol;Acc:HGNC:26076]	MCUB	55013
ENSG00000005243.10	brown	TRUE	COPI coat complex subunit zeta 2 [Source:HGNC Symbol;Acc:HGNC:19356]	COPZ2	51226
ENSG00000005844.19	turquoise	TRUE	integrin subunit alpha L [Source:HGNC Symbol;Acc:HGNC:6148]	ITGAL	3683
ENSG00000006016.12	brown	TRUE	cytokine receptor like factor 1 [Source:HGNC Symbol;Acc:HGNC:2364]	CRLF1	9244
ENSG00000006210.7	magenta	TRUE	C-X3-C motif chemokine ligand 1 [Source:HGNC Symbol;Acc:HGNC:10647]	CX3CL1	6376
ENSG00000006459.11	yellow	TRUE	lysine demethylase 7A [Source:HGNC Symbol;Acc:HGNC:22224]	KDM7A	80853
ENSG00000006606.9	grey	TRUE	C-C motif chemokine ligand 26 [Source:HGNC Symbol;Acc:HGNC:10625]	CCL26	10344
ENSG00000006611.17	blue	TRUE	USH1 protein network component harmonin [Source:HGNC Symbol;Acc:HGNC:12597]	USH1C	10083
ENSG00000007038.11	turquoise	TRUE	serine protease 21 [Source:HGNC Symbol;Acc:HGNC:9485]	PRSS21	10942
ENSG00000007062.12	blue	TRUE	prominin 1 [Source:HGNC Symbol;Acc:HGNC:9454]	PROM1	8842
ENSG00000007129.18	turquoise	TRUE	CEA cell adhesion molecule 21 [Source:HGNC Symbol;Acc:HGNC:28834]	CEACAM21	90273
ENSG00000007171.19	grey	TRUE	nitric oxide synthase 2 [Source:HGNC Symbol;Acc:HGNC:7873]	NOS2	4843
ENSG00000007216.16	blue	TRUE	solute carrier family 13 member 2 [Source:HGNC Symbol;Acc:HGNC:10917]	SLC13A2	9058
ENSG00000007237.19	blue	TRUE	growth arrest specific 7 [Source:HGNC Symbol;Acc:HGNC:4169]	GAS7	8522
ENSG00000007341.19	grey	TRUE	suppression of tumorigenicity 7 like [Source:HGNC Symbol;Acc:HGNC:18441]	ST7L	54879
ENSG00000007933.13	blue	TRUE	flavin containing dimethylaniline monoxygenase 3 [Source:HGNC Symbol;Acc:HGNC:3771]	FMO3	2328
ENSG00000008226.20	red	TRUE	DLEC1 cilia and flagella associated protein [Source:HGNC Symbol;Acc:HGNC:2899]	DLEC1	9940
ENSG00000008517.19	black	TRUE	interleukin 32 [Source:HGNC Symbol;Acc:HGNC:16830]	IL32	9235
ENSG00000009413.17	blue	TRUE	REV3 like, DNA directed polymerase zeta catalytic subunit [Source:HGNC Symbol;Acc:HGNC:9968]	REV3L	5980
ENSG00000010030.14	black	TRUE	ETS variant transcription factor 7 [Source:HGNC Symbol;Acc:HGNC:18160]	ETV7	51513
ENSG00000010282.15	red	TRUE	hedgehog acyltransferase like [Source:HGNC Symbol;Acc:HGNC:13242]	HHATL	57467
ENSG00000010310.9	red	TRUE	gastric inhibitory polypeptide receptor [Source:HGNC Symbol;Acc:HGNC:4271]	GIPR	2696
ENSG00000010327.10	brown	TRUE	stabilin 1 [Source:HGNC Symbol;Acc:HGNC:18628]	STAB1	23166
ENSG00000010379.16	blue	TRUE	solute carrier family 6 member 13 [Source:HGNC Symbol;Acc:HGNC:11046]	SLC6A13	6540
ENSG00000010671.18	turquoise	TRUE	Bruton tyrosine kinase [Source:HGNC Symbol;Acc:HGNC:1133]	BTK	695
ENSG00000011052.21	brown	TRUE	NME1-NME2 readthrough [Source:HGNC Symbol;Acc:HGNC:33531]	NME1-NME2	654364
ENSG00000011422.12	turquoise	TRUE	plasminogen activator, urokinase receptor [Source:HGNC Symbol;Acc:HGNC:9053]	PLAUR	5329
ENSG00000011426.11	yellow	TRUE	anillin, actin binding protein [Source:HGNC Symbol;Acc:HGNC:14082]	ANLN	54443
ENSG00000011465.18	turquoise	TRUE	decorin [Source:HGNC Symbol;Acc:HGNC:2705]	DCN	1634
ENSG00000011600.12	turquoise	TRUE	transmembrane immune signaling adaptor TYROBP [Source:HGNC Symbol;Acc:HGNC:12449]	TYROBP	7305
ENSG00000012171.20	brown	TRUE	semaphorin 3B [Source:HGNC Symbol;Acc:HGNC:10724]	SEMA3B	7869
ENSG00000012223.13	blue	TRUE	lactotransferrin [Source:HGNC Symbol;Acc:HGNC:6720]	LTF	4057
ENSG00000012779.12	turquoise	TRUE	arachidonate 5-lipoxygenase [Source:HGNC Symbol;Acc:HGNC:435]	ALOX5	240
ENSG00000012817.16	grey	TRUE	lysine demethylase 5D [Source:HGNC Symbol;Acc:HGNC:11115]	KDM5D	8284
ENSG00000013573.17	grey	TRUE	DEAD/H-box helicase 11 [Source:HGNC Symbol;Acc:HGNC:2736]	DDX11	1663
ENSG00000013588.9	pink	TRUE	G protein-coupled receptor class C group 5 member A [Source:HGNC Symbol;Acc:HGNC:9836]	GPRC5A	9052
ENSG00000015285.12	turquoise	TRUE	WASP actin nucleation promoting factor [Source:HGNC Symbol;Acc:HGNC:12731]	WAS	7454
ENSG00000015568.13	blue	TRUE	RANBP2 like and GRIP domain containing 5 [Source:HGNC Symbol;Acc:HGNC:32418]	RGPD5	84220
ENSG00000016490.16	grey	TRUE	chloride channel accessory 1 [Source:HGNC Symbol;Acc:HGNC:2015]	CLCA1	1179
ENSG00000016602.9	pink	TRUE	chloride channel accessory 4 [Source:HGNC Symbol;Acc:HGNC:2018]	CLCA4	22802
ENSG00000018280.17	turquoise	TRUE	solute carrier family 11 member 1 [Source:HGNC Symbol;Acc:HGNC:10907]	SLC11A1	6556
ENSG00000019102.12	brown	TRUE	V-set and immunoglobulin domain containing 2 [Source:HGNC Symbol;Acc:HGNC:17149]	VSIG2	23584
ENSG00000019169.11	turquoise	TRUE	macrophage receptor with collagenous structure [Source:HGNC Symbol;Acc:HGNC:6895]	MARCO	8685
ENSG00000019186.10	grey	TRUE	cytochrome P450 family 24 subfamily A member 1 [Source:HGNC Symbol;Acc:HGNC:2602]	CYP24A1	1591
ENSG00000019549.13	pink	TRUE	snail family transcriptional repressor 2 [Source:HGNC Symbol;Acc:HGNC:11094]	SNAI2	6591
ENSG00000019582.17	turquoise	TRUE	CD74 molecule [Source:HGNC Symbol;Acc:HGNC:1697]	CD74	972
ENSG00000021852.14	turquoise	TRUE	complement C8 beta chain [Source:HGNC Symbol;Acc:HGNC:1353]	C8B	732
ENSG00000022267.19	turquoise	TRUE	four and a half LIM domains 1 [Source:HGNC Symbol;Acc:HGNC:3702]	FHL1	2273
ENSG00000022556.16	grey	TRUE	NLR family pyrin domain containing 2 [Source:HGNC Symbol;Acc:HGNC:22948]	NLRP2	55655
ENSG00000023445.17	magenta	TRUE	baculoviral IAP repeat containing 3 [Source:HGNC Symbol;Acc:HGNC:591]	BIRC3	330
ENSG00000023902.14	turquoise	TRUE	pleckstrin homology domain containing O1 [Source:HGNC Symbol;Acc:HGNC:24310]	PLEKHO1	51177
ENSG00000023909.10	green	TRUE	glutamate-cysteine ligase modifier subunit [Source:HGNC Symbol;Acc:HGNC:4312]	GCLM	2730
ENSG00000025423.11	turquoise	TRUE	hydroxysteroid 17-beta dehydrogenase 6 [Source:HGNC Symbol;Acc:HGNC:23316]	HSD17B6	8630
ENSG00000025708.14	turquoise	TRUE	thymidine phosphorylase [Source:HGNC Symbol;Acc:HGNC:3148]	TYMP	1890
ENSG00000026025.16	turquoise	TRUE	vimentin [Source:HGNC Symbol;Acc:HGNC:12692]	VIM	7431
ENSG00000026103.25	yellow	TRUE	Fas cell surface death receptor [Source:HGNC Symbol;Acc:HGNC:11920]	FAS	355
ENSG00000026508.21	turquoise	TRUE	CD44 molecule (Indian blood group) [Source:HGNC Symbol;Acc:HGNC:1681]	CD44	960
ENSG00000026652.15	red	TRUE	1-acylglycerol-3-phosphate O-acyltransferase 4 [Source:HGNC Symbol;Acc:HGNC:20885]	AGPAT4	56895
ENSG00000026751.17	turquoise	TRUE	SLAM family member 7 [Source:HGNC Symbol;Acc:HGNC:21394]	SLAMF7	57823
ENSG00000028137.19	turquoise	TRUE	TNF receptor superfamily member 1B [Source:HGNC Symbol;Acc:HGNC:11917]	TNFRSF1B	7133
ENSG00000030582.19	turquoise	TRUE	granulin precursor [Source:HGNC Symbol;Acc:HGNC:4601]	GRN	2896
ENSG00000038945.15	turquoise	TRUE	macrophage scavenger receptor 1 [Source:HGNC Symbol;Acc:HGNC:7376]	MSR1	4481
ENSG00000039139.11	blue	TRUE	dynein axonemal heavy chain 5 [Source:HGNC Symbol;Acc:HGNC:2950]	DNAH5	1767
ENSG00000039319.17	yellow	TRUE	zinc finger FYVE-type containing 16 [Source:HGNC Symbol;Acc:HGNC:20756]	ZFYVE16	9765
ENSG00000039537.16	blue	TRUE	complement C6 [Source:HGNC Symbol;Acc:HGNC:1339]	C6	729
ENSG00000041982.17	pink	TRUE	tenascin C [Source:HGNC Symbol;Acc:HGNC:5318]	TNC	3371
ENSG00000042062.13	blue	TRUE	RIPOR family member 3 [Source:HGNC Symbol;Acc:HGNC:16168]	RIPOR3	140876
ENSG00000042429.12	yellow	TRUE	mediator complex subunit 17 [Source:HGNC Symbol;Acc:HGNC:2375]	MED17	9440
ENSG00000042493.16	turquoise	TRUE	capping actin protein, gelsolin like [Source:HGNC Symbol;Acc:HGNC:1474]	CAPG	822
ENSG00000043462.13	turquoise	TRUE	lymphocyte cytosolic protein 2 [Source:HGNC Symbol;Acc:HGNC:6529]	LCP2	3937
ENSG00000048707.15	green	TRUE	vacuolar protein sorting 13 homolog D [Source:HGNC Symbol;Acc:HGNC:23595]	VPS13D	55187
ENSG00000049089.15	blue	TRUE	collagen type IX alpha 2 chain [Source:HGNC Symbol;Acc:HGNC:2218]	COL9A2	1298
ENSG00000049246.15	yellow	TRUE	period circadian regulator 3 [Source:HGNC Symbol;Acc:HGNC:8847]	PER3	8863
ENSG00000049540.19	blue	TRUE	elastin [Source:HGNC Symbol;Acc:HGNC:3327]	ELN	2006
ENSG00000050165.19	pink	TRUE	dickkopf WNT signaling pathway inhibitor 3 [Source:HGNC Symbol;Acc:HGNC:2893]	DKK3	27122
ENSG00000052344.16	brown	TRUE	serine protease 8 [Source:HGNC Symbol;Acc:HGNC:9491]	PRSS8	5652
ENSG00000054654.20	yellow	TRUE	spectrin repeat containing nuclear envelope protein 2 [Source:HGNC Symbol;Acc:HGNC:17084]	SYNE2	23224
ENSG00000054690.14	yellow	TRUE	pleckstrin homology, MyTH4 and FERM domain containing H1 [Source:HGNC Symbol;Acc:HGNC:17733]	PLEKHH1	57475
ENSG00000057149.16	grey	TRUE	serpin family B member 3 [Source:HGNC Symbol;Acc:HGNC:10569]	SERPINB3	6317
ENSG00000058056.10	yellow	TRUE	ubiquitin specific peptidase 13 [Source:HGNC Symbol;Acc:HGNC:12611]	USP13	8975
ENSG00000058453.17	red	TRUE	ciliary rootlet coiled-coil, rootletin [Source:HGNC Symbol;Acc:HGNC:21299]	CROCC	9696
ENSG00000058668.16	yellow	TRUE	ATPase plasma membrane Ca2+ transporting 4 [Source:HGNC Symbol;Acc:HGNC:817]	ATP2B4	493
ENSG00000059377.19	turquoise	TRUE	thromboxane A synthase 1 [Source:HGNC Symbol;Acc:HGNC:11609]	TBXAS1	6916
ENSG00000059378.13	black	TRUE	poly(ADP-ribose) polymerase family member 12 [Source:HGNC Symbol;Acc:HGNC:21919]	PARP12	64761
ENSG00000059588.10	yellow	TRUE	TAR (HIV-1) RNA binding protein 1 [Source:HGNC Symbol;Acc:HGNC:11568]	TARBP1	6894
ENSG00000062524.16	blue	TRUE	leukocyte receptor tyrosine kinase [Source:HGNC Symbol;Acc:HGNC:6721]	LTK	4058
ENSG00000063127.16	red	TRUE	solute carrier family 6 member 16 [Source:HGNC Symbol;Acc:HGNC:13622]	SLC6A16	28968
ENSG00000063438.20	green	TRUE	aryl hydrocarbon receptor repressor [Source:HGNC Symbol;Acc:HGNC:346]	AHRR	57491
ENSG00000064300.9	pink	TRUE	nerve growth factor receptor [Source:HGNC Symbol;Acc:HGNC:7809]	NGFR	4804
ENSG00000064313.13	yellow	TRUE	TATA-box binding protein associated factor 2 [Source:HGNC Symbol;Acc:HGNC:11536]	TAF2	6873
ENSG00000064703.13	yellow	TRUE	DEAD-box helicase 20 [Source:HGNC Symbol;Acc:HGNC:2743]	DDX20	11218
ENSG00000064763.12	turquoise	TRUE	fatty acyl-CoA reductase 2 [Source:HGNC Symbol;Acc:HGNC:25531]	FAR2	55711
ENSG00000064989.13	turquoise	TRUE	calcitonin receptor like receptor [Source:HGNC Symbol;Acc:HGNC:16709]	CALCRL	10203
ENSG00000065357.20	pink	TRUE	diacylglycerol kinase alpha [Source:HGNC Symbol;Acc:HGNC:2849]	DGKA	1606
ENSG00000065534.20	blue	TRUE	myosin light chain kinase [Source:HGNC Symbol;Acc:HGNC:7590]	MYLK	4638
ENSG00000065618.21	brown	TRUE	collagen type XVII alpha 1 chain [Source:HGNC Symbol;Acc:HGNC:2194]	COL17A1	1308
ENSG00000065833.9	green	TRUE	malic enzyme 1 [Source:HGNC Symbol;Acc:HGNC:6983]	ME1	4199
ENSG00000065911.13	brown	TRUE	methylenetetrahydrofolate dehydrogenase (NADP+ dependent) 2, methenyltetrahydrofolate cyclohydrolase [Source:HGNC Symbol;Acc:HGNC:7434]	MTHFD2	10797
ENSG00000066230.12	blue	TRUE	solute carrier family 9 member A3 [Source:HGNC Symbol;Acc:HGNC:11073]	SLC9A3	6550
ENSG00000066248.15	yellow	TRUE	neuronal guanine nucleotide exchange factor [Source:HGNC Symbol;Acc:HGNC:7807]	NGEF	25791
ENSG00000066336.12	turquoise	TRUE	Spi-1 proto-oncogene [Source:HGNC Symbol;Acc:HGNC:11241]	SPI1	6688
ENSG00000066405.13	turquoise	TRUE	claudin 18 [Source:HGNC Symbol;Acc:HGNC:2039]	CLDN18	51208
ENSG00000067048.17	grey	TRUE	DEAD-box helicase 3 Y-linked [Source:HGNC Symbol;Acc:HGNC:2699]	DDX3Y	8653
ENSG00000067646.12	grey	TRUE	zinc finger protein Y-linked [Source:HGNC Symbol;Acc:HGNC:12870]	ZFY	7544
ENSG00000067840.13	blue	TRUE	PDZ domain containing 4 [Source:HGNC Symbol;Acc:HGNC:21167]	PDZD4	57595
ENSG00000067955.15	yellow	TRUE	core-binding factor subunit beta [Source:HGNC Symbol;Acc:HGNC:1539]	CBFB	865
ENSG00000068831.19	turquoise	TRUE	RAS guanyl releasing protein 2 [Source:HGNC Symbol;Acc:HGNC:9879]	RASGRP2	10235
ENSG00000069122.19	grey	TRUE	adhesion G protein-coupled receptor F5 [Source:HGNC Symbol;Acc:HGNC:19030]	ADGRF5	221395
ENSG00000069399.15	grey	TRUE	BCL3 transcription coactivator [Source:HGNC Symbol;Acc:HGNC:998]	BCL3	602
ENSG00000069535.14	blue	TRUE	monoamine oxidase B [Source:HGNC Symbol;Acc:HGNC:6834]	MAOB	4129
ENSG00000069849.11	pink	TRUE	ATPase Na+/K+ transporting subunit beta 3 [Source:HGNC Symbol;Acc:HGNC:806]	ATP1B3	483
ENSG00000070729.14	green	TRUE	cyclic nucleotide gated channel subunit beta 1 [Source:HGNC Symbol;Acc:HGNC:2151]	CNGB1	1258
ENSG00000072163.20	turquoise	TRUE	LIM zinc finger domain containing 2 [Source:HGNC Symbol;Acc:HGNC:16084]	LIMS2	55679
ENSG00000072274.14	turquoise	TRUE	transferrin receptor [Source:HGNC Symbol;Acc:HGNC:11763]	TFRC	7037
ENSG00000072501.19	yellow	TRUE	structural maintenance of chromosomes 1A [Source:HGNC Symbol;Acc:HGNC:11111]	SMC1A	8243
ENSG00000072694.22	turquoise	TRUE	Fc gamma receptor IIb [Source:HGNC Symbol;Acc:HGNC:3618]	FCGR2B	2213
ENSG00000073067.14	blue	TRUE	cytochrome P450 family 2 subfamily W member 1 [Source:HGNC Symbol;Acc:HGNC:20243]	CYP2W1	54905
ENSG00000073150.14	green	TRUE	pannexin 2 [Source:HGNC Symbol;Acc:HGNC:8600]	PANX2	56666
ENSG00000073282.14	pink	TRUE	tumor protein p63 [Source:HGNC Symbol;Acc:HGNC:15979]	TP63	8626
ENSG00000073584.20	yellow	TRUE	SWI/SNF related, matrix associated, actin dependent regulator of chromatin, subfamily e, member 1 [Source:HGNC Symbol;Acc:HGNC:11109]	SMARCE1	6605
ENSG00000073605.19	black	TRUE	gasdermin B [Source:HGNC Symbol;Acc:HGNC:23690]	GSDMB	55876
ENSG00000073969.19	yellow	TRUE	N-ethylmaleimide sensitive factor, vesicle fusing ATPase [Source:HGNC Symbol;Acc:HGNC:8016]	NSF	4905
ENSG00000074410.14	brown	TRUE	carbonic anhydrase 12 [Source:HGNC Symbol;Acc:HGNC:1371]	CA12	771
ENSG00000075461.6	green	TRUE	calcium voltage-gated channel auxiliary subunit gamma 4 [Source:HGNC Symbol;Acc:HGNC:1408]	CACNG4	27092
ENSG00000075618.18	brown	TRUE	fascin actin-bundling protein 1 [Source:HGNC Symbol;Acc:HGNC:11148]	FSCN1	6624
ENSG00000075673.12	blue	TRUE	ATPase H+/K+ transporting non-gastric alpha2 subunit [Source:HGNC Symbol;Acc:HGNC:13816]	ATP12A	479
ENSG00000076706.17	pink	TRUE	melanoma cell adhesion molecule [Source:HGNC Symbol;Acc:HGNC:6934]	MCAM	4162
ENSG00000076864.21	green	TRUE	RAP1 GTPase activating protein [Source:HGNC Symbol;Acc:HGNC:9858]	RAP1GAP	5909
ENSG00000077097.17	yellow	TRUE	DNA topoisomerase II beta [Source:HGNC Symbol;Acc:HGNC:11990]	TOP2B	7155
ENSG00000077420.16	turquoise	TRUE	amyloid beta precursor protein binding family B member 1 interacting protein [Source:HGNC Symbol;Acc:HGNC:17379]	APBB1IP	54518
ENSG00000077713.19	yellow	TRUE	solute carrier family 25 member 43 [Source:HGNC Symbol;Acc:HGNC:30557]	SLC25A43	203427
ENSG00000077942.19	pink	TRUE	fibulin 1 [Source:HGNC Symbol;Acc:HGNC:3600]	FBLN1	2192
ENSG00000077984.6	turquoise	TRUE	cystatin F [Source:HGNC Symbol;Acc:HGNC:2479]	CST7	8530
ENSG00000078081.8	black	TRUE	lysosomal associated membrane protein 3 [Source:HGNC Symbol;Acc:HGNC:14582]	LAMP3	27074
ENSG00000078596.11	blue	TRUE	integral membrane protein 2A [Source:HGNC Symbol;Acc:HGNC:6173]	ITM2A	9452
ENSG00000078898.7	brown	TRUE	BPI fold containing family B member 2 [Source:HGNC Symbol;Acc:HGNC:16177]	BPIFB2	80341
ENSG00000079156.17	blue	TRUE	oxysterol binding protein like 6 [Source:HGNC Symbol;Acc:HGNC:16388]	OSBPL6	114880
ENSG00000079335.20	blue	TRUE	cell division cycle 14A [Source:HGNC Symbol;Acc:HGNC:1718]	CDC14A	8556
ENSG00000079689.15	grey	TRUE	secretagogin, EF-hand calcium binding protein [Source:HGNC Symbol;Acc:HGNC:16941]	SCGN	10590
ENSG00000079819.20	blue	TRUE	erythrocyte membrane protein band 4.1 like 2 [Source:HGNC Symbol;Acc:HGNC:3379]	EPB41L2	2037
ENSG00000080031.10	brown	TRUE	protein tyrosine phosphatase receptor type H [Source:HGNC Symbol;Acc:HGNC:9672]	PTPRH	5794
ENSG00000081041.9	turquoise	TRUE	C-X-C motif chemokine ligand 2 [Source:HGNC Symbol;Acc:HGNC:4603]	CXCL2	2920
ENSG00000081087.16	yellow	TRUE	osteoclastogenesis associated transmembrane protein 1 [Source:HGNC Symbol;Acc:HGNC:21652]	OSTM1	28962
ENSG00000081237.21	turquoise	TRUE	protein tyrosine phosphatase receptor type C [Source:HGNC Symbol;Acc:HGNC:9666]	PTPRC	5788
ENSG00000081277.13	pink	TRUE	plakophilin 1 [Source:HGNC Symbol;Acc:HGNC:9023]	PKP1	5317
ENSG00000082074.19	turquoise	TRUE	FYN binding protein 1 [Source:HGNC Symbol;Acc:HGNC:4036]	FYB1	2533
ENSG00000082397.18	turquoise	TRUE	erythrocyte membrane protein band 4.1 like 3 [Source:HGNC Symbol;Acc:HGNC:3380]	EPB41L3	23136
ENSG00000083097.15	yellow	TRUE	DOP1 leucine zipper like protein A [Source:HGNC Symbol;Acc:HGNC:21194]	DOP1A	23033
ENSG00000083457.12	turquoise	TRUE	integrin subunit alpha E [Source:HGNC Symbol;Acc:HGNC:6147]	ITGAE	3682
ENSG00000083857.15	blue	TRUE	FAT atypical cadherin 1 [Source:HGNC Symbol;Acc:HGNC:3595]	FAT1	2195
ENSG00000085514.16	turquoise	TRUE	paired immunoglobin like type 2 receptor alpha [Source:HGNC Symbol;Acc:HGNC:20396]	PILRA	29992
ENSG00000085662.14	green	TRUE	aldo-keto reductase family 1 member B [Source:HGNC Symbol;Acc:HGNC:381]	AKR1B1	231
ENSG00000085998.15	yellow	TRUE	protein O-linked mannose N-acetylglucosaminyltransferase 1 (beta 1,2-) [Source:HGNC Symbol;Acc:HGNC:19139]	POMGNT1	55624
ENSG00000086205.18	brown	TRUE	folate hydrolase 1 [Source:HGNC Symbol;Acc:HGNC:3788]	FOLH1	2346
ENSG00000086300.17	turquoise	TRUE	sorting nexin 10 [Source:HGNC Symbol;Acc:HGNC:14974]	SNX10	29887
ENSG00000086548.9	brown	TRUE	CEA cell adhesion molecule 6 [Source:HGNC Symbol;Acc:HGNC:1818]	CEACAM6	4680
ENSG00000086570.13	pink	TRUE	FAT atypical cadherin 2 [Source:HGNC Symbol;Acc:HGNC:3596]	FAT2	2196
ENSG00000086696.11	blue	TRUE	hydroxysteroid 17-beta dehydrogenase 2 [Source:HGNC Symbol;Acc:HGNC:5211]	HSD17B2	3294
ENSG00000086730.17	turquoise	TRUE	linker for activation of T cells family member 2 [Source:HGNC Symbol;Acc:HGNC:12749]	LAT2	7462
ENSG00000087076.9	turquoise	TRUE	hydroxysteroid 17-beta dehydrogenase 14 [Source:HGNC Symbol;Acc:HGNC:23238]	HSD17B14	51171
ENSG00000087086.15	green	TRUE	ferritin light chain [Source:HGNC Symbol;Acc:HGNC:3999]	FTL	2512
ENSG00000087250.9	blue	TRUE	metallothionein 3 [Source:HGNC Symbol;Acc:HGNC:7408]	MT3	4504
ENSG00000087494.16	brown	TRUE	parathyroid hormone like hormone [Source:HGNC Symbol;Acc:HGNC:9607]	PTHLH	5744
ENSG00000087842.11	green	TRUE	pirin [Source:HGNC Symbol;Acc:HGNC:30048]	PIR	8544
ENSG00000088002.12	blue	TRUE	sulfotransferase family 2B member 1 [Source:HGNC Symbol;Acc:HGNC:11459]	SULT2B1	6820
ENSG00000089041.17	turquoise	TRUE	purinergic receptor P2X 7 [Source:HGNC Symbol;Acc:HGNC:8537]	P2RX7	5027
ENSG00000089101.19	yellow	TRUE	cilia and flagella associated protein 61 [Source:HGNC Symbol;Acc:HGNC:15872]	CFAP61	26074
ENSG00000089127.15	black	TRUE	2'-5'-oligoadenylate synthetase 1 [Source:HGNC Symbol;Acc:HGNC:8086]	OAS1	4938
ENSG00000089327.15	turquoise	TRUE	FXYD domain containing ion transport regulator 5 [Source:HGNC Symbol;Acc:HGNC:4029]	FXYD5	53827
ENSG00000089692.9	magenta	TRUE	lymphocyte activating 3 [Source:HGNC Symbol;Acc:HGNC:6476]	LAG3	3902
ENSG00000090006.18	pink	TRUE	latent transforming growth factor beta binding protein 4 [Source:HGNC Symbol;Acc:HGNC:6717]	LTBP4	8425
ENSG00000090104.12	turquoise	TRUE	regulator of G protein signaling 1 [Source:HGNC Symbol;Acc:HGNC:9991]	RGS1	5996
ENSG00000090339.9	turquoise	TRUE	intercellular adhesion molecule 1 [Source:HGNC Symbol;Acc:HGNC:5344]	ICAM1	3383
ENSG00000090382.7	turquoise	TRUE	lysozyme [Source:HGNC Symbol;Acc:HGNC:6740]	LYZ	4069
ENSG00000091106.19	turquoise	TRUE	NLR family CARD domain containing 4 [Source:HGNC Symbol;Acc:HGNC:16412]	NLRC4	58484
ENSG00000091136.15	pink	TRUE	laminin subunit beta 1 [Source:HGNC Symbol;Acc:HGNC:6486]	LAMB1	3912
ENSG00000091137.14	magenta	TRUE	solute carrier family 26 member 4 [Source:HGNC Symbol;Acc:HGNC:8818]	SLC26A4	5172
ENSG00000091409.16	pink	TRUE	integrin subunit alpha 6 [Source:HGNC Symbol;Acc:HGNC:6142]	ITGA6	3655
ENSG00000091513.16	black	TRUE	transferrin [Source:HGNC Symbol;Acc:HGNC:11740]	TF	7018
ENSG00000091592.17	grey	TRUE	NLR family pyrin domain containing 1 [Source:HGNC Symbol;Acc:HGNC:14374]	NLRP1	22861
ENSG00000091972.18	red	TRUE	CD200 molecule [Source:HGNC Symbol;Acc:HGNC:7203]	CD200	4345
ENSG00000091986.16	grey	TRUE	coiled-coil domain containing 80 [Source:HGNC Symbol;Acc:HGNC:30649]	CCDC80	151887
ENSG00000092148.14	yellow	TRUE	HECT domain E3 ubiquitin protein ligase 1 [Source:HGNC Symbol;Acc:HGNC:20157]	HECTD1	25831
ENSG00000092377.15	grey	TRUE	transducin beta like 1 Y-linked [Source:HGNC Symbol;Acc:HGNC:18502]	TBL1Y	90665
ENSG00000092529.26	red	TRUE	calpain 3 [Source:HGNC Symbol;Acc:HGNC:1480]	CAPN3	825
ENSG00000092929.13	turquoise	TRUE	unc-13 homolog D [Source:HGNC Symbol;Acc:HGNC:23147]	UNC13D	201294
ENSG00000092964.18	turquoise	TRUE	dihydropyrimidinase like 2 [Source:HGNC Symbol;Acc:HGNC:3014]	DPYSL2	1808
ENSG00000093072.19	grey	TRUE	adenosine deaminase 2 [Source:HGNC Symbol;Acc:HGNC:1839]	ADA2	51816
ENSG00000094755.17	pink	TRUE	gamma-aminobutyric acid type A receptor subunit pi [Source:HGNC Symbol;Acc:HGNC:4089]	GABRP	2568
ENSG00000094963.14	blue	TRUE	flavin containing dimethylaniline monoxygenase 2 [Source:HGNC Symbol;Acc:HGNC:3770]	FMO2	2327
ENSG00000095397.17	red	TRUE	whirlin [Source:HGNC Symbol;Acc:HGNC:16361]	WHRN	25861
ENSG00000095596.12	pink	TRUE	cytochrome P450 family 26 subfamily A member 1 [Source:HGNC Symbol;Acc:HGNC:2603]	CYP26A1	1592
ENSG00000095713.14	turquoise	TRUE	cartilage acidic protein 1 [Source:HGNC Symbol;Acc:HGNC:14882]	CRTAC1	55118
ENSG00000095917.14	grey	TRUE	tryptase delta 1 [Source:HGNC Symbol;Acc:HGNC:14118]	TPSD1	23430
ENSG00000095970.17	turquoise	TRUE	triggering receptor expressed on myeloid cells 2 [Source:HGNC Symbol;Acc:HGNC:17761]	TREM2	54209
ENSG00000096006.12	green	TRUE	cysteine rich secretory protein 3 [Source:HGNC Symbol;Acc:HGNC:16904]	CRISP3	10321
ENSG00000096060.15	yellow	TRUE	FKBP prolyl isomerase 5 [Source:HGNC Symbol;Acc:HGNC:3721]	FKBP5	2289
ENSG00000096088.16	turquoise	TRUE	progastricsin [Source:HGNC Symbol;Acc:HGNC:8890]	PGC	5225
ENSG00000099194.6	turquoise	TRUE	stearoyl-CoA desaturase [Source:HGNC Symbol;Acc:HGNC:10571]	SCD	6319
ENSG00000099219.15	yellow	TRUE	endoplasmic reticulum metallopeptidase 1 [Source:HGNC Symbol;Acc:HGNC:23703]	ERMP1	79956
ENSG00000099250.18	turquoise	TRUE	neuropilin 1 [Source:HGNC Symbol;Acc:HGNC:8004]	NRP1	8829
ENSG00000099337.5	brown	TRUE	potassium two pore domain channel subfamily K member 6 [Source:HGNC Symbol;Acc:HGNC:6281]	KCNK6	9424
ENSG00000099985.4	turquoise	TRUE	oncostatin M [Source:HGNC Symbol;Acc:HGNC:8506]	OSM	5008
ENSG00000099994.11	turquoise	TRUE	sushi domain containing 2 [Source:HGNC Symbol;Acc:HGNC:30667]	SUSD2	56241
ENSG00000099998.19	turquoise	TRUE	gamma-glutamyltransferase 5 [Source:HGNC Symbol;Acc:HGNC:4260]	GGT5	2687
ENSG00000100012.12	blue	TRUE	SEC14 like lipid binding 3 [Source:HGNC Symbol;Acc:HGNC:18655]	SEC14L3	266629
ENSG00000100031.19	turquoise	TRUE	gamma-glutamyltransferase 1 [Source:HGNC Symbol;Acc:HGNC:4250]	GGT1	2678
ENSG00000100033.17	grey	TRUE	proline dehydrogenase 1 [Source:HGNC Symbol;Acc:HGNC:9453]	PRODH	5625
ENSG00000100055.21	turquoise	TRUE	cytohesin 4 [Source:HGNC Symbol;Acc:HGNC:9505]	CYTH4	27128
ENSG00000100060.18	turquoise	TRUE	MFNG O-fucosylpeptide 3-beta-N-acetylglucosaminyltransferase [Source:HGNC Symbol;Acc:HGNC:7038]	MFNG	4242
ENSG00000100079.7	grey	TRUE	galectin 2 [Source:HGNC Symbol;Acc:HGNC:6562]	LGALS2	3957
ENSG00000100097.12	turquoise	TRUE	galectin 1 [Source:HGNC Symbol;Acc:HGNC:6561]	LGALS1	3956
ENSG00000100162.15	blue	TRUE	centromere protein M [Source:HGNC Symbol;Acc:HGNC:18352]	CENPM	79019
ENSG00000100196.11	brown	TRUE	KDEL endoplasmic reticulum protein retention receptor 3 [Source:HGNC Symbol;Acc:HGNC:6306]	KDELR3	11015
ENSG00000100234.12	brown	TRUE	TIMP metallopeptidase inhibitor 3 [Source:HGNC Symbol;Acc:HGNC:11822]	TIMP3	7078
ENSG00000100292.18	turquoise	TRUE	heme oxygenase 1 [Source:HGNC Symbol;Acc:HGNC:5013]	HMOX1	3162
ENSG00000100336.18	turquoise	TRUE	apolipoprotein L4 [Source:HGNC Symbol;Acc:HGNC:14867]	APOL4	80832
ENSG00000100342.22	black	TRUE	apolipoprotein L1 [Source:HGNC Symbol;Acc:HGNC:618]	APOL1	8542
ENSG00000100365.16	turquoise	TRUE	neutrophil cytosolic factor 4 [Source:HGNC Symbol;Acc:HGNC:7662]	NCF4	4689
ENSG00000100368.15	turquoise	TRUE	colony stimulating factor 2 receptor subunit beta [Source:HGNC Symbol;Acc:HGNC:2436]	CSF2RB	1439
ENSG00000100376.12	red	TRUE	family with sequence similarity 118 member A [Source:HGNC Symbol;Acc:HGNC:1313]	FAM118A	55007
ENSG00000100385.15	black	TRUE	interleukin 2 receptor subunit beta [Source:HGNC Symbol;Acc:HGNC:6009]	IL2RB	3560
ENSG00000100427.16	grey	TRUE	modulator of VRAC current 1 [Source:HGNC Symbol;Acc:HGNC:17082]	MLC1	23209
ENSG00000100450.13	black	TRUE	granzyme H [Source:HGNC Symbol;Acc:HGNC:4710]	GZMH	2999
ENSG00000100453.14	black	TRUE	granzyme B [Source:HGNC Symbol;Acc:HGNC:4709]	GZMB	3002
ENSG00000100604.13	grey	TRUE	chromogranin A [Source:HGNC Symbol;Acc:HGNC:1929]	CHGA	1113
ENSG00000100979.15	green	TRUE	phospholipid transfer protein [Source:HGNC Symbol;Acc:HGNC:9093]	PLTP	5360
ENSG00000100985.7	turquoise	TRUE	matrix metallopeptidase 9 [Source:HGNC Symbol;Acc:HGNC:7176]	MMP9	4318
ENSG00000101049.18	red	TRUE	serum/glucocorticoid regulated kinase 2 [Source:HGNC Symbol;Acc:HGNC:13900]	SGK2	10110
ENSG00000101144.13	pink	TRUE	bone morphogenetic protein 7 [Source:HGNC Symbol;Acc:HGNC:1074]	BMP7	655
ENSG00000101160.15	turquoise	TRUE	cathepsin Z [Source:HGNC Symbol;Acc:HGNC:2547]	CTSZ	1522
ENSG00000101213.7	brown	TRUE	protein tyrosine kinase 6 [Source:HGNC Symbol;Acc:HGNC:9617]	PTK6	5753
ENSG00000101282.9	red	TRUE	R-spondin 4 [Source:HGNC Symbol;Acc:HGNC:16175]	RSPO4	343637
ENSG00000101307.16	turquoise	TRUE	signal regulatory protein beta 1 [Source:HGNC Symbol;Acc:HGNC:15928]	SIRPB1	10326
ENSG00000101335.10	grey	TRUE	myosin light chain 9 [Source:HGNC Symbol;Acc:HGNC:15754]	MYL9	10398
ENSG00000101336.18	turquoise	TRUE	HCK proto-oncogene, Src family tyrosine kinase [Source:HGNC Symbol;Acc:HGNC:4840]	HCK	3055
ENSG00000101342.10	red	TRUE	TBC/LysM-associated domain containing 2 [Source:HGNC Symbol;Acc:HGNC:16112]	TLDC2	140711
ENSG00000101347.11	yellow	TRUE	SAM and HD domain containing deoxynucleoside triphosphate triphosphohydrolase 1 [Source:HGNC Symbol;Acc:HGNC:15925]	SAMHD1	25939
ENSG00000101445.10	blue	TRUE	protein phosphatase 1 regulatory subunit 16B [Source:HGNC Symbol;Acc:HGNC:15850]	PPP1R16B	26051
ENSG00000101447.15	brown	TRUE	family with sequence similarity 83 member D [Source:HGNC Symbol;Acc:HGNC:16122]	FAM83D	81610
ENSG00000101448.14	blue	TRUE	epididymal peptidase inhibitor [Source:HGNC Symbol;Acc:HGNC:15932]	EPPIN	57119
ENSG00000101452.15	brown	TRUE	DEAH-box helicase 35 [Source:HGNC Symbol;Acc:HGNC:15861]	DHX35	60625
ENSG00000101883.6	red	TRUE	Rhox homeobox family member 1 [Source:HGNC Symbol;Acc:HGNC:29993]	RHOXF1	158800
ENSG00000101916.12	turquoise	TRUE	toll like receptor 8 [Source:HGNC Symbol;Acc:HGNC:15632]	TLR8	51311
ENSG00000102032.13	turquoise	TRUE	renin binding protein [Source:HGNC Symbol;Acc:HGNC:9959]	RENBP	5973
ENSG00000102109.9	green	TRUE	proprotein convertase subtilisin/kexin type 1 inhibitor [Source:HGNC Symbol;Acc:HGNC:17301]	PCSK1N	27344
ENSG00000102174.10	green	TRUE	phosphate regulating endopeptidase X-linked [Source:HGNC Symbol;Acc:HGNC:8918]	PHEX	5251
ENSG00000102265.12	brown	TRUE	TIMP metallopeptidase inhibitor 1 [Source:HGNC Symbol;Acc:HGNC:11820]	TIMP1	7076
ENSG00000102359.9	brown	TRUE	sushi repeat containing protein X-linked 2 [Source:HGNC Symbol;Acc:HGNC:30668]	SRPX2	27286
ENSG00000102524.12	turquoise	TRUE	TNF superfamily member 13b [Source:HGNC Symbol;Acc:HGNC:11929]	TNFSF13B	10673
ENSG00000102575.14	turquoise	TRUE	acid phosphatase 5, tartrate resistant [Source:HGNC Symbol;Acc:HGNC:124]	ACP5	54
ENSG00000102854.16	brown	TRUE	mesothelin [Source:HGNC Symbol;Acc:HGNC:7371]	MSLN	10232
ENSG00000102878.18	brown	TRUE	heat shock transcription factor 4 [Source:HGNC Symbol;Acc:HGNC:5227]	HSF4	3299
ENSG00000102879.17	black	TRUE	coronin 1A [Source:HGNC Symbol;Acc:HGNC:2252]	CORO1A	11151
ENSG00000102908.23	yellow	TRUE	nuclear factor of activated T cells 5 [Source:HGNC Symbol;Acc:HGNC:7774]	NFAT5	10725
ENSG00000102970.11	blue	TRUE	C-C motif chemokine ligand 17 [Source:HGNC Symbol;Acc:HGNC:10615]	CCL17	6361
ENSG00000103044.11	pink	TRUE	hyaluronan synthase 3 [Source:HGNC Symbol;Acc:HGNC:4820]	HAS3	3038
ENSG00000103175.11	brown	TRUE	WAP four-disulfide core domain 1 [Source:HGNC Symbol;Acc:HGNC:15466]	WFDC1	58189
ENSG00000103187.8	turquoise	TRUE	coactosin like F-actin binding protein 1 [Source:HGNC Symbol;Acc:HGNC:18304]	COTL1	23406
ENSG00000103257.9	green	TRUE	solute carrier family 7 member 5 [Source:HGNC Symbol;Acc:HGNC:11063]	SLC7A5	8140
ENSG00000103260.9	blue	TRUE	meteorin, glial cell differentiation regulator [Source:HGNC Symbol;Acc:HGNC:14151]	METRN	79006
ENSG00000103335.22	turquoise	TRUE	piezo type mechanosensitive ion channel component 1 [Source:HGNC Symbol;Acc:HGNC:28993]	PIEZO1	9780
ENSG00000103479.17	yellow	TRUE	RB transcriptional corepressor like 2 [Source:HGNC Symbol;Acc:HGNC:9894]	RBL2	5934
ENSG00000103569.11	turquoise	TRUE	aquaporin 9 [Source:HGNC Symbol;Acc:HGNC:643]	AQP9	366
ENSG00000103647.13	blue	TRUE	coronin 2B [Source:HGNC Symbol;Acc:HGNC:2256]	CORO2B	10391
ENSG00000103978.17	yellow	TRUE	transmembrane protein 87A [Source:HGNC Symbol;Acc:HGNC:24522]	TMEM87A	25963
ENSG00000104093.14	yellow	TRUE	Dmx like 2 [Source:HGNC Symbol;Acc:HGNC:2938]	DMXL2	23312
ENSG00000104218.16	yellow	TRUE	centrosome and spindle pole associated protein 1 [Source:HGNC Symbol;Acc:HGNC:26193]	CSPP1	79848
ENSG00000104267.10	turquoise	TRUE	carbonic anhydrase 2 [Source:HGNC Symbol;Acc:HGNC:1373]	CA2	760
ENSG00000104368.19	brown	TRUE	plasminogen activator, tissue type [Source:HGNC Symbol;Acc:HGNC:9051]	PLAT	5327
ENSG00000104419.17	yellow	TRUE	N-myc downstream regulated 1 [Source:HGNC Symbol;Acc:HGNC:7679]	NDRG1	10397
ENSG00000104537.17	blue	TRUE	annexin A13 [Source:HGNC Symbol;Acc:HGNC:536]	ANXA13	312
ENSG00000104687.14	green	TRUE	glutathione-disulfide reductase [Source:HGNC Symbol;Acc:HGNC:4623]	GSR	2936
ENSG00000104783.15	brown	TRUE	potassium calcium-activated channel subfamily N member 4 [Source:HGNC Symbol;Acc:HGNC:6293]	KCNN4	3783
ENSG00000104894.12	turquoise	TRUE	CD37 molecule [Source:HGNC Symbol;Acc:HGNC:1666]	CD37	951
ENSG00000104918.8	turquoise	TRUE	resistin [Source:HGNC Symbol;Acc:HGNC:20389]	RETN	56729
ENSG00000104951.16	turquoise	TRUE	interleukin 4 induced 1 [Source:HGNC Symbol;Acc:HGNC:19094]	IL4I1	259307
ENSG00000104972.16	turquoise	TRUE	leukocyte immunoglobulin like receptor B1 [Source:HGNC Symbol;Acc:HGNC:6605]	LILRB1	10859
ENSG00000105127.10	yellow	TRUE	A-kinase anchoring protein 8 [Source:HGNC Symbol;Acc:HGNC:378]	AKAP8	10270
ENSG00000105245.9	red	TRUE	NUMB like endocytic adaptor protein [Source:HGNC Symbol;Acc:HGNC:8061]	NUMBL	9253
ENSG00000105278.12	blue	TRUE	zinc finger RNA binding protein 2 [Source:HGNC Symbol;Acc:HGNC:29189]	ZFR2	23217
ENSG00000105374.10	black	TRUE	natural killer cell granule protein 7 [Source:HGNC Symbol;Acc:HGNC:7830]	NKG7	4818
ENSG00000105376.5	red	TRUE	intercellular adhesion molecule 5 [Source:HGNC Symbol;Acc:HGNC:5348]	ICAM5	7087
ENSG00000105383.15	turquoise	TRUE	CD33 molecule [Source:HGNC Symbol;Acc:HGNC:1659]	CD33	945
ENSG00000105388.17	brown	TRUE	CEA cell adhesion molecule 5 [Source:HGNC Symbol;Acc:HGNC:1817]	CEACAM5	1048
ENSG00000105516.11	grey	TRUE	D-box binding PAR bZIP transcription factor [Source:HGNC Symbol;Acc:HGNC:2697]	DBP	1628
ENSG00000105556.12	grey	TRUE	MIER family member 2 [Source:HGNC Symbol;Acc:HGNC:29210]	MIER2	54531
ENSG00000105697.9	turquoise	TRUE	hepcidin antimicrobial peptide [Source:HGNC Symbol;Acc:HGNC:15598]	HAMP	57817
ENSG00000105825.14	yellow	TRUE	tissue factor pathway inhibitor 2 [Source:HGNC Symbol;Acc:HGNC:11761]	TFPI2	7980
ENSG00000105835.13	turquoise	TRUE	nicotinamide phosphoribosyltransferase [Source:HGNC Symbol;Acc:HGNC:30092]	NAMPT	10135
ENSG00000105852.11	green	TRUE	paraoxonase 3 [Source:HGNC Symbol;Acc:HGNC:9206]	PON3	5446
ENSG00000105877.19	blue	TRUE	dynein axonemal heavy chain 11 [Source:HGNC Symbol;Acc:HGNC:2942]	DNAH11	8701
ENSG00000105894.13	yellow	TRUE	pleiotrophin [Source:HGNC Symbol;Acc:HGNC:9630]	PTN	5764
ENSG00000105929.16	green	TRUE	ATPase H+ transporting V0 subunit a4 [Source:HGNC Symbol;Acc:HGNC:866]	ATP6V0A4	50617
ENSG00000105967.16	turquoise	TRUE	transcription factor EC [Source:HGNC Symbol;Acc:HGNC:11754]	TFEC	22797
ENSG00000105974.13	turquoise	TRUE	caveolin 1 [Source:HGNC Symbol;Acc:HGNC:1527]	CAV1	857
ENSG00000106003.14	brown	TRUE	LFNG O-fucosylpeptide 3-beta-N-acetylglucosaminyltransferase [Source:HGNC Symbol;Acc:HGNC:6560]	LFNG	3955
ENSG00000106178.7	turquoise	TRUE	C-C motif chemokine ligand 24 [Source:HGNC Symbol;Acc:HGNC:10623]	CCL24	6369
ENSG00000106278.12	pink	TRUE	protein tyrosine phosphatase receptor type Z1 [Source:HGNC Symbol;Acc:HGNC:9685]	PTPRZ1	5803
ENSG00000106366.9	brown	TRUE	serpin family E member 1 [Source:HGNC Symbol;Acc:HGNC:8583]	SERPINE1	5054
ENSG00000106538.10	green	TRUE	retinoic acid receptor responder 2 [Source:HGNC Symbol;Acc:HGNC:9868]	RARRES2	5919
ENSG00000106541.12	brown	TRUE	anterior gradient 2, protein disulphide isomerase family member [Source:HGNC Symbol;Acc:HGNC:328]	AGR2	10551
ENSG00000106565.19	magenta	TRUE	transmembrane protein 176B [Source:HGNC Symbol;Acc:HGNC:29596]	TMEM176B	28959
ENSG00000106852.16	brown	TRUE	LIM homeobox 6 [Source:HGNC Symbol;Acc:HGNC:21735]	LHX6	26468
ENSG00000107099.18	turquoise	TRUE	dedicator of cytokinesis 8 [Source:HGNC Symbol;Acc:HGNC:19191]	DOCK8	81704
ENSG00000107140.17	grey	TRUE	testis associated actin remodelling kinase 1 [Source:HGNC Symbol;Acc:HGNC:11731]	TESK1	7016
ENSG00000107242.20	blue	TRUE	phosphatidylinositol-4-phosphate 5-kinase type 1 beta [Source:HGNC Symbol;Acc:HGNC:8995]	PIP5K1B	8395
ENSG00000107281.10	brown	TRUE	neural proliferation, differentiation and control 1 [Source:HGNC Symbol;Acc:HGNC:7899]	NPDC1	56654
ENSG00000107317.13	turquoise	TRUE	prostaglandin D2 synthase [Source:HGNC Symbol;Acc:HGNC:9592]	PTGDS	5730
ENSG00000107551.21	turquoise	TRUE	Ras association domain family member 4 [Source:HGNC Symbol;Acc:HGNC:20793]	RASSF4	83937
ENSG00000107562.18	yellow	TRUE	C-X-C motif chemokine ligand 12 [Source:HGNC Symbol;Acc:HGNC:10672]	CXCL12	6387
ENSG00000107611.16	red	TRUE	cubilin [Source:HGNC Symbol;Acc:HGNC:2548]	CUBN	8029
ENSG00000107742.14	turquoise	TRUE	SPARC (osteonectin), cwcv and kazal like domains proteoglycan 2 [Source:HGNC Symbol;Acc:HGNC:13564]	SPOCK2	9806
ENSG00000108176.15	brown	TRUE	DnaJ heat shock protein family (Hsp40) member C12 [Source:HGNC Symbol;Acc:HGNC:28908]	DNAJC12	56521
ENSG00000108242.13	brown	TRUE	cytochrome P450 family 2 subfamily C member 18 [Source:HGNC Symbol;Acc:HGNC:2620]	CYP2C18	1562
ENSG00000108342.13	magenta	TRUE	colony stimulating factor 3 [Source:HGNC Symbol;Acc:HGNC:2438]	CSF3	1440
ENSG00000108352.13	pink	TRUE	Rap guanine nucleotide exchange factor like 1 [Source:HGNC Symbol;Acc:HGNC:17428]	RAPGEFL1	51195
ENSG00000108551.5	turquoise	TRUE	ras related dexamethasone induced 1 [Source:HGNC Symbol;Acc:HGNC:15828]	RASD1	51655
ENSG00000108602.18	green	TRUE	aldehyde dehydrogenase 3 family member A1 [Source:HGNC Symbol;Acc:HGNC:405]	ALDH3A1	218
ENSG00000108622.11	turquoise	TRUE	intercellular adhesion molecule 2 [Source:HGNC Symbol;Acc:HGNC:5345]	ICAM2	3384
ENSG00000108654.16	yellow	TRUE	DEAD-box helicase 5 [Source:HGNC Symbol;Acc:HGNC:2746]	DDX5	1655
ENSG00000108669.18	brown	TRUE	cytohesin 1 [Source:HGNC Symbol;Acc:HGNC:9501]	CYTH1	9267
ENSG00000108691.10	turquoise	TRUE	C-C motif chemokine ligand 2 [Source:HGNC Symbol;Acc:HGNC:10618]	CCL2	6347
ENSG00000108700.5	turquoise	TRUE	C-C motif chemokine ligand 8 [Source:HGNC Symbol;Acc:HGNC:10635]	CCL8	6355
ENSG00000108798.9	turquoise	TRUE	ABI family member 3 [Source:HGNC Symbol;Acc:HGNC:29859]	ABI3	51225
ENSG00000108846.16	green	TRUE	ATP binding cassette subfamily C member 3 [Source:HGNC Symbol;Acc:HGNC:54]	ABCC3	8714
ENSG00000108854.16	yellow	TRUE	SMAD specific E3 ubiquitin protein ligase 2 [Source:HGNC Symbol;Acc:HGNC:16809]	SMURF2	64750
ENSG00000108924.14	yellow	TRUE	HLF transcription factor, PAR bZIP family member [Source:HGNC Symbol;Acc:HGNC:4977]	HLF	3131
ENSG00000108984.16	magenta	TRUE	mitogen-activated protein kinase kinase 6 [Source:HGNC Symbol;Acc:HGNC:6846]	MAP2K6	5608
ENSG00000109046.15	blue	TRUE	WD repeat and SOCS box containing 1 [Source:HGNC Symbol;Acc:HGNC:19221]	WSB1	26118
ENSG00000109099.16	turquoise	TRUE	peripheral myelin protein 22 [Source:HGNC Symbol;Acc:HGNC:9118]	PMP22	5376
ENSG00000109182.12	blue	TRUE	cell wall biogenesis 43 C-terminal homolog [Source:HGNC Symbol;Acc:HGNC:26133]	CWH43	80157
ENSG00000109193.12	pink	TRUE	sulfotransferase family 1E member 1 [Source:HGNC Symbol;Acc:HGNC:11377]	SULT1E1	6783
ENSG00000109255.11	brown	TRUE	neuromedin U [Source:HGNC Symbol;Acc:HGNC:7859]	NMU	10874
ENSG00000109265.15	yellow	TRUE	capping protein inhibiting regulator of actin dynamics [Source:HGNC Symbol;Acc:HGNC:29219]	CRACD	57482
ENSG00000109320.14	yellow	TRUE	nuclear factor kappa B subunit 1 [Source:HGNC Symbol;Acc:HGNC:7794]	NFKB1	4790
ENSG00000109472.14	brown	TRUE	carboxypeptidase E [Source:HGNC Symbol;Acc:HGNC:2303]	CPE	1363
ENSG00000109576.14	blue	TRUE	aminoadipate aminotransferase [Source:HGNC Symbol;Acc:HGNC:17929]	AADAT	51166
ENSG00000109610.6	grey	TRUE	superoxide dismutase 3 [Source:HGNC Symbol;Acc:HGNC:11181]	SOD3	6649
ENSG00000109854.14	green	TRUE	HIV-1 Tat interactive protein 2 [Source:HGNC Symbol;Acc:HGNC:16637]	HTATIP2	10553
ENSG00000109861.17	brown	TRUE	cathepsin C [Source:HGNC Symbol;Acc:HGNC:2528]	CTSC	1075
ENSG00000109906.15	blue	TRUE	zinc finger and BTB domain containing 16 [Source:HGNC Symbol;Acc:HGNC:12930]	ZBTB16	7704
ENSG00000110077.15	turquoise	TRUE	membrane spanning 4-domains A6A [Source:HGNC Symbol;Acc:HGNC:13375]	MS4A6A	64231
ENSG00000110079.19	turquoise	TRUE	membrane spanning 4-domains A4A [Source:HGNC Symbol;Acc:HGNC:13371]	MS4A4A	51338
ENSG00000110080.20	green	TRUE	ST3 beta-galactoside alpha-2,3-sialyltransferase 4 [Source:HGNC Symbol;Acc:HGNC:10864]	ST3GAL4	6484
ENSG00000110169.12	red	TRUE	hemopexin [Source:HGNC Symbol;Acc:HGNC:5171]	HPX	3263
ENSG00000110195.14	blue	TRUE	folate receptor alpha [Source:HGNC Symbol;Acc:HGNC:3791]	FOLR1	2348
ENSG00000110203.10	turquoise	TRUE	folate receptor gamma [Source:HGNC Symbol;Acc:HGNC:3795]	FOLR3	2352
ENSG00000110324.12	turquoise	TRUE	interleukin 10 receptor subunit alpha [Source:HGNC Symbol;Acc:HGNC:5964]	IL10RA	3587
ENSG00000110436.13	green	TRUE	solute carrier family 1 member 2 [Source:HGNC Symbol;Acc:HGNC:10940]	SLC1A2	6506
ENSG00000110446.12	turquoise	TRUE	solute carrier family 15 member 3 [Source:HGNC Symbol;Acc:HGNC:18068]	SLC15A3	51296
ENSG00000110675.13	green	TRUE	ELMO domain containing 1 [Source:HGNC Symbol;Acc:HGNC:25334]	ELMOD1	55531
ENSG00000110680.14	brown	TRUE	calcitonin related polypeptide alpha [Source:HGNC Symbol;Acc:HGNC:1437]	CALCA	796
ENSG00000110777.12	red	TRUE	POU class 2 homeobox associating factor 1 [Source:HGNC Symbol;Acc:HGNC:9211]	POU2AF1	5450
ENSG00000110801.14	yellow	TRUE	proteasome 26S subunit, non-ATPase 9 [Source:HGNC Symbol;Acc:HGNC:9567]	PSMD9	5715
ENSG00000110848.8	turquoise	TRUE	CD69 molecule [Source:HGNC Symbol;Acc:HGNC:1694]	CD69	969
ENSG00000110852.5	turquoise	TRUE	C-type lectin domain family 2 member B [Source:HGNC Symbol;Acc:HGNC:2053]	CLEC2B	9976
ENSG00000110876.10	turquoise	TRUE	selectin P ligand [Source:HGNC Symbol;Acc:HGNC:10722]	SELPLG	6404
ENSG00000110880.11	turquoise	TRUE	coronin 1C [Source:HGNC Symbol;Acc:HGNC:2254]	CORO1C	23603
ENSG00000110881.12	blue	TRUE	acid sensing ion channel subunit 1 [Source:HGNC Symbol;Acc:HGNC:100]	ASIC1	41
ENSG00000110900.16	blue	TRUE	tetraspanin 11 [Source:HGNC Symbol;Acc:HGNC:30795]	TSPAN11	441631
ENSG00000110934.13	turquoise	TRUE	bridging integrator 2 [Source:HGNC Symbol;Acc:HGNC:1053]	BIN2	51411
ENSG00000111144.10	turquoise	TRUE	leukotriene A4 hydrolase [Source:HGNC Symbol;Acc:HGNC:6710]	LTA4H	4048
ENSG00000111186.13	blue	TRUE	Wnt family member 5B [Source:HGNC Symbol;Acc:HGNC:16265]	WNT5B	81029
ENSG00000111215.12	brown	TRUE	proline rich 4 [Source:HGNC Symbol;Acc:HGNC:18020]	PRR4	11272
ENSG00000111262.6	blue	TRUE	potassium voltage-gated channel subfamily A member 1 [Source:HGNC Symbol;Acc:HGNC:6218]	KCNA1	3736
ENSG00000111331.14	black	TRUE	2'-5'-oligoadenylate synthetase 3 [Source:HGNC Symbol;Acc:HGNC:8088]	OAS3	4940
ENSG00000111335.14	black	TRUE	2'-5'-oligoadenylate synthetase 2 [Source:HGNC Symbol;Acc:HGNC:8087]	OAS2	4939
ENSG00000111341.10	grey	TRUE	matrix Gla protein [Source:HGNC Symbol;Acc:HGNC:7060]	MGP	4256
ENSG00000111348.9	turquoise	TRUE	Rho GDP dissociation inhibitor beta [Source:HGNC Symbol;Acc:HGNC:679]	ARHGDIB	397
ENSG00000111796.4	black	TRUE	killer cell lectin like receptor B1 [Source:HGNC Symbol;Acc:HGNC:6373]	KLRB1	3820
ENSG00000111801.16	black	TRUE	butyrophilin subfamily 3 member A3 [Source:HGNC Symbol;Acc:HGNC:1140]	BTN3A3	10384
ENSG00000111863.13	turquoise	TRUE	androgen dependent TFPI regulating protein [Source:HGNC Symbol;Acc:HGNC:21214]	ADTRP	84830
ENSG00000111885.7	turquoise	TRUE	mannosidase alpha class 1A member 1 [Source:HGNC Symbol;Acc:HGNC:6821]	MAN1A1	4121
ENSG00000111912.20	magenta	TRUE	nuclear receptor coactivator 7 [Source:HGNC Symbol;Acc:HGNC:21081]	NCOA7	135112
ENSG00000112137.19	turquoise	TRUE	phosphatase and actin regulator 1 [Source:HGNC Symbol;Acc:HGNC:20990]	PHACTR1	221692
ENSG00000112149.10	turquoise	TRUE	CD83 molecule [Source:HGNC Symbol;Acc:HGNC:1703]	CD83	9308
ENSG00000112159.13	blue	TRUE	midasin AAA ATPase 1 [Source:HGNC Symbol;Acc:HGNC:18302]	MDN1	23195
ENSG00000112299.8	red	TRUE	vanin 1 [Source:HGNC Symbol;Acc:HGNC:12705]	VNN1	8876
ENSG00000112303.14	blue	TRUE	vanin 2 [Source:HGNC Symbol;Acc:HGNC:12706]	VNN2	8875
ENSG00000112531.17	yellow	TRUE	QKI, KH domain containing RNA binding [Source:HGNC Symbol;Acc:HGNC:21100]	QKI	9444
ENSG00000112559.15	brown	TRUE	MyoD family inhibitor [Source:HGNC Symbol;Acc:HGNC:6967]	MDFI	4188
ENSG00000112561.19	blue	TRUE	transcription factor EB [Source:HGNC Symbol;Acc:HGNC:11753]	TFEB	7942
ENSG00000112699.11	brown	TRUE	GDP-mannose 4,6-dehydratase [Source:HGNC Symbol;Acc:HGNC:4369]	GMDS	2762
ENSG00000112739.17	red	TRUE	pre-mRNA processing factor 4B [Source:HGNC Symbol;Acc:HGNC:17346]	PRPF4B	8899
ENSG00000112759.19	blue	TRUE	solute carrier family 29 member 1 (Augustine blood group) [Source:HGNC Symbol;Acc:HGNC:11003]	SLC29A1	2030
ENSG00000112799.9	turquoise	TRUE	lymphocyte antigen 86 [Source:HGNC Symbol;Acc:HGNC:16837]	LY86	9450
ENSG00000112812.16	brown	TRUE	serine protease 16 [Source:HGNC Symbol;Acc:HGNC:9480]	PRSS16	10279
ENSG00000112818.11	green	TRUE	meprin A subunit alpha [Source:HGNC Symbol;Acc:HGNC:7015]	MEP1A	4224
ENSG00000112902.12	yellow	TRUE	semaphorin 5A [Source:HGNC Symbol;Acc:HGNC:10736]	SEMA5A	9037
ENSG00000113070.8	turquoise	TRUE	heparin binding EGF like growth factor [Source:HGNC Symbol;Acc:HGNC:3059]	HBEGF	1839
ENSG00000113303.12	blue	TRUE	butyrophilin like 8 [Source:HGNC Symbol;Acc:HGNC:26131]	BTNL8	79908
ENSG00000113368.12	magenta	TRUE	lamin B1 [Source:HGNC Symbol;Acc:HGNC:6637]	LMNB1	4001
ENSG00000113657.13	brown	TRUE	dihydropyrimidinase like 3 [Source:HGNC Symbol;Acc:HGNC:3015]	DPYSL3	1809
ENSG00000113810.16	yellow	TRUE	structural maintenance of chromosomes 4 [Source:HGNC Symbol;Acc:HGNC:14013]	SMC4	10051
ENSG00000113924.12	green	TRUE	homogentisate 1,2-dioxygenase [Source:HGNC Symbol;Acc:HGNC:4892]	HGD	3081
ENSG00000114013.16	turquoise	TRUE	CD86 molecule [Source:HGNC Symbol;Acc:HGNC:1705]	CD86	942
ENSG00000114204.16	red	TRUE	serpin family I member 2 [Source:HGNC Symbol;Acc:HGNC:8945]	SERPINI2	5276
ENSG00000114248.10	brown	TRUE	leucine rich repeat containing 31 [Source:HGNC Symbol;Acc:HGNC:26261]	LRRC31	79782
ENSG00000114270.18	pink	TRUE	collagen type VII alpha 1 chain [Source:HGNC Symbol;Acc:HGNC:2214]	COL7A1	1294
ENSG00000114315.4	grey	TRUE	hes family bHLH transcription factor 1 [Source:HGNC Symbol;Acc:HGNC:5192]	HES1	3280
ENSG00000114374.13	grey	TRUE	ubiquitin specific peptidase 9 Y-linked [Source:HGNC Symbol;Acc:HGNC:12633]	USP9Y	8287
ENSG00000114455.15	blue	TRUE	HERV-H LTR-associating 2 [Source:HGNC Symbol;Acc:HGNC:4905]	HHLA2	11148
ENSG00000114638.8	brown	TRUE	uroplakin 1B [Source:HGNC Symbol;Acc:HGNC:12578]	UPK1B	7348
ENSG00000114771.14	pink	TRUE	arylacetamide deacetylase [Source:HGNC Symbol;Acc:HGNC:17]	AADAC	13
ENSG00000114790.13	blue	TRUE	Rho guanine nucleotide exchange factor 26 [Source:HGNC Symbol;Acc:HGNC:24490]	ARHGEF26	26084
ENSG00000114812.13	brown	TRUE	vasoactive intestinal peptide receptor 1 [Source:HGNC Symbol;Acc:HGNC:12694]	VIPR1	7433
ENSG00000114841.18	blue	TRUE	dynein axonemal heavy chain 1 [Source:HGNC Symbol;Acc:HGNC:2940]	DNAH1	25981
ENSG00000114854.8	grey	TRUE	troponin C1, slow skeletal and cardiac type [Source:HGNC Symbol;Acc:HGNC:11943]	TNNC1	7134
ENSG00000114857.19	red	TRUE	natural killer cell triggering receptor [Source:HGNC Symbol;Acc:HGNC:7833]	NKTR	4820
ENSG00000115009.13	magenta	TRUE	C-C motif chemokine ligand 20 [Source:HGNC Symbol;Acc:HGNC:10619]	CCL20	6364
ENSG00000115112.8	pink	TRUE	transcription factor CP2 like 1 [Source:HGNC Symbol;Acc:HGNC:17925]	TFCP2L1	29842
ENSG00000115165.10	turquoise	TRUE	cytohesin 1 interacting protein [Source:HGNC Symbol;Acc:HGNC:9506]	CYTIP	9595
ENSG00000115267.10	black	TRUE	interferon induced with helicase C domain 1 [Source:HGNC Symbol;Acc:HGNC:18873]	IFIH1	64135
ENSG00000115295.21	green	TRUE	CAP-Gly domain containing linker protein family member 4 [Source:HGNC Symbol;Acc:HGNC:26108]	CLIP4	79745
ENSG00000115325.14	turquoise	TRUE	docking protein 1 [Source:HGNC Symbol;Acc:HGNC:2990]	DOK1	1796
ENSG00000115355.18	turquoise	TRUE	coiled-coil domain containing 88A [Source:HGNC Symbol;Acc:HGNC:25523]	CCDC88A	55704
ENSG00000115380.20	blue	TRUE	EGF containing fibulin extracellular matrix protein 1 [Source:HGNC Symbol;Acc:HGNC:3218]	EFEMP1	2202
ENSG00000115414.21	turquoise	TRUE	fibronectin 1 [Source:HGNC Symbol;Acc:HGNC:3778]	FN1	2335
ENSG00000115415.21	black	TRUE	signal transducer and activator of transcription 1 [Source:HGNC Symbol;Acc:HGNC:11362]	STAT1	6772
ENSG00000115523.17	black	TRUE	granulysin [Source:HGNC Symbol;Acc:HGNC:4414]	GNLY	10578
ENSG00000115590.14	turquoise	TRUE	interleukin 1 receptor type 2 [Source:HGNC Symbol;Acc:HGNC:5994]	IL1R2	7850
ENSG00000115641.19	pink	TRUE	four and a half LIM domains 2 [Source:HGNC Symbol;Acc:HGNC:3703]	FHL2	2274
ENSG00000115657.14	green	TRUE	ATP binding cassette subfamily B member 6 (Langereis blood group) [Source:HGNC Symbol;Acc:HGNC:47]	ABCB6	10058
ENSG00000115760.16	yellow	TRUE	baculoviral IAP repeat containing 6 [Source:HGNC Symbol;Acc:HGNC:13516]	BIRC6	57448
ENSG00000115919.15	turquoise	TRUE	kynureninase [Source:HGNC Symbol;Acc:HGNC:6469]	KYNU	8942
ENSG00000115935.19	turquoise	TRUE	WAS/WASL interacting protein family member 1 [Source:HGNC Symbol;Acc:HGNC:12736]	WIPF1	7456
ENSG00000115956.10	turquoise	TRUE	pleckstrin [Source:HGNC Symbol;Acc:HGNC:9070]	PLEK	5341
ENSG00000116016.14	yellow	TRUE	endothelial PAS domain protein 1 [Source:HGNC Symbol;Acc:HGNC:3374]	EPAS1	2034
ENSG00000116031.9	green	TRUE	CD207 molecule [Source:HGNC Symbol;Acc:HGNC:17935]	CD207	50489
ENSG00000116039.13	blue	TRUE	ATPase H+ transporting V1 subunit B1 [Source:HGNC Symbol;Acc:HGNC:853]	ATP6V1B1	525
ENSG00000116299.17	yellow	TRUE	endosome-lysosome associated apoptosis and autophagy regulator 1 [Source:HGNC Symbol;Acc:HGNC:29618]	ELAPOR1	57535
ENSG00000116406.20	yellow	TRUE	ER degradation enhancing alpha-mannosidase like protein 3 [Source:HGNC Symbol;Acc:HGNC:16787]	EDEM3	80267
ENSG00000116459.11	yellow	TRUE	ATP synthase peripheral stalk-membrane subunit b [Source:HGNC Symbol;Acc:HGNC:840]	ATP5PB	515
ENSG00000116661.11	grey	TRUE	F-box protein 2 [Source:HGNC Symbol;Acc:HGNC:13581]	FBXO2	26232
ENSG00000116701.16	turquoise	TRUE	neutrophil cytosolic factor 2 [Source:HGNC Symbol;Acc:HGNC:7661]	NCF2	4688
ENSG00000116711.10	brown	TRUE	phospholipase A2 group IVA [Source:HGNC Symbol;Acc:HGNC:9035]	PLA2G4A	5321
ENSG00000116741.8	turquoise	TRUE	regulator of G protein signaling 2 [Source:HGNC Symbol;Acc:HGNC:9998]	RGS2	5997
ENSG00000116824.5	black	TRUE	CD2 molecule [Source:HGNC Symbol;Acc:HGNC:1639]	CD2	914
ENSG00000117009.12	turquoise	TRUE	kynurenine 3-monooxygenase [Source:HGNC Symbol;Acc:HGNC:6381]	KMO	8564
ENSG00000117054.15	blue	TRUE	acyl-CoA dehydrogenase medium chain [Source:HGNC Symbol;Acc:HGNC:89]	ACADM	34
ENSG00000117091.10	turquoise	TRUE	CD48 molecule [Source:HGNC Symbol;Acc:HGNC:1683]	CD48	962
ENSG00000117122.14	pink	TRUE	microfibril associated protein 2 [Source:HGNC Symbol;Acc:HGNC:7033]	MFAP2	4237
ENSG00000117226.12	grey	TRUE	guanylate binding protein 3 [Source:HGNC Symbol;Acc:HGNC:4184]	GBP3	2635
ENSG00000117228.11	black	TRUE	guanylate binding protein 1 [Source:HGNC Symbol;Acc:HGNC:4182]	GBP1	2633
ENSG00000117262.19	yellow	TRUE	G protein-coupled receptor 89A [Source:HGNC Symbol;Acc:HGNC:31984]	GPR89A	653519
ENSG00000117308.15	brown	TRUE	UDP-galactose-4-epimerase [Source:HGNC Symbol;Acc:HGNC:4116]	GALE	2582
ENSG00000117318.9	turquoise	TRUE	inhibitor of DNA binding 3 [Source:HGNC Symbol;Acc:HGNC:5362]	ID3	3399
ENSG00000117394.24	green	TRUE	solute carrier family 2 member 1 [Source:HGNC Symbol;Acc:HGNC:11005]	SLC2A1	6513
ENSG00000117399.14	yellow	TRUE	cell division cycle 20 [Source:HGNC Symbol;Acc:HGNC:1723]	CDC20	991
ENSG00000117407.17	brown	TRUE	artemin [Source:HGNC Symbol;Acc:HGNC:727]	ARTN	9048
ENSG00000117450.15	green	TRUE	peroxiredoxin 1 [Source:HGNC Symbol;Acc:HGNC:9352]	PRDX1	5052
ENSG00000117501.15	blue	TRUE	maestro heat like repeat family member 9 [Source:HGNC Symbol;Acc:HGNC:26287]	MROH9	80133
ENSG00000117525.14	brown	TRUE	coagulation factor III, tissue factor [Source:HGNC Symbol;Acc:HGNC:3541]	F3	2152
ENSG00000117983.17	blue	TRUE	mucin 5B, oligomeric mucus/gel-forming [Source:HGNC Symbol;Acc:HGNC:7516]	MUC5B	727897
ENSG00000118322.14	brown	TRUE	ATPase phospholipid transporting 10B (putative) [Source:HGNC Symbol;Acc:HGNC:13543]	ATP10B	23120
ENSG00000118407.15	yellow	TRUE	filamin A interacting protein 1 [Source:HGNC Symbol;Acc:HGNC:21015]	FILIP1	27145
ENSG00000118420.17	grey	TRUE	ubiquitin protein ligase E3D [Source:HGNC Symbol;Acc:HGNC:21381]	UBE3D	90025
ENSG00000118523.6	green	TRUE	cellular communication network factor 2 [Source:HGNC Symbol;Acc:HGNC:2500]	CCN2	1490
ENSG00000118557.16	red	TRUE	polyamine modulated factor 1 binding protein 1 [Source:HGNC Symbol;Acc:HGNC:17728]	PMFBP1	83449
ENSG00000118785.15	green	TRUE	secreted phosphoprotein 1 [Source:HGNC Symbol;Acc:HGNC:11255]	SPP1	6696
ENSG00000118849.10	magenta	TRUE	retinoic acid receptor responder 1 [Source:HGNC Symbol;Acc:HGNC:9867]	RARRES1	5918
ENSG00000118971.9	blue	TRUE	cyclin D2 [Source:HGNC Symbol;Acc:HGNC:1583]	CCND2	894
ENSG00000119125.17	black	TRUE	guanine deaminase [Source:HGNC Symbol;Acc:HGNC:4212]	GDA	9615
ENSG00000119147.10	grey	TRUE	ECRG4 augurin precursor [Source:HGNC Symbol;Acc:HGNC:24642]	ECRG4	84417
ENSG00000119397.19	yellow	TRUE	centriolin [Source:HGNC Symbol;Acc:HGNC:1858]	CNTRL	11064
ENSG00000119408.17	brown	TRUE	NIMA related kinase 6 [Source:HGNC Symbol;Acc:HGNC:7749]	NEK6	10783
ENSG00000119686.10	turquoise	TRUE	FLVCR heme transporter 2 [Source:HGNC Symbol;Acc:HGNC:20105]	FLVCR2	55640
ENSG00000119698.12	blue	TRUE	protein phosphatase 4 regulatory subunit 4 [Source:HGNC Symbol;Acc:HGNC:23788]	PPP4R4	57718
ENSG00000119917.15	black	TRUE	interferon induced protein with tetratricopeptide repeats 3 [Source:HGNC Symbol;Acc:HGNC:5411]	IFIT3	3437
ENSG00000119922.11	black	TRUE	interferon induced protein with tetratricopeptide repeats 2 [Source:HGNC Symbol;Acc:HGNC:5409]	IFIT2	3433
ENSG00000120093.12	red	TRUE	homeobox B3 [Source:HGNC Symbol;Acc:HGNC:5114]	HOXB3	3213
ENSG00000120129.6	turquoise	TRUE	dual specificity phosphatase 1 [Source:HGNC Symbol;Acc:HGNC:3064]	DUSP1	1843
ENSG00000120217.14	turquoise	TRUE	CD274 molecule [Source:HGNC Symbol;Acc:HGNC:17635]	CD274	29126
ENSG00000120279.7	blue	TRUE	MYC target 1 [Source:HGNC Symbol;Acc:HGNC:23172]	MYCT1	80177
ENSG00000120471.16	blue	TRUE	tumor protein p53 regulated apoptosis inducing protein 1 [Source:HGNC Symbol;Acc:HGNC:29984]	TP53AIP1	63970
ENSG00000120594.17	turquoise	TRUE	plexin domain containing 2 [Source:HGNC Symbol;Acc:HGNC:21013]	PLXDC2	84898
ENSG00000120658.14	blue	TRUE	ecto-NOX disulfide-thiol exchanger 1 [Source:HGNC Symbol;Acc:HGNC:25474]	ENOX1	55068
ENSG00000120708.17	turquoise	TRUE	transforming growth factor beta induced [Source:HGNC Symbol;Acc:HGNC:11771]	TGFBI	7045
ENSG00000120733.15	yellow	TRUE	lysine demethylase 3B [Source:HGNC Symbol;Acc:HGNC:1337]	KDM3B	51780
ENSG00000120738.8	grey	TRUE	early growth response 1 [Source:HGNC Symbol;Acc:HGNC:3238]	EGR1	1958
ENSG00000120885.22	green	TRUE	clusterin [Source:HGNC Symbol;Acc:HGNC:2095]	CLU	1191
ENSG00000121039.10	brown	TRUE	retinol dehydrogenase 10 [Source:HGNC Symbol;Acc:HGNC:19975]	RDH10	157506
ENSG00000121281.13	turquoise	TRUE	adenylate cyclase 7 [Source:HGNC Symbol;Acc:HGNC:238]	ADCY7	113
ENSG00000121316.11	turquoise	TRUE	phospholipase B domain containing 1 [Source:HGNC Symbol;Acc:HGNC:26215]	PLBD1	79887
ENSG00000121380.12	brown	TRUE	BCL2 like 14 [Source:HGNC Symbol;Acc:HGNC:16657]	BCL2L14	79370
ENSG00000121552.4	brown	TRUE	cystatin A [Source:HGNC Symbol;Acc:HGNC:2481]	CSTA	1475
ENSG00000121716.21	red	TRUE	paired immunoglobin like type 2 receptor beta [Source:HGNC Symbol;Acc:HGNC:18297]	PILRB	29990
ENSG00000121797.10	turquoise	TRUE	C-C motif chemokine receptor like 2 [Source:HGNC Symbol;Acc:HGNC:1612]	CCRL2	9034
ENSG00000121966.8	turquoise	TRUE	C-X-C motif chemokine receptor 4 [Source:HGNC Symbol;Acc:HGNC:2561]	CXCR4	7852
ENSG00000122122.10	turquoise	TRUE	SAM and SH3 domain containing 3 [Source:HGNC Symbol;Acc:HGNC:15975]	SASH3	54440
ENSG00000122176.12	green	TRUE	fibromodulin [Source:HGNC Symbol;Acc:HGNC:3774]	FMOD	2331
ENSG00000122420.10	yellow	TRUE	prostaglandin F receptor [Source:HGNC Symbol;Acc:HGNC:9600]	PTGFR	5737
ENSG00000122641.11	turquoise	TRUE	inhibin subunit beta A [Source:HGNC Symbol;Acc:HGNC:6066]	INHBA	3624
ENSG00000122679.8	turquoise	TRUE	receptor activity modifying protein 3 [Source:HGNC Symbol;Acc:HGNC:9845]	RAMP3	10268
ENSG00000122852.15	turquoise	TRUE	surfactant protein A1 [Source:HGNC Symbol;Acc:HGNC:10798]	SFTPA1	653509
ENSG00000122861.16	turquoise	TRUE	plasminogen activator, urokinase [Source:HGNC Symbol;Acc:HGNC:9052]	PLAU	5328
ENSG00000122862.5	turquoise	TRUE	serglycin [Source:HGNC Symbol;Acc:HGNC:9361]	SRGN	5552
ENSG00000122877.18	turquoise	TRUE	early growth response 2 [Source:HGNC Symbol;Acc:HGNC:3239]	EGR2	1959
ENSG00000123219.13	blue	TRUE	centromere protein K [Source:HGNC Symbol;Acc:HGNC:29479]	CENPK	64105
ENSG00000123338.13	turquoise	TRUE	NCK associated protein 1 like [Source:HGNC Symbol;Acc:HGNC:4862]	NCKAP1L	3071
ENSG00000123358.20	turquoise	TRUE	nuclear receptor subfamily 4 group A member 1 [Source:HGNC Symbol;Acc:HGNC:7980]	NR4A1	3164
ENSG00000123384.14	blue	TRUE	LDL receptor related protein 1 [Source:HGNC Symbol;Acc:HGNC:6692]	LRP1	4035
ENSG00000123610.5	turquoise	TRUE	TNF alpha induced protein 6 [Source:HGNC Symbol;Acc:HGNC:11898]	TNFAIP6	7130
ENSG00000123689.6	turquoise	TRUE	G0/G1 switch 2 [Source:HGNC Symbol;Acc:HGNC:30229]	G0S2	50486
ENSG00000123838.11	turquoise	TRUE	complement component 4 binding protein alpha [Source:HGNC Symbol;Acc:HGNC:1325]	C4BPA	722
ENSG00000124102.5	magenta	TRUE	peptidase inhibitor 3 [Source:HGNC Symbol;Acc:HGNC:8947]	PI3	5266
ENSG00000124126.14	turquoise	TRUE	phosphatidylinositol-3,4,5-trisphosphate dependent Rac exchange factor 1 [Source:HGNC Symbol;Acc:HGNC:32594]	PREX1	57580
ENSG00000124143.11	green	TRUE	Rho GTPase activating protein 40 [Source:HGNC Symbol;Acc:HGNC:16226]	ARHGAP40	343578
ENSG00000124208.16	yellow	TRUE	PEDS1-UBE2V1 readthrough [Source:HGNC Symbol;Acc:HGNC:33521]	PEDS1-UBE2V1	387522
ENSG00000124256.15	black	TRUE	Z-DNA binding protein 1 [Source:HGNC Symbol;Acc:HGNC:16176]	ZBP1	81030
ENSG00000124466.9	brown	TRUE	LY6/PLAUR domain containing 3 [Source:HGNC Symbol;Acc:HGNC:24880]	LYPD3	27076
ENSG00000124490.14	grey	TRUE	cysteine rich secretory protein 2 [Source:HGNC Symbol;Acc:HGNC:12024]	CRISP2	7180
ENSG00000124635.9	black	TRUE	H2B clustered histone 11 [Source:HGNC Symbol;Acc:HGNC:4761]	H2BC11	8970
ENSG00000124664.11	brown	TRUE	SAM pointed domain containing ETS transcription factor [Source:HGNC Symbol;Acc:HGNC:17257]	SPDEF	25803
ENSG00000124731.13	turquoise	TRUE	triggering receptor expressed on myeloid cells 1 [Source:HGNC Symbol;Acc:HGNC:17760]	TREM1	54210
ENSG00000124875.10	blue	TRUE	C-X-C motif chemokine ligand 6 [Source:HGNC Symbol;Acc:HGNC:10643]	CXCL6	6372
ENSG00000124939.6	brown	TRUE	secretoglobin family 2A member 1 [Source:HGNC Symbol;Acc:HGNC:7051]	SCGB2A1	4246
ENSG00000124942.14	blue	TRUE	AHNAK nucleoprotein [Source:HGNC Symbol;Acc:HGNC:347]	AHNAK	79026
ENSG00000125046.16	grey	TRUE	ssu-2 homolog [Source:HGNC Symbol;Acc:HGNC:24809]	SSUH2	51066
ENSG00000125124.14	yellow	TRUE	Bardet-Biedl syndrome 2 [Source:HGNC Symbol;Acc:HGNC:967]	BBS2	583
ENSG00000125144.14	blue	TRUE	metallothionein 1G [Source:HGNC Symbol;Acc:HGNC:7399]	MT1G	4495
ENSG00000125148.7	black	TRUE	metallothionein 2A [Source:HGNC Symbol;Acc:HGNC:7406]	MT2A	4502
ENSG00000125347.15	black	TRUE	interferon regulatory factor 1 [Source:HGNC Symbol;Acc:HGNC:6116]	IRF1	3659
ENSG00000125378.16	green	TRUE	bone morphogenetic protein 4 [Source:HGNC Symbol;Acc:HGNC:1071]	BMP4	652
ENSG00000125398.8	blue	TRUE	SRY-box transcription factor 9 [Source:HGNC Symbol;Acc:HGNC:11204]	SOX9	6662
ENSG00000125538.12	turquoise	TRUE	interleukin 1 beta [Source:HGNC Symbol;Acc:HGNC:5992]	IL1B	3553
ENSG00000125730.18	blue	TRUE	complement C3 [Source:HGNC Symbol;Acc:HGNC:1318]	C3	718
ENSG00000125740.15	turquoise	TRUE	FosB proto-oncogene, AP-1 transcription factor subunit [Source:HGNC Symbol;Acc:HGNC:3797]	FOSB	2354
ENSG00000125775.15	brown	TRUE	syndecan binding protein 2 [Source:HGNC Symbol;Acc:HGNC:15756]	SDCBP2	27111
ENSG00000125798.15	blue	TRUE	forkhead box A2 [Source:HGNC Symbol;Acc:HGNC:5022]	FOXA2	3170
ENSG00000125813.15	blue	TRUE	paired box 1 [Source:HGNC Symbol;Acc:HGNC:8615]	PAX1	5075
ENSG00000125848.10	blue	TRUE	fibronectin leucine rich transmembrane protein 3 [Source:HGNC Symbol;Acc:HGNC:3762]	FLRT3	23767
ENSG00000125895.6	grey	TRUE	transmembrane protein 74B [Source:HGNC Symbol;Acc:HGNC:15893]	TMEM74B	55321
ENSG00000125910.6	turquoise	TRUE	sphingosine-1-phosphate receptor 4 [Source:HGNC Symbol;Acc:HGNC:3170]	S1PR4	8698
ENSG00000125968.9	grey	TRUE	inhibitor of DNA binding 1 [Source:HGNC Symbol;Acc:HGNC:5360]	ID1	3397
ENSG00000125999.11	brown	TRUE	BPI fold containing family B member 1 [Source:HGNC Symbol;Acc:HGNC:16108]	BPIFB1	92747
ENSG00000126264.10	turquoise	TRUE	hematopoietic cell signal transducer [Source:HGNC Symbol;Acc:HGNC:16977]	HCST	10870
ENSG00000126353.3	blue	TRUE	C-C motif chemokine receptor 7 [Source:HGNC Symbol;Acc:HGNC:1608]	CCR7	1236
ENSG00000126368.6	grey	TRUE	nuclear receptor subfamily 1 group D member 1 [Source:HGNC Symbol;Acc:HGNC:7962]	NR1D1	9572
ENSG00000126549.11	brown	TRUE	statherin [Source:HGNC Symbol;Acc:HGNC:11369]	STATH	6779
ENSG00000126562.17	blue	TRUE	WNK lysine deficient protein kinase 4 [Source:HGNC Symbol;Acc:HGNC:14544]	WNK4	65266
ENSG00000126709.16	black	TRUE	interferon alpha inducible protein 6 [Source:HGNC Symbol;Acc:HGNC:4054]	IFI6	2537
ENSG00000126803.10	yellow	TRUE	heat shock protein family A (Hsp70) member 2 [Source:HGNC Symbol;Acc:HGNC:5235]	HSPA2	3306
ENSG00000126860.12	turquoise	TRUE	ecotropic viral integration site 2A [Source:HGNC Symbol;Acc:HGNC:3499]	EVI2A	2123
ENSG00000126870.16	blue	TRUE	dynein 2 intermediate chain 1 [Source:HGNC Symbol;Acc:HGNC:21862]	DYNC2I1	55112
ENSG00000126890.14	grey	TRUE	cancer/testis antigen 2 [Source:HGNC Symbol;Acc:HGNC:2492]	CTAG2	30848
ENSG00000127249.15	blue	TRUE	ATPase 13A4 [Source:HGNC Symbol;Acc:HGNC:25422]	ATP13A4	84239
ENSG00000127324.9	brown	TRUE	tetraspanin 8 [Source:HGNC Symbol;Acc:HGNC:11855]	TSPAN8	7103
ENSG00000127951.8	turquoise	TRUE	fibrinogen like 2 [Source:HGNC Symbol;Acc:HGNC:3696]	FGL2	10875
ENSG00000127954.13	yellow	TRUE	STEAP4 metalloreductase [Source:HGNC Symbol;Acc:HGNC:21923]	STEAP4	79689
ENSG00000127990.19	blue	TRUE	sarcoglycan epsilon [Source:HGNC Symbol;Acc:HGNC:10808]	SGCE	8910
ENSG00000128016.7	turquoise	TRUE	ZFP36 ring finger protein [Source:HGNC Symbol;Acc:HGNC:12862]	ZFP36	7538
ENSG00000128052.10	turquoise	TRUE	kinase insert domain receptor [Source:HGNC Symbol;Acc:HGNC:6307]	KDR	3791
ENSG00000128268.12	yellow	TRUE	beta-1,4-mannosyl-glycoprotein 4-beta-N-acetylglucosaminyltransferase [Source:HGNC Symbol;Acc:HGNC:7046]	MGAT3	4248
ENSG00000128283.7	magenta	TRUE	CDC42 effector protein 1 [Source:HGNC Symbol;Acc:HGNC:17014]	CDC42EP1	11135
ENSG00000128284.20	black	TRUE	apolipoprotein L3 [Source:HGNC Symbol;Acc:HGNC:14868]	APOL3	80833
ENSG00000128285.5	blue	TRUE	melanin concentrating hormone receptor 1 [Source:HGNC Symbol;Acc:HGNC:4479]	MCHR1	2847
ENSG00000128340.16	turquoise	TRUE	Rac family small GTPase 2 [Source:HGNC Symbol;Acc:HGNC:9802]	RAC2	5880
ENSG00000128383.14	turquoise	TRUE	apolipoprotein B mRNA editing enzyme catalytic subunit 3A [Source:HGNC Symbol;Acc:HGNC:17343]	APOBEC3A	200315
ENSG00000128422.18	pink	TRUE	keratin 17 [Source:HGNC Symbol;Acc:HGNC:6427]	KRT17	3872
ENSG00000128510.12	brown	TRUE	carboxypeptidase A4 [Source:HGNC Symbol;Acc:HGNC:15740]	CPA4	51200
ENSG00000128683.14	brown	TRUE	glutamate decarboxylase 1 [Source:HGNC Symbol;Acc:HGNC:4092]	GAD1	2571
ENSG00000128731.18	yellow	TRUE	HECT and RLD domain containing E3 ubiquitin protein ligase 2 [Source:HGNC Symbol;Acc:HGNC:4868]	HERC2	8924
ENSG00000129003.19	yellow	TRUE	vacuolar protein sorting 13 homolog C [Source:HGNC Symbol;Acc:HGNC:23594]	VPS13C	54832
ENSG00000129009.13	pink	TRUE	immunoglobulin superfamily containing leucine rich repeat [Source:HGNC Symbol;Acc:HGNC:6133]	ISLR	3671
ENSG00000129204.17	blue	TRUE	ubiquitin specific peptidase 6 [Source:HGNC Symbol;Acc:HGNC:12629]	USP6	9098
ENSG00000129226.14	turquoise	TRUE	CD68 molecule [Source:HGNC Symbol;Acc:HGNC:1693]	CD68	968
ENSG00000129450.9	turquoise	TRUE	sialic acid binding Ig like lectin 9 [Source:HGNC Symbol;Acc:HGNC:10878]	SIGLEC9	27180
ENSG00000129451.12	brown	TRUE	kallikrein related peptidase 10 [Source:HGNC Symbol;Acc:HGNC:6358]	KLK10	5655
ENSG00000129538.14	turquoise	TRUE	ribonuclease A family member 1, pancreatic [Source:HGNC Symbol;Acc:HGNC:10044]	RNASE1	6035
ENSG00000129667.13	black	TRUE	rhomboid 5 homolog 2 [Source:HGNC Symbol;Acc:HGNC:20788]	RHBDF2	79651
ENSG00000129824.16	grey	TRUE	ribosomal protein S4 Y-linked 1 [Source:HGNC Symbol;Acc:HGNC:10425]	RPS4Y1	6192
ENSG00000129946.11	brown	TRUE	SHC adaptor protein 2 [Source:HGNC Symbol;Acc:HGNC:29869]	SHC2	25759
ENSG00000129951.19	blue	TRUE	phospholipid phosphatase related 3 [Source:HGNC Symbol;Acc:HGNC:23497]	PLPPR3	79948
ENSG00000129990.15	brown	TRUE	synaptotagmin 5 [Source:HGNC Symbol;Acc:HGNC:11513]	SYT5	6861
ENSG00000129991.13	grey	TRUE	troponin I3, cardiac type [Source:HGNC Symbol;Acc:HGNC:11947]	TNNI3	7137
ENSG00000130038.10	yellow	TRUE	calcium release activated channel regulator 2A [Source:HGNC Symbol;Acc:HGNC:28657]	CRACR2A	84766
ENSG00000130203.10	turquoise	TRUE	apolipoprotein E [Source:HGNC Symbol;Acc:HGNC:613]	APOE	348
ENSG00000130208.10	turquoise	TRUE	apolipoprotein C1 [Source:HGNC Symbol;Acc:HGNC:607]	APOC1	341
ENSG00000130303.14	turquoise	TRUE	bone marrow stromal cell antigen 2 [Source:HGNC Symbol;Acc:HGNC:1119]	BST2	684
ENSG00000130487.9	black	TRUE	kelch domain containing 7B [Source:HGNC Symbol;Acc:HGNC:25145]	KLHDC7B	113730
ENSG00000130513.7	green	TRUE	growth differentiation factor 15 [Source:HGNC Symbol;Acc:HGNC:30142]	GDF15	9518
ENSG00000130592.17	turquoise	TRUE	lymphocyte specific protein 1 [Source:HGNC Symbol;Acc:HGNC:6707]	LSP1	4046
ENSG00000130598.17	turquoise	TRUE	troponin I2, fast skeletal type [Source:HGNC Symbol;Acc:HGNC:11946]	TNNI2	7136
ENSG00000130702.15	blue	TRUE	laminin subunit alpha 5 [Source:HGNC Symbol;Acc:HGNC:6485]	LAMA5	3911
ENSG00000130755.13	turquoise	TRUE	glia maturation factor gamma [Source:HGNC Symbol;Acc:HGNC:4374]	GMFG	9535
ENSG00000130775.16	turquoise	TRUE	thymocyte selection associated family member 2 [Source:HGNC Symbol;Acc:HGNC:16839]	THEMIS2	9473
ENSG00000130816.17	yellow	TRUE	DNA methyltransferase 1 [Source:HGNC Symbol;Acc:HGNC:2976]	DNMT1	1786
ENSG00000130830.15	turquoise	TRUE	MAGUK p55 scaffold protein 1 [Source:HGNC Symbol;Acc:HGNC:7219]	MPP1	4354
ENSG00000130948.10	red	TRUE	hydroxysteroid 17-beta dehydrogenase 3 [Source:HGNC Symbol;Acc:HGNC:5212]	HSD17B3	3293
ENSG00000131018.25	red	TRUE	spectrin repeat containing nuclear envelope protein 1 [Source:HGNC Symbol;Acc:HGNC:17089]	SYNE1	23345
ENSG00000131042.15	turquoise	TRUE	leukocyte immunoglobulin like receptor B2 [Source:HGNC Symbol;Acc:HGNC:6606]	LILRB2	10288
ENSG00000131044.19	red	TRUE	tubulin tyrosine ligase like 9 [Source:HGNC Symbol;Acc:HGNC:16118]	TTLL9	164395
ENSG00000131050.11	brown	TRUE	BPI fold containing family A member 2 [Source:HGNC Symbol;Acc:HGNC:16203]	BPIFA2	140683
ENSG00000131051.24	yellow	TRUE	RNA binding motif protein 39 [Source:HGNC Symbol;Acc:HGNC:15923]	RBM39	9584
ENSG00000131203.13	black	TRUE	indoleamine 2,3-dioxygenase 1 [Source:HGNC Symbol;Acc:HGNC:6059]	IDO1	3620
ENSG00000131389.18	green	TRUE	solute carrier family 6 member 6 [Source:HGNC Symbol;Acc:HGNC:11052]	SLC6A6	6533
ENSG00000131471.7	turquoise	TRUE	amine oxidase copper containing 3 [Source:HGNC Symbol;Acc:HGNC:550]	AOC3	8639
ENSG00000131477.11	blue	TRUE	receptor activity modifying protein 2 [Source:HGNC Symbol;Acc:HGNC:9844]	RAMP2	10266
ENSG00000131634.14	grey	TRUE	transmembrane protein 204 [Source:HGNC Symbol;Acc:HGNC:14158]	TMEM204	79652
ENSG00000131746.13	pink	TRUE	tensin 4 [Source:HGNC Symbol;Acc:HGNC:24352]	TNS4	84951
ENSG00000131747.15	pink	TRUE	DNA topoisomerase II alpha [Source:HGNC Symbol;Acc:HGNC:11989]	TOP2A	7153
ENSG00000131771.14	brown	TRUE	protein phosphatase 1 regulatory inhibitor subunit 1B [Source:HGNC Symbol;Acc:HGNC:9287]	PPP1R1B	84152
ENSG00000131773.15	yellow	TRUE	KH RNA binding domain containing, signal transduction associated 3 [Source:HGNC Symbol;Acc:HGNC:18117]	KHDRBS3	10656
ENSG00000131966.14	grey	TRUE	actin related protein 10 [Source:HGNC Symbol;Acc:HGNC:17372]	ACTR10	55860
ENSG00000131979.20	turquoise	TRUE	GTP cyclohydrolase 1 [Source:HGNC Symbol;Acc:HGNC:4193]	GCH1	2643
ENSG00000132170.24	turquoise	TRUE	peroxisome proliferator activated receptor gamma [Source:HGNC Symbol;Acc:HGNC:9236]	PPARG	5468
ENSG00000132199.20	red	TRUE	enolase superfamily member 1 [Source:HGNC Symbol;Acc:HGNC:30365]	ENOSF1	55556
ENSG00000132205.11	turquoise	TRUE	elastin microfibril interfacer 2 [Source:HGNC Symbol;Acc:HGNC:19881]	EMILIN2	84034
ENSG00000132274.17	black	TRUE	tripartite motif containing 22 [Source:HGNC Symbol;Acc:HGNC:16379]	TRIM22	10346
ENSG00000132329.11	grey	TRUE	receptor activity modifying protein 1 [Source:HGNC Symbol;Acc:HGNC:9843]	RAMP1	10267
ENSG00000132437.18	green	TRUE	dopa decarboxylase [Source:HGNC Symbol;Acc:HGNC:2719]	DDC	1644
ENSG00000132465.12	grey	TRUE	joining chain of multimeric IgA and IgM [Source:HGNC Symbol;Acc:HGNC:5713]	JCHAIN	3512
ENSG00000132514.14	green	TRUE	C-type lectin domain containing 10A [Source:HGNC Symbol;Acc:HGNC:16916]	CLEC10A	10462
ENSG00000132530.17	black	TRUE	XIAP associated factor 1 [Source:HGNC Symbol;Acc:HGNC:30932]	XAF1	54739
ENSG00000132535.22	red	TRUE	discs large MAGUK scaffold protein 4 [Source:HGNC Symbol;Acc:HGNC:2903]	DLG4	1742
ENSG00000132549.20	yellow	TRUE	vacuolar protein sorting 13 homolog B [Source:HGNC Symbol;Acc:HGNC:2183]	VPS13B	157680
ENSG00000132554.21	blue	TRUE	regulator of G protein signaling 22 [Source:HGNC Symbol;Acc:HGNC:24499]	RGS22	26166
ENSG00000132561.14	brown	TRUE	matrilin 2 [Source:HGNC Symbol;Acc:HGNC:6908]	MATN2	4147
ENSG00000132669.14	yellow	TRUE	Ras and Rab interactor 2 [Source:HGNC Symbol;Acc:HGNC:18750]	RIN2	54453
ENSG00000132744.8	brown	TRUE	aminoacylase 3 [Source:HGNC Symbol;Acc:HGNC:24104]	ACY3	91703
ENSG00000132965.10	turquoise	TRUE	arachidonate 5-lipoxygenase activating protein [Source:HGNC Symbol;Acc:HGNC:436]	ALOX5AP	241
ENSG00000133026.14	yellow	TRUE	myosin heavy chain 10 [Source:HGNC Symbol;Acc:HGNC:7568]	MYH10	4628
ENSG00000133048.13	turquoise	TRUE	chitinase 3 like 1 [Source:HGNC Symbol;Acc:HGNC:1932]	CHI3L1	1116
ENSG00000133063.16	turquoise	TRUE	chitinase 1 [Source:HGNC Symbol;Acc:HGNC:1936]	CHIT1	1118
ENSG00000133067.18	pink	TRUE	leucine rich repeat containing G protein-coupled receptor 6 [Source:HGNC Symbol;Acc:HGNC:19719]	LGR6	59352
ENSG00000133106.15	black	TRUE	epithelial stromal interaction 1 [Source:HGNC Symbol;Acc:HGNC:16465]	EPSTI1	94240
ENSG00000133110.15	pink	TRUE	periostin [Source:HGNC Symbol;Acc:HGNC:16953]	POSTN	10631
ENSG00000133115.12	blue	TRUE	stomatin like 3 [Source:HGNC Symbol;Acc:HGNC:19420]	STOML3	161003
ENSG00000133124.12	green	TRUE	insulin receptor substrate 4 [Source:HGNC Symbol;Acc:HGNC:6128]	IRS4	8471
ENSG00000133246.12	turquoise	TRUE	PML-RARA regulated adaptor molecule 1 [Source:HGNC Symbol;Acc:HGNC:30091]	PRAM1	84106
ENSG00000133433.11	grey	TRUE	glutathione S-transferase theta 2B [Source:HGNC Symbol;Acc:HGNC:33437]	GSTT2B	653689
ENSG00000133561.15	turquoise	TRUE	GTPase, IMAP family member 6 [Source:HGNC Symbol;Acc:HGNC:21918]	GIMAP6	474344
ENSG00000133574.10	turquoise	TRUE	GTPase, IMAP family member 4 [Source:HGNC Symbol;Acc:HGNC:21872]	GIMAP4	55303
ENSG00000133636.11	pink	TRUE	neurotensin [Source:HGNC Symbol;Acc:HGNC:8038]	NTS	4922
ENSG00000133657.17	yellow	TRUE	ATPase 13A3 [Source:HGNC Symbol;Acc:HGNC:24113]	ATP13A3	79572
ENSG00000133661.17	turquoise	TRUE	surfactant protein D [Source:HGNC Symbol;Acc:HGNC:10803]	SFTPD	6441
ENSG00000133710.17	pink	TRUE	serine peptidase inhibitor Kazal type 5 [Source:HGNC Symbol;Acc:HGNC:15464]	SPINK5	11005
ENSG00000133962.8	brown	TRUE	cation channel sperm associated auxiliary subunit beta [Source:HGNC Symbol;Acc:HGNC:20500]	CATSPERB	79820
ENSG00000134020.8	turquoise	TRUE	phosphatidylethanolamine binding protein 4 [Source:HGNC Symbol;Acc:HGNC:28319]	PEBP4	157310
ENSG00000134121.10	yellow	TRUE	cell adhesion molecule L1 like [Source:HGNC Symbol;Acc:HGNC:1939]	CHL1	10752
ENSG00000134184.13	grey	TRUE	glutathione S-transferase mu 1 [Source:HGNC Symbol;Acc:HGNC:4632]	GSTM1	2944
ENSG00000134198.10	yellow	TRUE	tetraspanin 2 [Source:HGNC Symbol;Acc:HGNC:20659]	TSPAN2	10100
ENSG00000134240.12	brown	TRUE	3-hydroxy-3-methylglutaryl-CoA synthase 2 [Source:HGNC Symbol;Acc:HGNC:5008]	HMGCS2	3158
ENSG00000134256.13	turquoise	TRUE	CD101 molecule [Source:HGNC Symbol;Acc:HGNC:5949]	CD101	9398
ENSG00000134258.18	brown	TRUE	V-set domain containing T cell activation inhibitor 1 [Source:HGNC Symbol;Acc:HGNC:28873]	VTCN1	79679
ENSG00000134285.11	brown	TRUE	FKBP prolyl isomerase 11 [Source:HGNC Symbol;Acc:HGNC:18624]	FKBP11	51303
ENSG00000134321.13	black	TRUE	radical S-adenosyl methionine domain containing 2 [Source:HGNC Symbol;Acc:HGNC:30908]	RSAD2	91543
ENSG00000134326.12	black	TRUE	cytidine/uridine monophosphate kinase 2 [Source:HGNC Symbol;Acc:HGNC:27015]	CMPK2	129607
ENSG00000134339.9	magenta	TRUE	serum amyloid A2 [Source:HGNC Symbol;Acc:HGNC:10514]	SAA2	6289
ENSG00000134352.21	yellow	TRUE	interleukin 6 cytokine family signal transducer [Source:HGNC Symbol;Acc:HGNC:6021]	IL6ST	3572
ENSG00000134443.10	green	TRUE	gastrin releasing peptide [Source:HGNC Symbol;Acc:HGNC:4605]	GRP	2922
ENSG00000134463.15	blue	TRUE	enoyl-CoA hydratase domain containing 3 [Source:HGNC Symbol;Acc:HGNC:23489]	ECHDC3	79746
ENSG00000134516.20	turquoise	TRUE	dedicator of cytokinesis 2 [Source:HGNC Symbol;Acc:HGNC:2988]	DOCK2	1794
ENSG00000134531.10	turquoise	TRUE	epithelial membrane protein 1 [Source:HGNC Symbol;Acc:HGNC:3333]	EMP1	2012
ENSG00000134551.13	grey	TRUE	proline rich protein HaeIII subfamily 2 [Source:HGNC Symbol;Acc:HGNC:9367]	PRH2	5555
ENSG00000134668.13	turquoise	TRUE	SPOC domain containing 1 [Source:HGNC Symbol;Acc:HGNC:26338]	SPOCD1	90853
ENSG00000134762.17	pink	TRUE	desmocollin 3 [Source:HGNC Symbol;Acc:HGNC:3037]	DSC3	1825
ENSG00000134769.23	green	TRUE	dystrobrevin alpha [Source:HGNC Symbol;Acc:HGNC:3057]	DTNA	1837
ENSG00000134775.16	blue	TRUE	formin homology 2 domain containing 3 [Source:HGNC Symbol;Acc:HGNC:26178]	FHOD3	80206
ENSG00000134802.18	turquoise	TRUE	solute carrier family 43 member 3 [Source:HGNC Symbol;Acc:HGNC:17466]	SLC43A3	29015
ENSG00000134824.14	grey	TRUE	fatty acid desaturase 2 [Source:HGNC Symbol;Acc:HGNC:3575]	FADS2	9415
ENSG00000134827.8	brown	TRUE	transcobalamin 1 [Source:HGNC Symbol;Acc:HGNC:11652]	TCN1	6947
ENSG00000134873.10	brown	TRUE	claudin 10 [Source:HGNC Symbol;Acc:HGNC:2033]	CLDN10	9071
ENSG00000134900.13	yellow	TRUE	tripeptidyl peptidase 2 [Source:HGNC Symbol;Acc:HGNC:12016]	TPP2	7174
ENSG00000134955.12	turquoise	TRUE	solute carrier family 37 member 2 [Source:HGNC Symbol;Acc:HGNC:20644]	SLC37A2	219855
ENSG00000135047.16	turquoise	TRUE	cathepsin L [Source:HGNC Symbol;Acc:HGNC:2537]	CTSL	1514
ENSG00000135077.10	turquoise	TRUE	hepatitis A virus cellular receptor 2 [Source:HGNC Symbol;Acc:HGNC:18437]	HAVCR2	84868
ENSG00000135083.17	green	TRUE	cyclin J like [Source:HGNC Symbol;Acc:HGNC:25876]	CCNJL	79616
ENSG00000135094.11	turquoise	TRUE	serine dehydratase [Source:HGNC Symbol;Acc:HGNC:10691]	SDS	10993
ENSG00000135114.14	turquoise	TRUE	2'-5'-oligoadenylate synthetase like [Source:HGNC Symbol;Acc:HGNC:8090]	OASL	8638
ENSG00000135218.19	turquoise	TRUE	CD36 molecule [Source:HGNC Symbol;Acc:HGNC:1663]	CD36	948
ENSG00000135318.12	yellow	TRUE	5'-nucleotidase ecto [Source:HGNC Symbol;Acc:HGNC:8021]	NT5E	4907
ENSG00000135387.21	yellow	TRUE	cell cycle associated protein 1 [Source:HGNC Symbol;Acc:HGNC:6743]	CAPRIN1	4076
ENSG00000135447.17	grey	TRUE	protein phosphatase 1 regulatory inhibitor subunit 1A [Source:HGNC Symbol;Acc:HGNC:9286]	PPP1R1A	5502
ENSG00000135549.16	blue	TRUE	cAMP-dependent protein kinase inhibitor beta [Source:HGNC Symbol;Acc:HGNC:9018]	PKIB	5570
ENSG00000135678.12	turquoise	TRUE	carboxypeptidase M [Source:HGNC Symbol;Acc:HGNC:2311]	CPM	1368
ENSG00000135773.13	green	TRUE	calpain 9 [Source:HGNC Symbol;Acc:HGNC:1486]	CAPN9	10753
ENSG00000135838.14	turquoise	TRUE	N-acetylneuraminate pyruvate lyase [Source:HGNC Symbol;Acc:HGNC:16781]	NPL	80896
ENSG00000135925.9	pink	TRUE	Wnt family member 10A [Source:HGNC Symbol;Acc:HGNC:13829]	WNT10A	80326
ENSG00000135929.9	turquoise	TRUE	cytochrome P450 family 27 subfamily A member 1 [Source:HGNC Symbol;Acc:HGNC:2605]	CYP27A1	1593
ENSG00000135976.21	blue	TRUE	ankyrin repeat domain 36 [Source:HGNC Symbol;Acc:HGNC:24079]	ANKRD36	375248
ENSG00000136044.12	blue	TRUE	adaptor protein, phosphotyrosine interacting with PH domain and leucine zipper 2 [Source:HGNC Symbol;Acc:HGNC:18242]	APPL2	55198
ENSG00000136068.16	yellow	TRUE	filamin B [Source:HGNC Symbol;Acc:HGNC:3755]	FLNB	2317
ENSG00000136110.13	grey	TRUE	chondromodulin [Source:HGNC Symbol;Acc:HGNC:17005]	CNMD	11061
ENSG00000136155.17	brown	TRUE	sciellin [Source:HGNC Symbol;Acc:HGNC:10573]	SCEL	8796
ENSG00000136167.15	turquoise	TRUE	lymphocyte cytosolic protein 1 [Source:HGNC Symbol;Acc:HGNC:6528]	LCP1	3936
ENSG00000136205.18	blue	TRUE	tensin 3 [Source:HGNC Symbol;Acc:HGNC:21616]	TNS3	64759
ENSG00000136231.14	blue	TRUE	insulin like growth factor 2 mRNA binding protein 3 [Source:HGNC Symbol;Acc:HGNC:28868]	IGF2BP3	10643
ENSG00000136235.17	turquoise	TRUE	glycoprotein nmb [Source:HGNC Symbol;Acc:HGNC:4462]	GPNMB	10457
ENSG00000136244.12	magenta	TRUE	interleukin 6 [Source:HGNC Symbol;Acc:HGNC:6018]	IL6	3569
ENSG00000136286.16	turquoise	TRUE	myosin IG [Source:HGNC Symbol;Acc:HGNC:13880]	MYO1G	64005
ENSG00000136404.16	turquoise	TRUE	transmembrane 6 superfamily member 1 [Source:HGNC Symbol;Acc:HGNC:11860]	TM6SF1	53346
ENSG00000136457.10	brown	TRUE	chondroadherin [Source:HGNC Symbol;Acc:HGNC:1909]	CHAD	1101
ENSG00000136542.9	brown	TRUE	polypeptide N-acetylgalactosaminyltransferase 5 [Source:HGNC Symbol;Acc:HGNC:4127]	GALNT5	11227
ENSG00000136689.20	turquoise	TRUE	interleukin 1 receptor antagonist [Source:HGNC Symbol;Acc:HGNC:6000]	IL1RN	3557
ENSG00000136698.10	blue	TRUE	cripto, FRL-1, cryptic family 1 [Source:HGNC Symbol;Acc:HGNC:18292]	CFC1	55997
ENSG00000136732.16	turquoise	TRUE	glycophorin C (Gerbich blood group) [Source:HGNC Symbol;Acc:HGNC:4704]	GYPC	2995
ENSG00000136810.13	green	TRUE	thioredoxin [Source:HGNC Symbol;Acc:HGNC:12435]	TXN	7295
ENSG00000136826.15	brown	TRUE	KLF transcription factor 4 [Source:HGNC Symbol;Acc:HGNC:6348]	KLF4	9314
ENSG00000136867.11	turquoise	TRUE	solute carrier family 31 member 2 [Source:HGNC Symbol;Acc:HGNC:11017]	SLC31A2	1318
ENSG00000136869.16	turquoise	TRUE	toll like receptor 4 [Source:HGNC Symbol;Acc:HGNC:11850]	TLR4	7099
ENSG00000137033.12	yellow	TRUE	interleukin 33 [Source:HGNC Symbol;Acc:HGNC:16028]	IL33	90865
ENSG00000137098.14	yellow	TRUE	sperm associated antigen 8 [Source:HGNC Symbol;Acc:HGNC:14105]	SPAG8	26206
ENSG00000137285.11	grey	TRUE	tubulin beta 2B class IIb [Source:HGNC Symbol;Acc:HGNC:30829]	TUBB2B	347733
ENSG00000137331.12	grey	TRUE	immediate early response 3 [Source:HGNC Symbol;Acc:HGNC:5392]	IER3	8870
ENSG00000137440.5	brown	TRUE	fibroblast growth factor binding protein 1 [Source:HGNC Symbol;Acc:HGNC:19695]	FGFBP1	9982
ENSG00000137441.8	brown	TRUE	fibroblast growth factor binding protein 2 [Source:HGNC Symbol;Acc:HGNC:29451]	FGFBP2	83888
ENSG00000137491.15	turquoise	TRUE	solute carrier organic anion transporter family member 2B1 [Source:HGNC Symbol;Acc:HGNC:10962]	SLCO2B1	11309
ENSG00000137496.19	turquoise	TRUE	interleukin 18 binding protein [Source:HGNC Symbol;Acc:HGNC:5987]	IL18BP	10068
ENSG00000137573.14	yellow	TRUE	sulfatase 1 [Source:HGNC Symbol;Acc:HGNC:20391]	SULF1	23213
ENSG00000137601.18	yellow	TRUE	NIMA related kinase 1 [Source:HGNC Symbol;Acc:HGNC:7744]	NEK1	4750
ENSG00000137628.18	black	TRUE	DExD/H-box helicase 60 [Source:HGNC Symbol;Acc:HGNC:25942]	DDX60	55601
ENSG00000137648.19	brown	TRUE	transmembrane serine protease 4 [Source:HGNC Symbol;Acc:HGNC:11878]	TMPRSS4	56649
ENSG00000137672.13	grey	TRUE	transient receptor potential cation channel subfamily C member 6 [Source:HGNC Symbol;Acc:HGNC:12338]	TRPC6	7225
ENSG00000137673.9	blue	TRUE	matrix metallopeptidase 7 [Source:HGNC Symbol;Acc:HGNC:7174]	MMP7	4316
ENSG00000137707.14	blue	TRUE	BTG anti-proliferation factor 4 [Source:HGNC Symbol;Acc:HGNC:13862]	BTG4	54766
ENSG00000137726.17	blue	TRUE	FXYD domain containing ion transport regulator 6 [Source:HGNC Symbol;Acc:HGNC:4030]	FXYD6	53826
ENSG00000137752.25	black	TRUE	caspase 1 [Source:HGNC Symbol;Acc:HGNC:1499]	CASP1	834
ENSG00000137801.11	turquoise	TRUE	thrombospondin 1 [Source:HGNC Symbol;Acc:HGNC:11785]	THBS1	7057
ENSG00000137841.12	turquoise	TRUE	phospholipase C beta 2 [Source:HGNC Symbol;Acc:HGNC:9055]	PLCB2	5330
ENSG00000137860.12	blue	TRUE	solute carrier family 28 member 2 [Source:HGNC Symbol;Acc:HGNC:11002]	SLC28A2	9153
ENSG00000137868.19	green	TRUE	signaling receptor and transporter of retinol STRA6 [Source:HGNC Symbol;Acc:HGNC:30650]	STRA6	64220
ENSG00000137959.17	black	TRUE	interferon induced protein 44 like [Source:HGNC Symbol;Acc:HGNC:17817]	IFI44L	10964
ENSG00000137965.11	black	TRUE	interferon induced protein 44 [Source:HGNC Symbol;Acc:HGNC:16938]	IFI44	10561
ENSG00000137968.17	blue	TRUE	solute carrier family 44 member 5 [Source:HGNC Symbol;Acc:HGNC:28524]	SLC44A5	204962
ENSG00000137975.8	yellow	TRUE	chloride channel accessory 2 [Source:HGNC Symbol;Acc:HGNC:2016]	CLCA2	9635
ENSG00000137976.8	turquoise	TRUE	deoxyribonuclease 2 beta [Source:HGNC Symbol;Acc:HGNC:28875]	DNASE2B	58511
ENSG00000138002.16	yellow	TRUE	intraflagellar transport 172 [Source:HGNC Symbol;Acc:HGNC:30391]	IFT172	26160
ENSG00000138083.5	green	TRUE	SIX homeobox 3 [Source:HGNC Symbol;Acc:HGNC:10889]	SIX3	6496
ENSG00000138095.20	yellow	TRUE	leucine rich pentatricopeptide repeat containing [Source:HGNC Symbol;Acc:HGNC:15714]	LRPPRC	10128
ENSG00000138115.15	red	TRUE	cytochrome P450 family 2 subfamily C member 8 [Source:HGNC Symbol;Acc:HGNC:2622]	CYP2C8	1558
ENSG00000138131.4	pink	TRUE	lysyl oxidase like 4 [Source:HGNC Symbol;Acc:HGNC:17171]	LOXL4	84171
ENSG00000138135.7	green	TRUE	cholesterol 25-hydroxylase [Source:HGNC Symbol;Acc:HGNC:1907]	CH25H	9023
ENSG00000138166.6	turquoise	TRUE	dual specificity phosphatase 5 [Source:HGNC Symbol;Acc:HGNC:3071]	DUSP5	1847
ENSG00000138207.15	turquoise	TRUE	retinol binding protein 4 [Source:HGNC Symbol;Acc:HGNC:9922]	RBP4	5950
ENSG00000138271.6	pink	TRUE	G protein-coupled receptor 87 [Source:HGNC Symbol;Acc:HGNC:4538]	GPR87	53836
ENSG00000138316.11	blue	TRUE	ADAM metallopeptidase with thrombospondin type 1 motif 14 [Source:HGNC Symbol;Acc:HGNC:14899]	ADAMTS14	140766
ENSG00000138496.17	black	TRUE	poly(ADP-ribose) polymerase family member 9 [Source:HGNC Symbol;Acc:HGNC:24118]	PARP9	83666
ENSG00000138592.14	yellow	TRUE	ubiquitin specific peptidase 8 [Source:HGNC Symbol;Acc:HGNC:12631]	USP8	9101
ENSG00000138642.16	black	TRUE	HECT and RLD domain containing E3 ubiquitin protein ligase family member 6 [Source:HGNC Symbol;Acc:HGNC:26072]	HERC6	55008
ENSG00000138678.11	green	TRUE	glycerol-3-phosphate acyltransferase 3 [Source:HGNC Symbol;Acc:HGNC:28157]	GPAT3	84803
ENSG00000138755.6	black	TRUE	C-X-C motif chemokine ligand 9 [Source:HGNC Symbol;Acc:HGNC:7098]	CXCL9	4283
ENSG00000138760.11	yellow	TRUE	scavenger receptor class B member 2 [Source:HGNC Symbol;Acc:HGNC:1665]	SCARB2	950
ENSG00000138772.13	brown	TRUE	annexin A3 [Source:HGNC Symbol;Acc:HGNC:541]	ANXA3	306
ENSG00000138798.13	green	TRUE	epidermal growth factor [Source:HGNC Symbol;Acc:HGNC:3229]	EGF	1950
ENSG00000138821.14	turquoise	TRUE	solute carrier family 39 member 8 [Source:HGNC Symbol;Acc:HGNC:20862]	SLC39A8	64116
ENSG00000139055.7	blue	TRUE	endoplasmic reticulum protein 27 [Source:HGNC Symbol;Acc:HGNC:26495]	ERP27	121506
ENSG00000139116.19	blue	TRUE	kinesin family member 21A [Source:HGNC Symbol;Acc:HGNC:19349]	KIF21A	55605
ENSG00000139192.12	black	TRUE	TAP binding protein like [Source:HGNC Symbol;Acc:HGNC:30683]	TAPBPL	55080
ENSG00000139278.10	turquoise	TRUE	GLI pathogenesis related 1 [Source:HGNC Symbol;Acc:HGNC:17001]	GLIPR1	11010
ENSG00000139289.15	green	TRUE	pleckstrin homology like domain family A member 1 [Source:HGNC Symbol;Acc:HGNC:8933]	PHLDA1	22822
ENSG00000139318.8	turquoise	TRUE	dual specificity phosphatase 6 [Source:HGNC Symbol;Acc:HGNC:3072]	DUSP6	1848
ENSG00000139445.18	blue	TRUE	forkhead box N4 [Source:HGNC Symbol;Acc:HGNC:21399]	FOXN4	121643
ENSG00000139629.16	brown	TRUE	polypeptide N-acetylgalactosaminyltransferase 6 [Source:HGNC Symbol;Acc:HGNC:4128]	GALNT6	11226
ENSG00000139631.20	red	TRUE	cysteine sulfinic acid decarboxylase [Source:HGNC Symbol;Acc:HGNC:18966]	CSAD	51380
ENSG00000139675.13	red	TRUE	heterogeneous nuclear ribonucleoprotein A1 like 2 [Source:HGNC Symbol;Acc:HGNC:27067]	HNRNPA1L2	144983
ENSG00000139865.17	red	TRUE	tetratricopeptide repeat domain 6 [Source:HGNC Symbol;Acc:HGNC:19739]	TTC6	319089
ENSG00000139910.20	green	TRUE	NOVA alternative splicing regulator 1 [Source:HGNC Symbol;Acc:HGNC:7886]	NOVA1	4857
ENSG00000140067.7	blue	TRUE	family with sequence similarity 181 member A [Source:HGNC Symbol;Acc:HGNC:20491]	FAM181A	90050
ENSG00000140105.18	black	TRUE	tryptophanyl-tRNA synthetase 1 [Source:HGNC Symbol;Acc:HGNC:12729]	WARS1	7453
ENSG00000140263.15	grey	TRUE	sorbitol dehydrogenase [Source:HGNC Symbol;Acc:HGNC:11184]	SORD	6652
ENSG00000140274.14	brown	TRUE	dual oxidase maturation factor 2 [Source:HGNC Symbol;Acc:HGNC:32698]	DUOXA2	405753
ENSG00000140279.13	brown	TRUE	dual oxidase 2 [Source:HGNC Symbol;Acc:HGNC:13273]	DUOX2	50506
ENSG00000140297.13	brown	TRUE	glucosaminyl (N-acetyl) transferase 3, mucin type [Source:HGNC Symbol;Acc:HGNC:4205]	GCNT3	9245
ENSG00000140379.9	turquoise	TRUE	BCL2 related protein A1 [Source:HGNC Symbol;Acc:HGNC:991]	BCL2A1	597
ENSG00000140465.15	green	TRUE	cytochrome P450 family 1 subfamily A member 1 [Source:HGNC Symbol;Acc:HGNC:2595]	CYP1A1	1543
ENSG00000140479.18	blue	TRUE	proprotein convertase subtilisin/kexin type 6 [Source:HGNC Symbol;Acc:HGNC:8569]	PCSK6	5046
ENSG00000140511.12	black	TRUE	hyaluronan and proteoglycan link protein 3 [Source:HGNC Symbol;Acc:HGNC:21446]	HAPLN3	145864
ENSG00000140545.16	grey	TRUE	milk fat globule EGF and factor V/VIII domain containing [Source:HGNC Symbol;Acc:HGNC:7036]	MFGE8	4240
ENSG00000140678.17	turquoise	TRUE	integrin subunit alpha X [Source:HGNC Symbol;Acc:HGNC:6152]	ITGAX	3687
ENSG00000140718.22	blue	TRUE	FTO alpha-ketoglutarate dependent dioxygenase [Source:HGNC Symbol;Acc:HGNC:24678]	FTO	79068
ENSG00000140749.9	turquoise	TRUE	immunoglobulin superfamily member 6 [Source:HGNC Symbol;Acc:HGNC:5953]	IGSF6	10261
ENSG00000140795.13	green	TRUE	myosin light chain kinase 3 [Source:HGNC Symbol;Acc:HGNC:29826]	MYLK3	91807
ENSG00000140853.17	black	TRUE	NLR family CARD domain containing 5 [Source:HGNC Symbol;Acc:HGNC:29933]	NLRC5	84166
ENSG00000140937.14	yellow	TRUE	cadherin 11 [Source:HGNC Symbol;Acc:HGNC:1750]	CDH11	1009
ENSG00000140945.17	yellow	TRUE	cadherin 13 [Source:HGNC Symbol;Acc:HGNC:1753]	CDH13	1012
ENSG00000140961.14	green	TRUE	oxidative stress induced growth inhibitor 1 [Source:HGNC Symbol;Acc:HGNC:30093]	OSGIN1	29948
ENSG00000140968.12	turquoise	TRUE	interferon regulatory factor 8 [Source:HGNC Symbol;Acc:HGNC:5358]	IRF8	3394
ENSG00000141068.16	red	TRUE	kinase suppressor of ras 1 [Source:HGNC Symbol;Acc:HGNC:6465]	KSR1	8844
ENSG00000141293.16	blue	TRUE	src kinase associated phosphoprotein 1 [Source:HGNC Symbol;Acc:HGNC:15605]	SKAP1	8631
ENSG00000141401.12	green	TRUE	inositol monophosphatase 2 [Source:HGNC Symbol;Acc:HGNC:6051]	IMPA2	3613
ENSG00000141506.15	turquoise	TRUE	phosphoinositide-3-kinase regulatory subunit 5 [Source:HGNC Symbol;Acc:HGNC:30035]	PIK3R5	23533
ENSG00000141574.8	black	TRUE	secreted and transmembrane 1 [Source:HGNC Symbol;Acc:HGNC:10707]	SECTM1	6398
ENSG00000141665.13	blue	TRUE	F-box protein 15 [Source:HGNC Symbol;Acc:HGNC:13617]	FBXO15	201456
ENSG00000141682.12	green	TRUE	phorbol-12-myristate-13-acetate-induced protein 1 [Source:HGNC Symbol;Acc:HGNC:9108]	PMAIP1	5366
ENSG00000141753.7	pink	TRUE	insulin like growth factor binding protein 4 [Source:HGNC Symbol;Acc:HGNC:5473]	IGFBP4	3487
ENSG00000142089.17	black	TRUE	interferon induced transmembrane protein 3 [Source:HGNC Symbol;Acc:HGNC:5414]	IFITM3	10410
ENSG00000142102.16	blue	TRUE	protein-glucosylgalactosylhydroxylysine glucosidase [Source:HGNC Symbol;Acc:HGNC:26210]	PGGHG	80162
ENSG00000142156.16	blue	TRUE	collagen type VI alpha 1 chain [Source:HGNC Symbol;Acc:HGNC:2211]	COL6A1	1291
ENSG00000142173.17	turquoise	TRUE	collagen type VI alpha 2 chain [Source:HGNC Symbol;Acc:HGNC:2212]	COL6A2	1292
ENSG00000142178.9	grey	TRUE	salt inducible kinase 1 [Source:HGNC Symbol;Acc:HGNC:11142]	SIK1	150094
ENSG00000142224.18	brown	TRUE	interleukin 19 [Source:HGNC Symbol;Acc:HGNC:5990]	IL19	29949
ENSG00000142227.11	turquoise	TRUE	epithelial membrane protein 3 [Source:HGNC Symbol;Acc:HGNC:3335]	EMP3	2014
ENSG00000142347.19	turquoise	TRUE	myosin IF [Source:HGNC Symbol;Acc:HGNC:7600]	MYO1F	4542
ENSG00000142494.13	turquoise	TRUE	solute carrier family 47 member 1 [Source:HGNC Symbol;Acc:HGNC:25588]	SLC47A1	55244
ENSG00000142528.16	red	TRUE	zinc finger protein 473 [Source:HGNC Symbol;Acc:HGNC:23239]	ZNF473	25888
ENSG00000142657.21	green	TRUE	phosphogluconate dehydrogenase [Source:HGNC Symbol;Acc:HGNC:8891]	PGD	5226
ENSG00000142700.12	pink	TRUE	DMRT like family A2 [Source:HGNC Symbol;Acc:HGNC:13908]	DMRTA2	63950
ENSG00000142731.11	yellow	TRUE	polo like kinase 4 [Source:HGNC Symbol;Acc:HGNC:11397]	PLK4	10733
ENSG00000142748.14	turquoise	TRUE	ficolin 3 [Source:HGNC Symbol;Acc:HGNC:3625]	FCN3	8547
ENSG00000142871.18	turquoise	TRUE	cellular communication network factor 1 [Source:HGNC Symbol;Acc:HGNC:2654]	CCN1	3491
ENSG00000142959.5	red	TRUE	bestrophin 4 [Source:HGNC Symbol;Acc:HGNC:17106]	BEST4	266675
ENSG00000142973.16	blue	TRUE	cytochrome P450 family 4 subfamily B member 1 [Source:HGNC Symbol;Acc:HGNC:2644]	CYP4B1	1580
ENSG00000143110.12	turquoise	TRUE	chromosome 1 open reading frame 162 [Source:HGNC Symbol;Acc:HGNC:28344]	C1orf162	128346
ENSG00000143119.14	turquoise	TRUE	CD53 molecule [Source:HGNC Symbol;Acc:HGNC:1686]	CD53	963
ENSG00000143167.12	turquoise	TRUE	glycoprotein A33 [Source:HGNC Symbol;Acc:HGNC:4445]	GPA33	10223
ENSG00000143226.16	turquoise	TRUE	Fc gamma receptor IIa [Source:HGNC Symbol;Acc:HGNC:3616]	FCGR2A	2212
ENSG00000143320.9	grey	TRUE	cellular retinoic acid binding protein 2 [Source:HGNC Symbol;Acc:HGNC:2339]	CRABP2	1382
ENSG00000143341.12	blue	TRUE	hemicentin 1 [Source:HGNC Symbol;Acc:HGNC:19194]	HMCN1	83872
ENSG00000143382.16	turquoise	TRUE	ADAMTS like 4 [Source:HGNC Symbol;Acc:HGNC:19706]	ADAMTSL4	54507
ENSG00000143546.10	turquoise	TRUE	S100 calcium binding protein A8 [Source:HGNC Symbol;Acc:HGNC:10498]	S100A8	6279
ENSG00000143603.19	blue	TRUE	potassium calcium-activated channel subfamily N member 3 [Source:HGNC Symbol;Acc:HGNC:6292]	KCNN3	3782
ENSG00000143622.12	green	TRUE	Ras like without CAAX 1 [Source:HGNC Symbol;Acc:HGNC:10023]	RIT1	6016
ENSG00000143882.12	brown	TRUE	ATPase H+ transporting V1 subunit C2 [Source:HGNC Symbol;Acc:HGNC:18264]	ATP6V1C2	245973
ENSG00000143924.19	yellow	TRUE	EMAP like 4 [Source:HGNC Symbol;Acc:HGNC:1316]	EML4	27436
ENSG00000144028.15	yellow	TRUE	small nuclear ribonucleoprotein U5 subunit 200 [Source:HGNC Symbol;Acc:HGNC:30859]	SNRNP200	23020
ENSG00000144115.18	grey	TRUE	threonine synthase like 2 [Source:HGNC Symbol;Acc:HGNC:25602]	THNSL2	55258
ENSG00000144119.4	green	TRUE	complement C1q like 2 [Source:HGNC Symbol;Acc:HGNC:24181]	C1QL2	165257
ENSG00000144191.12	blue	TRUE	cyclic nucleotide gated channel subunit alpha 3 [Source:HGNC Symbol;Acc:HGNC:2150]	CNGA3	1261
ENSG00000144476.6	yellow	TRUE	atypical chemokine receptor 3 [Source:HGNC Symbol;Acc:HGNC:23692]	ACKR3	57007
ENSG00000144485.11	grey	TRUE	hes family bHLH transcription factor 6 [Source:HGNC Symbol;Acc:HGNC:18254]	HES6	55502
ENSG00000144681.11	turquoise	TRUE	SH3 and cysteine rich domain [Source:HGNC Symbol;Acc:HGNC:11353]	STAC	6769
ENSG00000144749.14	blue	TRUE	leucine rich repeats and immunoglobulin like domains 1 [Source:HGNC Symbol;Acc:HGNC:17360]	LRIG1	26018
ENSG00000144785.8	grey	TRUE	novel protein	NA	NA
ENSG00000144820.8	turquoise	TRUE	adhesion G protein-coupled receptor G7 [Source:HGNC Symbol;Acc:HGNC:19241]	ADGRG7	84873
ENSG00000144834.14	green	TRUE	transgelin 3 [Source:HGNC Symbol;Acc:HGNC:29868]	TAGLN3	29114
ENSG00000144840.10	yellow	TRUE	RAB, member of RAS oncogene family like 3 [Source:HGNC Symbol;Acc:HGNC:18072]	RABL3	285282
ENSG00000145002.13	grey	TRUE	family with sequence similarity 86 member B2 [Source:HGNC Symbol;Acc:HGNC:32222]	FAM86B2	653333
ENSG00000145113.22	red	TRUE	mucin 4, cell surface associated [Source:HGNC Symbol;Acc:HGNC:7514]	MUC4	4585
ENSG00000145147.20	blue	TRUE	slit guidance ligand 2 [Source:HGNC Symbol;Acc:HGNC:11086]	SLIT2	9353
ENSG00000145335.17	pink	TRUE	synuclein alpha [Source:HGNC Symbol;Acc:HGNC:11138]	SNCA	6622
ENSG00000145349.20	yellow	TRUE	calcium/calmodulin dependent protein kinase II delta [Source:HGNC Symbol;Acc:HGNC:1462]	CAMK2D	817
ENSG00000145423.5	green	TRUE	secreted frizzled related protein 2 [Source:HGNC Symbol;Acc:HGNC:10777]	SFRP2	6423
ENSG00000145428.15	green	TRUE	ring finger protein 175 [Source:HGNC Symbol;Acc:HGNC:27735]	RNF175	285533
ENSG00000145632.15	magenta	TRUE	polo like kinase 2 [Source:HGNC Symbol;Acc:HGNC:19699]	PLK2	10769
ENSG00000145649.8	black	TRUE	granzyme A [Source:HGNC Symbol;Acc:HGNC:4708]	GZMA	3001
ENSG00000145703.17	yellow	TRUE	IQ motif containing GTPase activating protein 2 [Source:HGNC Symbol;Acc:HGNC:6111]	IQGAP2	10788
ENSG00000145736.15	yellow	TRUE	general transcription factor IIH subunit 2 [Source:HGNC Symbol;Acc:HGNC:4656]	GTF2H2	2966
ENSG00000145824.13	brown	TRUE	C-X-C motif chemokine ligand 14 [Source:HGNC Symbol;Acc:HGNC:10640]	CXCL14	9547
ENSG00000145860.13	yellow	TRUE	ring finger protein 145 [Source:HGNC Symbol;Acc:HGNC:20853]	RNF145	153830
ENSG00000146054.18	brown	TRUE	tripartite motif containing 7 [Source:HGNC Symbol;Acc:HGNC:16278]	TRIM7	81786
ENSG00000146070.17	turquoise	TRUE	phospholipase A2 group VII [Source:HGNC Symbol;Acc:HGNC:9040]	PLA2G7	7941
ENSG00000146094.16	turquoise	TRUE	docking protein 3 [Source:HGNC Symbol;Acc:HGNC:24583]	DOK3	79930
ENSG00000146112.12	turquoise	TRUE	protein phosphatase 1 regulatory subunit 18 [Source:HGNC Symbol;Acc:HGNC:29413]	PPP1R18	170954
ENSG00000146192.15	turquoise	TRUE	FYVE, RhoGEF and PH domain containing 2 [Source:HGNC Symbol;Acc:HGNC:3664]	FGD2	221472
ENSG00000146205.15	brown	TRUE	anoctamin 7 [Source:HGNC Symbol;Acc:HGNC:31677]	ANO7	50636
ENSG00000146469.13	blue	TRUE	vasoactive intestinal peptide [Source:HGNC Symbol;Acc:HGNC:12693]	VIP	7432
ENSG00000146574.16	grey	TRUE	CCZ1 homolog B, vacuolar protein trafficking and biogenesis associated [Source:HGNC Symbol;Acc:HGNC:21717]	CCZ1B	221960
ENSG00000146674.16	pink	TRUE	insulin like growth factor binding protein 3 [Source:HGNC Symbol;Acc:HGNC:5472]	IGFBP3	3486
ENSG00000147027.4	green	TRUE	transmembrane protein 47 [Source:HGNC Symbol;Acc:HGNC:18515]	TMEM47	83604
ENSG00000147041.12	brown	TRUE	synaptotagmin like 5 [Source:HGNC Symbol;Acc:HGNC:15589]	SYTL5	94122
ENSG00000147065.18	turquoise	TRUE	moesin [Source:HGNC Symbol;Acc:HGNC:7373]	MSN	4478
ENSG00000147168.14	turquoise	TRUE	interleukin 2 receptor subunit gamma [Source:HGNC Symbol;Acc:HGNC:6010]	IL2RG	3561
ENSG00000147251.16	turquoise	TRUE	dedicator of cytokinesis 11 [Source:HGNC Symbol;Acc:HGNC:23483]	DOCK11	139818
ENSG00000147257.16	grey	TRUE	glypican 3 [Source:HGNC Symbol;Acc:HGNC:4451]	GPC3	2719
ENSG00000147378.11	black	TRUE	fetal and adult testis expressed 1 [Source:HGNC Symbol;Acc:HGNC:24683]	FATE1	89885
ENSG00000147443.13	turquoise	TRUE	docking protein 2 [Source:HGNC Symbol;Acc:HGNC:2991]	DOK2	9046
ENSG00000147526.20	turquoise	TRUE	transforming acidic coiled-coil containing protein 1 [Source:HGNC Symbol;Acc:HGNC:11522]	TACC1	6867
ENSG00000147570.10	blue	TRUE	DnaJ heat shock protein family (Hsp40) member C5 beta [Source:HGNC Symbol;Acc:HGNC:24138]	DNAJC5B	85479
ENSG00000147573.17	blue	TRUE	tripartite motif containing 55 [Source:HGNC Symbol;Acc:HGNC:14215]	TRIM55	84675
ENSG00000147697.9	black	TRUE	gasdermin C [Source:HGNC Symbol;Acc:HGNC:7151]	GSDMC	56169
ENSG00000147872.10	turquoise	TRUE	perilipin 2 [Source:HGNC Symbol;Acc:HGNC:248]	PLIN2	123
ENSG00000147889.18	green	TRUE	cyclin dependent kinase inhibitor 2A [Source:HGNC Symbol;Acc:HGNC:1787]	CDKN2A	1029
ENSG00000147996.17	grey	TRUE	Zn regulated GTPase metalloprotein activator 1E [Source:HGNC Symbol;Acc:HGNC:24584]	ZNG1E	220869
ENSG00000148219.18	blue	TRUE	astrotactin 2 [Source:HGNC Symbol;Acc:HGNC:17021]	ASTN2	23245
ENSG00000148344.11	brown	TRUE	prostaglandin E synthase [Source:HGNC Symbol;Acc:HGNC:9599]	PTGES	9536
ENSG00000148346.12	magenta	TRUE	lipocalin 2 [Source:HGNC Symbol;Acc:HGNC:6526]	LCN2	3934
ENSG00000148400.13	pink	TRUE	notch receptor 1 [Source:HGNC Symbol;Acc:HGNC:7881]	NOTCH1	4851
ENSG00000148671.14	brown	TRUE	adipogenesis regulatory factor [Source:HGNC Symbol;Acc:HGNC:24043]	ADIRF	10974
ENSG00000148702.15	grey	TRUE	hyaluronan binding protein 2 [Source:HGNC Symbol;Acc:HGNC:4798]	HABP2	3026
ENSG00000148803.12	turquoise	TRUE	fucose mutarotase [Source:HGNC Symbol;Acc:HGNC:24733]	FUOM	282969
ENSG00000148926.10	brown	TRUE	adrenomedullin [Source:HGNC Symbol;Acc:HGNC:259]	ADM	133
ENSG00000148965.10	magenta	TRUE	serum amyloid A4, constitutive [Source:HGNC Symbol;Acc:HGNC:10516]	SAA4	6291
ENSG00000149021.7	blue	TRUE	secretoglobin family 1A member 1 [Source:HGNC Symbol;Acc:HGNC:12523]	SCGB1A1	7356
ENSG00000149043.17	red	TRUE	synaptotagmin 8 [Source:HGNC Symbol;Acc:HGNC:19264]	SYT8	90019
ENSG00000149090.13	green	TRUE	peptidase domain containing associated with muscle regeneration 1 [Source:HGNC Symbol;Acc:HGNC:24554]	PAMR1	25891
ENSG00000149131.17	turquoise	TRUE	serpin family G member 1 [Source:HGNC Symbol;Acc:HGNC:1228]	SERPING1	710
ENSG00000149201.10	blue	TRUE	coiled-coil domain containing 81 [Source:HGNC Symbol;Acc:HGNC:26281]	CCDC81	60494
ENSG00000149295.14	blue	TRUE	dopamine receptor D2 [Source:HGNC Symbol;Acc:HGNC:3023]	DRD2	1813
ENSG00000149485.19	yellow	TRUE	fatty acid desaturase 1 [Source:HGNC Symbol;Acc:HGNC:3574]	FADS1	3992
ENSG00000149534.9	grey	TRUE	membrane spanning 4-domains A2 [Source:HGNC Symbol;Acc:HGNC:7316]	MS4A2	2206
ENSG00000149591.17	red	TRUE	transgelin [Source:HGNC Symbol;Acc:HGNC:11553]	TAGLN	6876
ENSG00000149781.14	turquoise	TRUE	FERM domain containing kindlin 3 [Source:HGNC Symbol;Acc:HGNC:23151]	FERMT3	83706
ENSG00000149798.5	brown	TRUE	CDC42 effector protein 2 [Source:HGNC Symbol;Acc:HGNC:16263]	CDC42EP2	10435
ENSG00000149927.18	red	TRUE	double C2 domain alpha [Source:HGNC Symbol;Acc:HGNC:2985]	DOC2A	8448
ENSG00000150054.19	yellow	TRUE	MAGUK p55 scaffold protein 7 [Source:HGNC Symbol;Acc:HGNC:26542]	MPP7	143098
ENSG00000150337.14	turquoise	TRUE	Fc gamma receptor Ia [Source:HGNC Symbol;Acc:HGNC:3613]	FCGR1A	2209
ENSG00000150594.7	brown	TRUE	adrenoceptor alpha 2A [Source:HGNC Symbol;Acc:HGNC:281]	ADRA2A	150
ENSG00000150687.12	pink	TRUE	serine protease 23 [Source:HGNC Symbol;Acc:HGNC:14370]	PRSS23	11098
ENSG00000150750.9	green	TRUE	POU class 2 homeobox associating factor 2 [Source:HGNC Symbol;Acc:HGNC:30527]	POU2AF2	341032
ENSG00000150995.21	yellow	TRUE	inositol 1,4,5-trisphosphate receptor type 1 [Source:HGNC Symbol;Acc:HGNC:6180]	ITPR1	3708
ENSG00000151012.13	green	TRUE	solute carrier family 7 member 11 [Source:HGNC Symbol;Acc:HGNC:11059]	SLC7A11	23657
ENSG00000151224.13	red	TRUE	methionine adenosyltransferase 1A [Source:HGNC Symbol;Acc:HGNC:6903]	MAT1A	4143
ENSG00000151474.23	blue	TRUE	FERM domain containing 4A [Source:HGNC Symbol;Acc:HGNC:25491]	FRMD4A	55691
ENSG00000151490.15	turquoise	TRUE	protein tyrosine phosphatase receptor type O [Source:HGNC Symbol;Acc:HGNC:9678]	PTPRO	5800
ENSG00000151632.18	green	TRUE	aldo-keto reductase family 1 member C2 [Source:HGNC Symbol;Acc:HGNC:385]	AKR1C2	1646
ENSG00000151694.15	turquoise	TRUE	ADAM metallopeptidase domain 17 [Source:HGNC Symbol;Acc:HGNC:195]	ADAM17	6868
ENSG00000151882.11	yellow	TRUE	C-C motif chemokine ligand 28 [Source:HGNC Symbol;Acc:HGNC:17700]	CCL28	56477
ENSG00000151883.19	yellow	TRUE	poly(ADP-ribose) polymerase family member 8 [Source:HGNC Symbol;Acc:HGNC:26124]	PARP8	79668
ENSG00000152049.7	brown	TRUE	potassium voltage-gated channel subfamily E regulatory subunit 4 [Source:HGNC Symbol;Acc:HGNC:6244]	KCNE4	23704
ENSG00000152137.8	brown	TRUE	heat shock protein family B (small) member 8 [Source:HGNC Symbol;Acc:HGNC:30171]	HSPB8	26353
ENSG00000152154.12	blue	TRUE	transmembrane protein 178A [Source:HGNC Symbol;Acc:HGNC:28517]	TMEM178A	130733
ENSG00000152223.16	yellow	TRUE	ectopic P-granules 5 autophagy tethering factor [Source:HGNC Symbol;Acc:HGNC:29331]	EPG5	57724
ENSG00000152580.9	blue	TRUE	immunoglobulin superfamily member 10 [Source:HGNC Symbol;Acc:HGNC:26384]	IGSF10	285313
ENSG00000152583.13	green	TRUE	SPARC like 1 [Source:HGNC Symbol;Acc:HGNC:11220]	SPARCL1	8404
ENSG00000152595.17	blue	TRUE	matrix extracellular phosphoglycoprotein [Source:HGNC Symbol;Acc:HGNC:13361]	MEPE	56955
ENSG00000152779.14	blue	TRUE	solute carrier family 16 member 12 [Source:HGNC Symbol;Acc:HGNC:23094]	SLC16A12	387700
ENSG00000152926.16	red	TRUE	zinc finger protein 117 [Source:HGNC Symbol;Acc:HGNC:12897]	ZNF117	51351
ENSG00000153071.15	turquoise	TRUE	DAB adaptor protein 2 [Source:HGNC Symbol;Acc:HGNC:2662]	DAB2	1601
ENSG00000153132.13	blue	TRUE	calmegin [Source:HGNC Symbol;Acc:HGNC:2060]	CLGN	1047
ENSG00000153291.16	red	TRUE	solute carrier family 25 member 27 [Source:HGNC Symbol;Acc:HGNC:21065]	SLC25A27	9481
ENSG00000153292.16	brown	TRUE	adhesion G protein-coupled receptor F1 [Source:HGNC Symbol;Acc:HGNC:18990]	ADGRF1	266977
ENSG00000153404.15	blue	TRUE	pleckstrin homology and RhoGEF domain containing G4B [Source:HGNC Symbol;Acc:HGNC:29399]	PLEKHG4B	153478
ENSG00000153446.16	green	TRUE	chromosome 16 open reading frame 89 [Source:HGNC Symbol;Acc:HGNC:28687]	C16orf89	146556
ENSG00000153563.17	black	TRUE	CD8 subunit alpha [Source:HGNC Symbol;Acc:HGNC:1706]	CD8A	925
ENSG00000153802.12	pink	TRUE	transmembrane serine protease 11D [Source:HGNC Symbol;Acc:HGNC:24059]	TMPRSS11D	9407
ENSG00000153822.15	blue	TRUE	potassium inwardly rectifying channel subfamily J member 16 [Source:HGNC Symbol;Acc:HGNC:6262]	KCNJ16	3773
ENSG00000153823.19	brown	TRUE	phosphotyrosine interaction domain containing 1 [Source:HGNC Symbol;Acc:HGNC:26084]	PID1	55022
ENSG00000153902.14	blue	TRUE	leucine rich repeat LGI family member 4 [Source:HGNC Symbol;Acc:HGNC:18712]	LGI4	163175
ENSG00000154040.21	green	TRUE	calcium binding tyrosine phosphorylation regulated [Source:HGNC Symbol;Acc:HGNC:15569]	CABYR	26256
ENSG00000154146.13	turquoise	TRUE	neurogranin [Source:HGNC Symbol;Acc:HGNC:8000]	NRGN	4900
ENSG00000154252.12	blue	TRUE	galactose-3-O-sulfotransferase 2 [Source:HGNC Symbol;Acc:HGNC:24869]	GAL3ST2	64090
ENSG00000154265.16	yellow	TRUE	ATP binding cassette subfamily A member 5 [Source:HGNC Symbol;Acc:HGNC:35]	ABCA5	23461
ENSG00000154277.13	green	TRUE	ubiquitin C-terminal hydrolase L1 [Source:HGNC Symbol;Acc:HGNC:12513]	UCHL1	7345
ENSG00000154451.15	black	TRUE	guanylate binding protein 5 [Source:HGNC Symbol;Acc:HGNC:19895]	GBP5	115362
ENSG00000154529.15	red	TRUE	contactin associated protein family member 3B [Source:HGNC Symbol;Acc:HGNC:32035]	CNTNAP3B	728577
ENSG00000154545.17	brown	TRUE	MAGE family member D4 [Source:HGNC Symbol;Acc:HGNC:23793]	MAGED4	728239
ENSG00000154553.17	blue	TRUE	PDZ and LIM domain 3 [Source:HGNC Symbol;Acc:HGNC:20767]	PDLIM3	27295
ENSG00000154589.7	turquoise	TRUE	lymphocyte antigen 96 [Source:HGNC Symbol;Acc:HGNC:17156]	LY96	23643
ENSG00000154620.6	grey	TRUE	thymosin beta 4 Y-linked [Source:HGNC Symbol;Acc:HGNC:11882]	TMSB4Y	9087
ENSG00000154760.14	blue	TRUE	schlafen family member 13 [Source:HGNC Symbol;Acc:HGNC:26481]	SLFN13	146857
ENSG00000154783.12	turquoise	TRUE	FYVE, RhoGEF and PH domain containing 5 [Source:HGNC Symbol;Acc:HGNC:19117]	FGD5	152273
ENSG00000154864.14	blue	TRUE	piezo type mechanosensitive ion channel component 2 [Source:HGNC Symbol;Acc:HGNC:26270]	PIEZO2	63895
ENSG00000154914.17	red	TRUE	ubiquitin specific peptidase 43 [Source:HGNC Symbol;Acc:HGNC:20072]	USP43	124739
ENSG00000154917.11	blue	TRUE	RAB6B, member RAS oncogene family [Source:HGNC Symbol;Acc:HGNC:14902]	RAB6B	51560
ENSG00000155066.16	brown	TRUE	prominin 2 [Source:HGNC Symbol;Acc:HGNC:20685]	PROM2	150696
ENSG00000155087.4	blue	TRUE	outer dense fiber of sperm tails 1 [Source:HGNC Symbol;Acc:HGNC:8113]	ODF1	4956
ENSG00000155307.19	turquoise	TRUE	SAM domain, SH3 domain and nuclear localization signals 1 [Source:HGNC Symbol;Acc:HGNC:10528]	SAMSN1	64092
ENSG00000155465.21	turquoise	TRUE	solute carrier family 7 member 7 [Source:HGNC Symbol;Acc:HGNC:11065]	SLC7A7	9056
ENSG00000155561.15	yellow	TRUE	nucleoporin 205 [Source:HGNC Symbol;Acc:HGNC:18658]	NUP205	23165
ENSG00000155629.15	turquoise	TRUE	phosphoinositide-3-kinase adaptor protein 1 [Source:HGNC Symbol;Acc:HGNC:30034]	PIK3AP1	118788
ENSG00000155659.15	turquoise	TRUE	V-set and immunoglobulin domain containing 4 [Source:HGNC Symbol;Acc:HGNC:17032]	VSIG4	11326
ENSG00000155761.14	red	TRUE	sperm associated antigen 17 [Source:HGNC Symbol;Acc:HGNC:26620]	SPAG17	200162
ENSG00000155850.9	brown	TRUE	solute carrier family 26 member 2 [Source:HGNC Symbol;Acc:HGNC:10994]	SLC26A2	1836
ENSG00000155926.14	turquoise	TRUE	Src like adaptor [Source:HGNC Symbol;Acc:HGNC:10902]	SLA	6503
ENSG00000156042.19	red	TRUE	cilia and flagella associated protein 70 [Source:HGNC Symbol;Acc:HGNC:30726]	CFAP70	118491
ENSG00000156076.10	blue	TRUE	WNT inhibitory factor 1 [Source:HGNC Symbol;Acc:HGNC:18081]	WIF1	11197
ENSG00000156284.6	blue	TRUE	claudin 8 [Source:HGNC Symbol;Acc:HGNC:2050]	CLDN8	9073
ENSG00000156298.13	green	TRUE	tetraspanin 7 [Source:HGNC Symbol;Acc:HGNC:11854]	TSPAN7	7102
ENSG00000156413.15	brown	TRUE	fucosyltransferase 6 [Source:HGNC Symbol;Acc:HGNC:4017]	FUT6	2528
ENSG00000156535.15	brown	TRUE	CD109 molecule [Source:HGNC Symbol;Acc:HGNC:21685]	CD109	135228
ENSG00000156587.16	black	TRUE	ubiquitin conjugating enzyme E2 L6 [Source:HGNC Symbol;Acc:HGNC:12490]	UBE2L6	9246
ENSG00000156689.7	grey	TRUE	glycine-N-acyltransferase like 2 [Source:HGNC Symbol;Acc:HGNC:24178]	GLYATL2	219970
ENSG00000157017.16	grey	TRUE	ghrelin and obestatin prepropeptide [Source:HGNC Symbol;Acc:HGNC:18129]	GHRL	51738
ENSG00000157106.18	blue	TRUE	SMG1 nonsense mediated mRNA decay associated PI3K related kinase [Source:HGNC Symbol;Acc:HGNC:30045]	SMG1	23049
ENSG00000157150.5	grey	TRUE	TIMP metallopeptidase inhibitor 4 [Source:HGNC Symbol;Acc:HGNC:11823]	TIMP4	7079
ENSG00000157404.17	grey	TRUE	KIT proto-oncogene, receptor tyrosine kinase [Source:HGNC Symbol;Acc:HGNC:6342]	KIT	3815
ENSG00000157423.18	blue	TRUE	HYDIN axonemal central pair apparatus protein [Source:HGNC Symbol;Acc:HGNC:19368]	HYDIN	54768
ENSG00000157429.16	blue	TRUE	zinc finger protein 19 [Source:HGNC Symbol;Acc:HGNC:12981]	ZNF19	7567
ENSG00000157510.14	blue	TRUE	actin filament associated protein 1 like 1 [Source:HGNC Symbol;Acc:HGNC:26714]	AFAP1L1	134265
ENSG00000157551.19	turquoise	TRUE	potassium inwardly rectifying channel subfamily J member 15 [Source:HGNC Symbol;Acc:HGNC:6261]	KCNJ15	3772
ENSG00000157601.15	black	TRUE	MX dynamin like GTPase 1 [Source:HGNC Symbol;Acc:HGNC:7532]	MX1	4599
ENSG00000157613.11	brown	TRUE	cAMP responsive element binding protein 3 like 1 [Source:HGNC Symbol;Acc:HGNC:18856]	CREB3L1	90993
ENSG00000157765.13	blue	TRUE	solute carrier family 34 member 2 [Source:HGNC Symbol;Acc:HGNC:11020]	SLC34A2	10568
ENSG00000157796.18	yellow	TRUE	WD repeat domain 19 [Source:HGNC Symbol;Acc:HGNC:18340]	WDR19	57728
ENSG00000157927.17	grey	TRUE	Rap associating with DIL domain [Source:HGNC Symbol;Acc:HGNC:22226]	RADIL	55698
ENSG00000158050.5	turquoise	TRUE	dual specificity phosphatase 2 [Source:HGNC Symbol;Acc:HGNC:3068]	DUSP2	1844
ENSG00000158163.15	red	TRUE	DAZ interacting zinc finger protein 1 like [Source:HGNC Symbol;Acc:HGNC:26551]	DZIP1L	199221
ENSG00000158258.16	blue	TRUE	calsyntenin 2 [Source:HGNC Symbol;Acc:HGNC:17448]	CLSTN2	64084
ENSG00000158296.14	blue	TRUE	solute carrier family 13 member 3 [Source:HGNC Symbol;Acc:HGNC:14430]	SLC13A3	64849
ENSG00000158486.15	blue	TRUE	dynein axonemal heavy chain 3 [Source:HGNC Symbol;Acc:HGNC:2949]	DNAH3	55567
ENSG00000158517.16	turquoise	TRUE	neutrophil cytosolic factor 1 [Source:HGNC Symbol;Acc:HGNC:7660]	NCF1	653361
ENSG00000158714.11	turquoise	TRUE	SLAM family member 8 [Source:HGNC Symbol;Acc:HGNC:21391]	SLAMF8	56833
ENSG00000158869.11	turquoise	TRUE	Fc epsilon receptor Ig [Source:HGNC Symbol;Acc:HGNC:3611]	FCER1G	2207
ENSG00000159166.15	pink	TRUE	ladinin 1 [Source:HGNC Symbol;Acc:HGNC:6472]	LAD1	3898
ENSG00000159189.13	turquoise	TRUE	complement C1q C chain [Source:HGNC Symbol;Acc:HGNC:1245]	C1QC	714
ENSG00000159208.16	grey	TRUE	circadian associated repressor of transcription [Source:HGNC Symbol;Acc:HGNC:25200]	CIART	148523
ENSG00000159228.13	green	TRUE	carbonyl reductase 1 [Source:HGNC Symbol;Acc:HGNC:1548]	CBR1	873
ENSG00000159231.6	green	TRUE	carbonyl reductase 3 [Source:HGNC Symbol;Acc:HGNC:1549]	CBR3	874
ENSG00000159256.13	yellow	TRUE	MORC family CW-type zinc finger 3 [Source:HGNC Symbol;Acc:HGNC:23572]	MORC3	23515
ENSG00000159388.6	grey	TRUE	BTG anti-proliferation factor 2 [Source:HGNC Symbol;Acc:HGNC:1131]	BTG2	7832
ENSG00000159403.18	black	TRUE	complement C1r [Source:HGNC Symbol;Acc:HGNC:1246]	C1R	715
ENSG00000159674.12	blue	TRUE	spondin 2 [Source:HGNC Symbol;Acc:HGNC:11253]	SPON2	10417
ENSG00000159708.18	blue	TRUE	leucine rich repeat containing 36 [Source:HGNC Symbol;Acc:HGNC:25615]	LRRC36	55282
ENSG00000159723.5	turquoise	TRUE	agouti related neuropeptide [Source:HGNC Symbol;Acc:HGNC:330]	AGRP	181
ENSG00000159763.4	blue	TRUE	prolactin induced protein [Source:HGNC Symbol;Acc:HGNC:8993]	PIP	5304
ENSG00000159840.16	turquoise	TRUE	zyxin [Source:HGNC Symbol;Acc:HGNC:13200]	ZYX	7791
ENSG00000160111.15	blue	TRUE	C3 and PZP like alpha-2-macroglobulin domain containing 8 [Source:HGNC Symbol;Acc:HGNC:23228]	CPAMD8	27151
ENSG00000160145.16	yellow	TRUE	kalirin RhoGEF kinase [Source:HGNC Symbol;Acc:HGNC:4814]	KALRN	8997
ENSG00000160179.19	turquoise	TRUE	ATP binding cassette subfamily G member 1 [Source:HGNC Symbol;Acc:HGNC:73]	ABCG1	9619
ENSG00000160180.17	brown	TRUE	trefoil factor 3 [Source:HGNC Symbol;Acc:HGNC:11757]	TFF3	7033
ENSG00000160181.9	brown	TRUE	trefoil factor 2 [Source:HGNC Symbol;Acc:HGNC:11756]	TFF2	7032
ENSG00000160182.3	brown	TRUE	trefoil factor 1 [Source:HGNC Symbol;Acc:HGNC:11755]	TFF1	7031
ENSG00000160183.17	blue	TRUE	transmembrane serine protease 3 [Source:HGNC Symbol;Acc:HGNC:11877]	TMPRSS3	64699
ENSG00000160200.18	turquoise	TRUE	cystathionine beta-synthase [Source:HGNC Symbol;Acc:HGNC:1550]	CBS	875
ENSG00000160211.20	green	TRUE	glucose-6-phosphate dehydrogenase [Source:HGNC Symbol;Acc:HGNC:4057]	G6PD	2539
ENSG00000160255.19	turquoise	TRUE	integrin subunit beta 2 [Source:HGNC Symbol;Acc:HGNC:6155]	ITGB2	3689
ENSG00000160284.15	grey	TRUE	spermatogenesis and centriole associated 1 like [Source:HGNC Symbol;Acc:HGNC:1298]	SPATC1L	84221
ENSG00000160293.17	grey	TRUE	vav guanine nucleotide exchange factor 2 [Source:HGNC Symbol;Acc:HGNC:12658]	VAV2	7410
ENSG00000160401.15	red	TRUE	cilia and flagella associated protein 157 [Source:HGNC Symbol;Acc:HGNC:27843]	CFAP157	286207
ENSG00000160471.13	red	TRUE	cytochrome c oxidase subunit 6B2 [Source:HGNC Symbol;Acc:HGNC:24380]	COX6B2	125965
ENSG00000160472.5	grey	TRUE	transmembrane protein 190 [Source:HGNC Symbol;Acc:HGNC:29632]	TMEM190	147744
ENSG00000160593.20	turquoise	TRUE	junction adhesion molecule like [Source:HGNC Symbol;Acc:HGNC:19084]	JAML	120425
ENSG00000160791.14	black	TRUE	C-C motif chemokine receptor 5 [Source:HGNC Symbol;Acc:HGNC:1606]	CCR5	1234
ENSG00000160862.13	brown	TRUE	alpha-2-glycoprotein 1, zinc-binding [Source:HGNC Symbol;Acc:HGNC:910]	AZGP1	563
ENSG00000160883.11	turquoise	TRUE	hexokinase 3 [Source:HGNC Symbol;Acc:HGNC:4925]	HK3	3101
ENSG00000160888.7	grey	TRUE	immediate early response 2 [Source:HGNC Symbol;Acc:HGNC:28871]	IER2	9592
ENSG00000161048.12	yellow	TRUE	N-acyl phosphatidylethanolamine phospholipase D [Source:HGNC Symbol;Acc:HGNC:21683]	NAPEPLD	222236
ENSG00000161055.4	blue	TRUE	secretoglobin family 3A member 1 [Source:HGNC Symbol;Acc:HGNC:18384]	SCGB3A1	92304
ENSG00000161265.15	grey	TRUE	U2 small nuclear RNA auxiliary factor 1 like 4 [Source:HGNC Symbol;Acc:HGNC:23020]	U2AF1L4	199746
ENSG00000161267.12	blue	TRUE	3-hydroxybutyrate dehydrogenase 1 [Source:HGNC Symbol;Acc:HGNC:1027]	BDH1	622
ENSG00000161281.11	grey	TRUE	cytochrome c oxidase subunit 7A1 [Source:HGNC Symbol;Acc:HGNC:2287]	COX7A1	1346
ENSG00000161298.19	blue	TRUE	zinc finger protein 382 [Source:HGNC Symbol;Acc:HGNC:17409]	ZNF382	84911
ENSG00000161544.10	grey	TRUE	cytoglobin [Source:HGNC Symbol;Acc:HGNC:16505]	CYGB	114757
ENSG00000161638.11	turquoise	TRUE	integrin subunit alpha 5 [Source:HGNC Symbol;Acc:HGNC:6141]	ITGA5	3678
ENSG00000161714.12	pink	TRUE	phospholipase C delta 3 [Source:HGNC Symbol;Acc:HGNC:9061]	PLCD3	113026
ENSG00000161896.12	green	TRUE	inositol hexakisphosphate kinase 3 [Source:HGNC Symbol;Acc:HGNC:17269]	IP6K3	117283
ENSG00000161905.13	blue	TRUE	arachidonate 15-lipoxygenase [Source:HGNC Symbol;Acc:HGNC:433]	ALOX15	246
ENSG00000161921.17	turquoise	TRUE	C-X-C motif chemokine ligand 16 [Source:HGNC Symbol;Acc:HGNC:16642]	CXCL16	58191
ENSG00000161929.15	turquoise	TRUE	SLP adaptor and CSK interacting membrane protein [Source:HGNC Symbol;Acc:HGNC:33504]	SCIMP	388325
ENSG00000162078.12	grey	TRUE	zymogen granule protein 16B [Source:HGNC Symbol;Acc:HGNC:30456]	ZG16B	124220
ENSG00000162174.12	brown	TRUE	asparaginase and isoaspartyl peptidase 1 [Source:HGNC Symbol;Acc:HGNC:16448]	ASRGL1	80150
ENSG00000162366.8	magenta	TRUE	PDZK1 interacting protein 1 [Source:HGNC Symbol;Acc:HGNC:16887]	PDZK1IP1	10158
ENSG00000162434.14	yellow	TRUE	Janus kinase 1 [Source:HGNC Symbol;Acc:HGNC:6190]	JAK1	3716
ENSG00000162493.17	pink	TRUE	podoplanin [Source:HGNC Symbol;Acc:HGNC:29602]	PDPN	10630
ENSG00000162511.8	turquoise	TRUE	lysosomal protein transmembrane 5 [Source:HGNC Symbol;Acc:HGNC:29612]	LAPTM5	7805
ENSG00000162551.14	brown	TRUE	alkaline phosphatase, biomineralization associated [Source:HGNC Symbol;Acc:HGNC:438]	ALPL	249
ENSG00000162591.17	blue	TRUE	multiple EGF like domains 6 [Source:HGNC Symbol;Acc:HGNC:3232]	MEGF6	1953
ENSG00000162645.13	black	TRUE	guanylate binding protein 2 [Source:HGNC Symbol;Acc:HGNC:4183]	GBP2	2634
ENSG00000162654.9	black	TRUE	guanylate binding protein 4 [Source:HGNC Symbol;Acc:HGNC:20480]	GBP4	115361
ENSG00000162747.13	turquoise	TRUE	Fc gamma receptor IIIb [Source:HGNC Symbol;Acc:HGNC:3620]	FCGR3B	2215
ENSG00000162772.18	grey	TRUE	activating transcription factor 3 [Source:HGNC Symbol;Acc:HGNC:785]	ATF3	467
ENSG00000162804.15	red	TRUE	sushi, nidogen and EGF like domains 1 [Source:HGNC Symbol;Acc:HGNC:24696]	SNED1	25992
ENSG00000162873.15	blue	TRUE	kelch domain containing 8A [Source:HGNC Symbol;Acc:HGNC:25573]	KLHDC8A	55220
ENSG00000162931.12	blue	TRUE	tripartite motif containing 17 [Source:HGNC Symbol;Acc:HGNC:13430]	TRIM17	51127
ENSG00000162949.16	magenta	TRUE	calpain 13 [Source:HGNC Symbol;Acc:HGNC:16663]	CAPN13	92291
ENSG00000163121.10	blue	TRUE	neuralized E3 ubiquitin protein ligase 3 [Source:HGNC Symbol;Acc:HGNC:25162]	NEURL3	93082
ENSG00000163131.12	yellow	TRUE	cathepsin S [Source:HGNC Symbol;Acc:HGNC:2545]	CTSS	1520
ENSG00000163154.6	turquoise	TRUE	TNF alpha induced protein 8 like 2 [Source:HGNC Symbol;Acc:HGNC:26277]	TNFAIP8L2	79626
ENSG00000163209.15	brown	TRUE	small proline rich protein 3 [Source:HGNC Symbol;Acc:HGNC:11268]	SPRR3	6707
ENSG00000163218.15	magenta	TRUE	peptidoglycan recognition protein 4 [Source:HGNC Symbol;Acc:HGNC:30015]	PGLYRP4	57115
ENSG00000163219.12	turquoise	TRUE	Rho GTPase activating protein 25 [Source:HGNC Symbol;Acc:HGNC:28951]	ARHGAP25	9938
ENSG00000163220.11	turquoise	TRUE	S100 calcium binding protein A9 [Source:HGNC Symbol;Acc:HGNC:10499]	S100A9	6280
ENSG00000163297.18	yellow	TRUE	ANTXR cell adhesion molecule 2 [Source:HGNC Symbol;Acc:HGNC:21732]	ANTXR2	118429
ENSG00000163331.12	pink	TRUE	death associated protein like 1 [Source:HGNC Symbol;Acc:HGNC:21490]	DAPL1	92196
ENSG00000163354.15	blue	TRUE	DC-STAMP domain containing 2 [Source:HGNC Symbol;Acc:HGNC:26562]	DCST2	127579
ENSG00000163464.8	turquoise	TRUE	C-X-C motif chemokine receptor 1 [Source:HGNC Symbol;Acc:HGNC:6026]	CXCR1	3577
ENSG00000163482.12	blue	TRUE	serine/threonine kinase 36 [Source:HGNC Symbol;Acc:HGNC:17209]	STK36	27148
ENSG00000163531.17	blue	TRUE	neurofascin [Source:HGNC Symbol;Acc:HGNC:29866]	NFASC	23114
ENSG00000163563.8	turquoise	TRUE	myeloid cell nuclear differentiation antigen [Source:HGNC Symbol;Acc:HGNC:7183]	MNDA	4332
ENSG00000163565.20	black	TRUE	interferon gamma inducible protein 16 [Source:HGNC Symbol;Acc:HGNC:5395]	IFI16	3428
ENSG00000163606.11	grey	TRUE	CD200 receptor 1 [Source:HGNC Symbol;Acc:HGNC:24235]	CD200R1	131450
ENSG00000163687.14	green	TRUE	deoxyribonuclease 1 like 3 [Source:HGNC Symbol;Acc:HGNC:2959]	DNASE1L3	1776
ENSG00000163710.9	turquoise	TRUE	procollagen C-endopeptidase enhancer 2 [Source:HGNC Symbol;Acc:HGNC:8739]	PCOLCE2	26577
ENSG00000163734.4	turquoise	TRUE	C-X-C motif chemokine ligand 3 [Source:HGNC Symbol;Acc:HGNC:4604]	CXCL3	2921
ENSG00000163735.7	turquoise	TRUE	C-X-C motif chemokine ligand 5 [Source:HGNC Symbol;Acc:HGNC:10642]	CXCL5	6374
ENSG00000163739.5	grey	TRUE	C-X-C motif chemokine ligand 1 [Source:HGNC Symbol;Acc:HGNC:4602]	CXCL1	2919
ENSG00000163751.4	grey	TRUE	carboxypeptidase A3 [Source:HGNC Symbol;Acc:HGNC:2298]	CPA3	1359
ENSG00000163815.6	turquoise	TRUE	C-type lectin domain family 3 member B [Source:HGNC Symbol;Acc:HGNC:11891]	CLEC3B	7123
ENSG00000163817.17	magenta	TRUE	solute carrier family 6 member 20 [Source:HGNC Symbol;Acc:HGNC:30927]	SLC6A20	54716
ENSG00000163823.4	turquoise	TRUE	C-C motif chemokine receptor 1 [Source:HGNC Symbol;Acc:HGNC:1602]	CCR1	1230
ENSG00000163885.12	red	TRUE	cilia and flagella associated protein 100 [Source:HGNC Symbol;Acc:HGNC:26842]	CFAP100	348807
ENSG00000163931.17	green	TRUE	transketolase [Source:HGNC Symbol;Acc:HGNC:11834]	TKT	7086
ENSG00000163959.10	brown	TRUE	solute carrier family 51 subunit alpha [Source:HGNC Symbol;Acc:HGNC:29955]	SLC51A	200931
ENSG00000163993.7	brown	TRUE	S100 calcium binding protein P [Source:HGNC Symbol;Acc:HGNC:10504]	S100P	6286
ENSG00000164047.6	turquoise	TRUE	cathelicidin antimicrobial peptide [Source:HGNC Symbol;Acc:HGNC:1472]	CAMP	820
ENSG00000164120.14	turquoise	TRUE	15-hydroxyprostaglandin dehydrogenase [Source:HGNC Symbol;Acc:HGNC:5154]	HPGD	3248
ENSG00000164265.9	grey	TRUE	secretoglobin family 3A member 2 [Source:HGNC Symbol;Acc:HGNC:18391]	SCGB3A2	117156
ENSG00000164266.11	turquoise	TRUE	serine peptidase inhibitor Kazal type 1 [Source:HGNC Symbol;Acc:HGNC:11244]	SPINK1	6690
ENSG00000164287.13	yellow	TRUE	cell division cycle 20B [Source:HGNC Symbol;Acc:HGNC:24222]	CDC20B	166979
ENSG00000164344.17	red	TRUE	kallikrein B1 [Source:HGNC Symbol;Acc:HGNC:6371]	KLKB1	3818
ENSG00000164411.12	blue	TRUE	gap junction protein beta 7 [Source:HGNC Symbol;Acc:HGNC:16690]	GJB7	375519
ENSG00000164440.15	blue	TRUE	taxilin beta [Source:HGNC Symbol;Acc:HGNC:21617]	TXLNB	167838
ENSG00000164611.13	brown	TRUE	PTTG1 regulator of sister chromatid separation, securin [Source:HGNC Symbol;Acc:HGNC:9690]	PTTG1	9232
ENSG00000164638.11	grey	TRUE	solute carrier family 29 member 4 [Source:HGNC Symbol;Acc:HGNC:23097]	SLC29A4	222962
ENSG00000164647.9	brown	TRUE	STEAP family member 1 [Source:HGNC Symbol;Acc:HGNC:11378]	STEAP1	26872
ENSG00000164659.15	yellow	TRUE	endosome-lysosome associated apoptosis and autophagy regulator family member 2 [Source:HGNC Symbol;Acc:HGNC:21945]	ELAPOR2	222223
ENSG00000164687.11	turquoise	TRUE	fatty acid binding protein 5 [Source:HGNC Symbol;Acc:HGNC:3560]	FABP5	2171
ENSG00000164707.16	blue	TRUE	solute carrier family 13 member 4 [Source:HGNC Symbol;Acc:HGNC:15827]	SLC13A4	26266
ENSG00000164825.4	brown	TRUE	defensin beta 1 [Source:HGNC Symbol;Acc:HGNC:2766]	DEFB1	1672
ENSG00000164867.11	green	TRUE	nitric oxide synthase 3 [Source:HGNC Symbol;Acc:HGNC:7876]	NOS3	4846
ENSG00000164929.17	brown	TRUE	BAALC binder of MAP3K1 and KLF4 [Source:HGNC Symbol;Acc:HGNC:14333]	BAALC	79870
ENSG00000164935.6	turquoise	TRUE	dendrocyte expressed seven transmembrane protein [Source:HGNC Symbol;Acc:HGNC:18549]	DCSTAMP	81501
ENSG00000165140.12	turquoise	TRUE	fructose-bisphosphatase 1 [Source:HGNC Symbol;Acc:HGNC:3606]	FBP1	2203
ENSG00000165164.14	blue	TRUE	cilia and flagella associated protein 47 [Source:HGNC Symbol;Acc:HGNC:26708]	CFAP47	286464
ENSG00000165168.9	turquoise	TRUE	cytochrome b-245 beta chain [Source:HGNC Symbol;Acc:HGNC:2578]	CYBB	1536
ENSG00000165171.11	grey	TRUE	methyltransferase like 27 [Source:HGNC Symbol;Acc:HGNC:19068]	METTL27	155368
ENSG00000165195.16	yellow	TRUE	phosphatidylinositol glycan anchor biosynthesis class A [Source:HGNC Symbol;Acc:HGNC:8957]	PIGA	5277
ENSG00000165474.8	pink	TRUE	gap junction protein beta 2 [Source:HGNC Symbol;Acc:HGNC:4284]	GJB2	2706
ENSG00000165695.10	blue	TRUE	adenylate kinase 8 [Source:HGNC Symbol;Acc:HGNC:26526]	AK8	158067
ENSG00000165807.8	blue	TRUE	protein phosphatase 1 regulatory subunit 36 [Source:HGNC Symbol;Acc:HGNC:20097]	PPP1R36	145376
ENSG00000165810.17	blue	TRUE	butyrophilin like 9 [Source:HGNC Symbol;Acc:HGNC:24176]	BTNL9	153579
ENSG00000165914.15	yellow	TRUE	tetratricopeptide repeat domain 7B [Source:HGNC Symbol;Acc:HGNC:19858]	TTC7B	145567
ENSG00000165923.17	blue	TRUE	AGBL carboxypeptidase 2 [Source:HGNC Symbol;Acc:HGNC:26296]	AGBL2	79841
ENSG00000165949.13	black	TRUE	interferon alpha inducible protein 27 [Source:HGNC Symbol;Acc:HGNC:5397]	IFI27	3429
ENSG00000166123.14	brown	TRUE	glutamic--pyruvic transaminase 2 [Source:HGNC Symbol;Acc:HGNC:18062]	GPT2	84706
ENSG00000166148.4	grey	TRUE	arginine vasopressin receptor 1A [Source:HGNC Symbol;Acc:HGNC:895]	AVPR1A	552
ENSG00000166165.14	blue	TRUE	creatine kinase B [Source:HGNC Symbol;Acc:HGNC:1991]	CKB	1152
ENSG00000166183.16	blue	TRUE	asparaginase [Source:HGNC Symbol;Acc:HGNC:20123]	ASPG	374569
ENSG00000166278.16	turquoise	TRUE	complement C2 [Source:HGNC Symbol;Acc:HGNC:1248]	C2	717
ENSG00000166292.12	turquoise	TRUE	transmembrane protein 100 [Source:HGNC Symbol;Acc:HGNC:25607]	TMEM100	55273
ENSG00000166396.13	grey	TRUE	serpin family B member 7 [Source:HGNC Symbol;Acc:HGNC:13902]	SERPINB7	8710
ENSG00000166401.15	brown	TRUE	serpin family B member 8 [Source:HGNC Symbol;Acc:HGNC:8952]	SERPINB8	5271
ENSG00000166407.14	grey	TRUE	LIM domain only 1 [Source:HGNC Symbol;Acc:HGNC:6641]	LMO1	4004
ENSG00000166432.16	red	TRUE	zinc finger matrin-type 1 [Source:HGNC Symbol;Acc:HGNC:29377]	ZMAT1	84460
ENSG00000166482.12	turquoise	TRUE	microfibril associated protein 4 [Source:HGNC Symbol;Acc:HGNC:7035]	MFAP4	4239
ENSG00000166501.14	grey	TRUE	protein kinase C beta [Source:HGNC Symbol;Acc:HGNC:9395]	PRKCB	5579
ENSG00000166523.8	turquoise	TRUE	C-type lectin domain family 4 member E [Source:HGNC Symbol;Acc:HGNC:14555]	CLEC4E	26253
ENSG00000166669.14	blue	TRUE	activating transcription factor 7 interacting protein 2 [Source:HGNC Symbol;Acc:HGNC:20397]	ATF7IP2	80063
ENSG00000166670.10	pink	TRUE	matrix metallopeptidase 10 [Source:HGNC Symbol;Acc:HGNC:7156]	MMP10	4319
ENSG00000166704.13	red	TRUE	zinc finger protein 606 [Source:HGNC Symbol;Acc:HGNC:25879]	ZNF606	80095
ENSG00000166710.23	black	TRUE	beta-2-microglobulin [Source:HGNC Symbol;Acc:HGNC:914]	B2M	567
ENSG00000166743.10	grey	TRUE	acyl-CoA synthetase medium chain family member 1 [Source:HGNC Symbol;Acc:HGNC:18049]	ACSM1	116285
ENSG00000166796.12	grey	TRUE	lactate dehydrogenase C [Source:HGNC Symbol;Acc:HGNC:6544]	LDHC	3948
ENSG00000166823.6	brown	TRUE	mesoderm posterior bHLH transcription factor 1 [Source:HGNC Symbol;Acc:HGNC:29658]	MESP1	55897
ENSG00000166825.15	turquoise	TRUE	alanyl aminopeptidase, membrane [Source:HGNC Symbol;Acc:HGNC:500]	ANPEP	290
ENSG00000166828.3	blue	TRUE	sodium channel epithelial 1 subunit gamma [Source:HGNC Symbol;Acc:HGNC:10602]	SCNN1G	6340
ENSG00000166869.3	grey	TRUE	calcineurin like EF-hand protein 2 [Source:HGNC Symbol;Acc:HGNC:24927]	CHP2	63928
ENSG00000166897.16	green	TRUE	extracellular leucine rich repeat and fibronectin type III domain containing 2 [Source:HGNC Symbol;Acc:HGNC:29396]	ELFN2	114794
ENSG00000166920.13	turquoise	TRUE	chromosome 15 open reading frame 48 [Source:HGNC Symbol;Acc:HGNC:29898]	C15orf48	84419
ENSG00000166922.9	green	TRUE	secretogranin V [Source:HGNC Symbol;Acc:HGNC:10816]	SCG5	6447
ENSG00000166923.12	blue	TRUE	gremlin 1, DAN family BMP antagonist [Source:HGNC Symbol;Acc:HGNC:2001]	GREM1	26585
ENSG00000166927.13	turquoise	TRUE	membrane spanning 4-domains A7 [Source:HGNC Symbol;Acc:HGNC:13378]	MS4A7	58475
ENSG00000166928.11	turquoise	TRUE	membrane spanning 4-domains A14 [Source:HGNC Symbol;Acc:HGNC:30706]	MS4A14	84689
ENSG00000166961.15	turquoise	TRUE	membrane spanning 4-domains A15 [Source:HGNC Symbol;Acc:HGNC:28573]	MS4A15	219995
ENSG00000167004.14	turquoise	TRUE	protein disulfide isomerase family A member 3 [Source:HGNC Symbol;Acc:HGNC:4606]	PDIA3	2923
ENSG00000167034.10	brown	TRUE	NK3 homeobox 1 [Source:HGNC Symbol;Acc:HGNC:7838]	NKX3-1	4824
ENSG00000167094.16	blue	TRUE	tetratricopeptide repeat domain 16 [Source:HGNC Symbol;Acc:HGNC:26536]	TTC16	158248
ENSG00000167105.8	brown	TRUE	transmembrane protein 92 [Source:HGNC Symbol;Acc:HGNC:26579]	TMEM92	162461
ENSG00000167131.17	yellow	TRUE	coiled-coil domain containing 103 [Source:HGNC Symbol;Acc:HGNC:32700]	CCDC103	388389
ENSG00000167157.11	magenta	TRUE	paired related homeobox 2 [Source:HGNC Symbol;Acc:HGNC:21338]	PRRX2	51450
ENSG00000167165.19	green	TRUE	UDP glucuronosyltransferase family 1 member A6 [Source:HGNC Symbol;Acc:HGNC:12538]	UGT1A6	54578
ENSG00000167208.16	turquoise	TRUE	sorting nexin 20 [Source:HGNC Symbol;Acc:HGNC:30390]	SNX20	124460
ENSG00000167210.17	green	TRUE	lipoxygenase homology PLAT domains 1 [Source:HGNC Symbol;Acc:HGNC:26521]	LOXHD1	125336
ENSG00000167261.14	turquoise	TRUE	dipeptidase 2 [Source:HGNC Symbol;Acc:HGNC:23028]	DPEP2	64174
ENSG00000167286.11	black	TRUE	CD3 delta subunit of T-cell receptor complex [Source:HGNC Symbol;Acc:HGNC:1673]	CD3D	915
ENSG00000167315.18	turquoise	TRUE	acetyl-CoA acyltransferase 2 [Source:HGNC Symbol;Acc:HGNC:83]	ACAA2	10449
ENSG00000167371.21	red	TRUE	proline rich transmembrane protein 2 [Source:HGNC Symbol;Acc:HGNC:30500]	PRRT2	112476
ENSG00000167377.19	red	TRUE	zinc finger protein 23 [Source:HGNC Symbol;Acc:HGNC:13023]	ZNF23	7571
ENSG00000167553.17	brown	TRUE	tubulin alpha 1c [Source:HGNC Symbol;Acc:HGNC:20768]	TUBA1C	84790
ENSG00000167588.13	turquoise	TRUE	glycerol-3-phosphate dehydrogenase 1 [Source:HGNC Symbol;Acc:HGNC:4455]	GPD1	2819
ENSG00000167601.12	turquoise	TRUE	AXL receptor tyrosine kinase [Source:HGNC Symbol;Acc:HGNC:905]	AXL	558
ENSG00000167613.16	turquoise	TRUE	leukocyte associated immunoglobulin like receptor 1 [Source:HGNC Symbol;Acc:HGNC:6477]	LAIR1	3903
ENSG00000167615.18	red	TRUE	leukocyte receptor cluster member 8 [Source:HGNC Symbol;Acc:HGNC:15500]	LENG8	114823
ENSG00000167617.3	brown	TRUE	CDC42 effector protein 5 [Source:HGNC Symbol;Acc:HGNC:17408]	CDC42EP5	148170
ENSG00000167653.5	brown	TRUE	prostate stem cell antigen [Source:HGNC Symbol;Acc:HGNC:9500]	PSCA	8000
ENSG00000167656.5	grey	TRUE	lymphocyte antigen 6 family member D [Source:HGNC Symbol;Acc:HGNC:13348]	LY6D	8581
ENSG00000167680.17	turquoise	TRUE	semaphorin 6B [Source:HGNC Symbol;Acc:HGNC:10739]	SEMA6B	10501
ENSG00000167693.17	blue	TRUE	nucleoredoxin [Source:HGNC Symbol;Acc:HGNC:18008]	NXN	64359
ENSG00000167759.13	green	TRUE	kallikrein related peptidase 13 [Source:HGNC Symbol;Acc:HGNC:6361]	KLK13	26085
ENSG00000167779.9	pink	TRUE	insulin like growth factor binding protein 6 [Source:HGNC Symbol;Acc:HGNC:5475]	IGFBP6	3489
ENSG00000167799.10	brown	TRUE	nudix hydrolase 8 [Source:HGNC Symbol;Acc:HGNC:8055]	NUDT8	254552
ENSG00000167850.4	turquoise	TRUE	CD300c molecule [Source:HGNC Symbol;Acc:HGNC:19320]	CD300C	10871
ENSG00000167851.15	turquoise	TRUE	CD300a molecule [Source:HGNC Symbol;Acc:HGNC:19319]	CD300A	11314
ENSG00000167978.19	blue	TRUE	serine/arginine repetitive matrix 2 [Source:HGNC Symbol;Acc:HGNC:16639]	SRRM2	23524
ENSG00000168003.19	green	TRUE	solute carrier family 3 member 2 [Source:HGNC Symbol;Acc:HGNC:11026]	SLC3A2	6520
ENSG00000168014.18	yellow	TRUE	C2 domain containing 3 centriole elongation regulator [Source:HGNC Symbol;Acc:HGNC:24564]	C2CD3	26005
ENSG00000168016.15	yellow	TRUE	tetratricopeptide repeat and ankyrin repeat containing 1 [Source:HGNC Symbol;Acc:HGNC:29011]	TRANK1	9881
ENSG00000168026.19	yellow	TRUE	tetratricopeptide repeat domain 21A [Source:HGNC Symbol;Acc:HGNC:30761]	TTC21A	199223
ENSG00000168062.10	black	TRUE	basic leucine zipper ATF-like transcription factor 2 [Source:HGNC Symbol;Acc:HGNC:25163]	BATF2	116071
ENSG00000168216.13	grey	TRUE	LMBR1 domain containing 1 [Source:HGNC Symbol;Acc:HGNC:23038]	LMBRD1	55788
ENSG00000168243.11	green	TRUE	G protein subunit gamma 4 [Source:HGNC Symbol;Acc:HGNC:4407]	GNG4	2786
ENSG00000168255.20	grey	TRUE	RNA polymerase II subunit J3 [Source:HGNC Symbol;Acc:HGNC:33853]	POLR2J3	548644
ENSG00000168309.18	blue	TRUE	family with sequence similarity 107 member A [Source:HGNC Symbol;Acc:HGNC:30827]	FAM107A	11170
ENSG00000168314.19	blue	TRUE	myelin associated oligodendrocyte basic protein [Source:HGNC Symbol;Acc:HGNC:7189]	MOBP	4336
ENSG00000168389.18	brown	TRUE	MFSD2 lysolipid transporter A, lysophospholipid [Source:HGNC Symbol;Acc:HGNC:25897]	MFSD2A	84879
ENSG00000168394.13	black	TRUE	transporter 1, ATP binding cassette subfamily B member [Source:HGNC Symbol;Acc:HGNC:43]	TAP1	6890
ENSG00000168404.13	turquoise	TRUE	mixed lineage kinase domain like pseudokinase [Source:HGNC Symbol;Acc:HGNC:26617]	MLKL	197259
ENSG00000168484.13	turquoise	TRUE	surfactant protein C [Source:HGNC Symbol;Acc:HGNC:10802]	SFTPC	6440
ENSG00000168490.14	pink	TRUE	phytanoyl-CoA 2-hydroxylase interacting protein [Source:HGNC Symbol;Acc:HGNC:16865]	PHYHIP	9796
ENSG00000168497.5	green	TRUE	caveolae associated protein 2 [Source:HGNC Symbol;Acc:HGNC:10690]	CAVIN2	8436
ENSG00000168658.20	blue	TRUE	von Willebrand factor A domain containing 3B [Source:HGNC Symbol;Acc:HGNC:28385]	VWA3B	200403
ENSG00000168685.15	turquoise	TRUE	interleukin 7 receptor [Source:HGNC Symbol;Acc:HGNC:6024]	IL7R	3575
ENSG00000168743.13	brown	TRUE	nephronectin [Source:HGNC Symbol;Acc:HGNC:27405]	NPNT	255743
ENSG00000168785.8	brown	TRUE	tetraspanin 5 [Source:HGNC Symbol;Acc:HGNC:17753]	TSPAN5	10098
ENSG00000168878.19	grey	TRUE	surfactant protein B [Source:HGNC Symbol;Acc:HGNC:10801]	SFTPB	6439
ENSG00000168899.5	turquoise	TRUE	vesicle associated membrane protein 5 [Source:HGNC Symbol;Acc:HGNC:12646]	VAMP5	10791
ENSG00000168916.16	blue	TRUE	zinc finger protein 608 [Source:HGNC Symbol;Acc:HGNC:29238]	ZNF608	57507
ENSG00000168944.17	yellow	TRUE	centrosomal protein 120 [Source:HGNC Symbol;Acc:HGNC:26690]	CEP120	153241
ENSG00000168959.15	blue	TRUE	glutamate metabotropic receptor 5 [Source:HGNC Symbol;Acc:HGNC:4597]	GRM5	2915
ENSG00000168995.13	turquoise	TRUE	sialic acid binding Ig like lectin 7 [Source:HGNC Symbol;Acc:HGNC:10876]	SIGLEC7	27036
ENSG00000169064.13	blue	TRUE	zinc finger B-box domain containing [Source:HGNC Symbol;Acc:HGNC:26245]	ZBBX	79740
ENSG00000169116.11	brown	TRUE	prostate androgen-regulated mucin-like protein 1 [Source:HGNC Symbol;Acc:HGNC:24536]	PARM1	25849
ENSG00000169213.7	green	TRUE	RAB3B, member RAS oncogene family [Source:HGNC Symbol;Acc:HGNC:9778]	RAB3B	5865
ENSG00000169245.6	black	TRUE	C-X-C motif chemokine ligand 10 [Source:HGNC Symbol;Acc:HGNC:10637]	CXCL10	3627
ENSG00000169246.17	red	TRUE	nuclear pore complex interacting protein family member B3 [Source:HGNC Symbol;Acc:HGNC:28989]	NPIPB3	23117
ENSG00000169248.13	black	TRUE	C-X-C motif chemokine ligand 11 [Source:HGNC Symbol;Acc:HGNC:10638]	CXCL11	6373
ENSG00000169297.8	green	TRUE	nuclear receptor subfamily 0 group B member 1 [Source:HGNC Symbol;Acc:HGNC:7960]	NR0B1	190
ENSG00000169379.17	blue	TRUE	ADP ribosylation factor like GTPase 13B [Source:HGNC Symbol;Acc:HGNC:25419]	ARL13B	200894
ENSG00000169402.16	yellow	TRUE	radial spoke head 10 homolog B2 [Source:HGNC Symbol;Acc:HGNC:34385]	RSPH10B2	728194
ENSG00000169403.12	turquoise	TRUE	platelet activating factor receptor [Source:HGNC Symbol;Acc:HGNC:9582]	PTAFR	5724
ENSG00000169429.12	turquoise	TRUE	C-X-C motif chemokine ligand 8 [Source:HGNC Symbol;Acc:HGNC:6025]	CXCL8	3576
ENSG00000169439.12	turquoise	TRUE	syndecan 2 [Source:HGNC Symbol;Acc:HGNC:10659]	SDC2	6383
ENSG00000169442.9	turquoise	TRUE	CD52 molecule [Source:HGNC Symbol;Acc:HGNC:1804]	CD52	1043
ENSG00000169469.9	brown	TRUE	small proline rich protein 1B [Source:HGNC Symbol;Acc:HGNC:11260]	SPRR1B	6699
ENSG00000169474.5	brown	TRUE	small proline rich protein 1A [Source:HGNC Symbol;Acc:HGNC:11259]	SPRR1A	6698
ENSG00000169508.7	turquoise	TRUE	G protein-coupled receptor 183 [Source:HGNC Symbol;Acc:HGNC:3128]	GPR183	1880
ENSG00000169515.9	blue	TRUE	coiled-coil domain containing 8 [Source:HGNC Symbol;Acc:HGNC:25367]	CCDC8	83987
ENSG00000169554.23	turquoise	TRUE	zinc finger E-box binding homeobox 2 [Source:HGNC Symbol;Acc:HGNC:14881]	ZEB2	9839
ENSG00000169627.9	brown	TRUE	bolA family member 2B [Source:HGNC Symbol;Acc:HGNC:32479]	BOLA2B	654483
ENSG00000169629.12	yellow	TRUE	RANBP2 like and GRIP domain containing 8 [Source:HGNC Symbol;Acc:HGNC:9849]	RGPD8	727851
ENSG00000169715.15	grey	TRUE	metallothionein 1E [Source:HGNC Symbol;Acc:HGNC:7397]	MT1E	4493
ENSG00000169896.18	turquoise	TRUE	integrin subunit alpha M [Source:HGNC Symbol;Acc:HGNC:6149]	ITGAM	3684
ENSG00000169908.12	brown	TRUE	transmembrane 4 L six family member 1 [Source:HGNC Symbol;Acc:HGNC:11853]	TM4SF1	4071
ENSG00000170099.6	grey	TRUE	serpin family A member 6 [Source:HGNC Symbol;Acc:HGNC:1540]	SERPINA6	866
ENSG00000170160.19	blue	TRUE	coiled-coil domain containing 144A [Source:HGNC Symbol;Acc:HGNC:29072]	CCDC144A	9720
ENSG00000170209.5	red	TRUE	ankyrin repeat and kinase domain containing 1 [Source:HGNC Symbol;Acc:HGNC:21027]	ANKK1	255239
ENSG00000170231.16	blue	TRUE	fatty acid binding protein 6 [Source:HGNC Symbol;Acc:HGNC:3561]	FABP6	2172
ENSG00000170298.16	brown	TRUE	galectin 9B [Source:HGNC Symbol;Acc:HGNC:24842]	LGALS9B	284194
ENSG00000170323.9	turquoise	TRUE	fatty acid binding protein 4 [Source:HGNC Symbol;Acc:HGNC:3559]	FABP4	2167
ENSG00000170324.21	yellow	TRUE	FERM and PDZ domain containing 2 [Source:HGNC Symbol;Acc:HGNC:28572]	FRMPD2	143162
ENSG00000170345.10	turquoise	TRUE	Fos proto-oncogene, AP-1 transcription factor subunit [Source:HGNC Symbol;Acc:HGNC:3796]	FOS	2353
ENSG00000170373.9	grey	TRUE	cystatin SN [Source:HGNC Symbol;Acc:HGNC:2473]	CST1	1469
ENSG00000170458.15	turquoise	TRUE	CD14 molecule [Source:HGNC Symbol;Acc:HGNC:1628]	CD14	929
ENSG00000170476.16	brown	TRUE	marginal zone B and B1 cell specific protein [Source:HGNC Symbol;Acc:HGNC:30125]	MZB1	51237
ENSG00000170477.13	pink	TRUE	keratin 4 [Source:HGNC Symbol;Acc:HGNC:6441]	KRT4	3851
ENSG00000170482.17	blue	TRUE	solute carrier family 23 member 1 [Source:HGNC Symbol;Acc:HGNC:10974]	SLC23A1	9963
ENSG00000170509.12	blue	TRUE	hydroxysteroid 17-beta dehydrogenase 13 [Source:HGNC Symbol;Acc:HGNC:18685]	HSD17B13	345275
ENSG00000170571.12	yellow	TRUE	embigin [Source:HGNC Symbol;Acc:HGNC:30465]	EMB	133418
ENSG00000170577.8	pink	TRUE	SIX homeobox 2 [Source:HGNC Symbol;Acc:HGNC:10888]	SIX2	10736
ENSG00000170581.15	black	TRUE	signal transducer and activator of transcription 2 [Source:HGNC Symbol;Acc:HGNC:11363]	STAT2	6773
ENSG00000170608.3	brown	TRUE	forkhead box A3 [Source:HGNC Symbol;Acc:HGNC:5023]	FOXA3	3171
ENSG00000170627.11	grey	TRUE	gametocyte specific factor 1 [Source:HGNC Symbol;Acc:HGNC:26565]	GTSF1	121355
ENSG00000170835.17	green	TRUE	carboxyl ester lipase [Source:HGNC Symbol;Acc:HGNC:1848]	CEL	1056
ENSG00000170893.4	green	TRUE	thyrotropin releasing hormone [Source:HGNC Symbol;Acc:HGNC:12298]	TRH	7200
ENSG00000170899.11	brown	TRUE	glutathione S-transferase alpha 4 [Source:HGNC Symbol;Acc:HGNC:4629]	GSTA4	2941
ENSG00000170909.14	turquoise	TRUE	osteoclast associated Ig-like receptor [Source:HGNC Symbol;Acc:HGNC:29960]	OSCAR	126014
ENSG00000171004.19	green	TRUE	heparan sulfate 6-O-sulfotransferase 2 [Source:HGNC Symbol;Acc:HGNC:19133]	HS6ST2	90161
ENSG00000171049.9	turquoise	TRUE	formyl peptide receptor 2 [Source:HGNC Symbol;Acc:HGNC:3827]	FPR2	2358
ENSG00000171051.10	turquoise	TRUE	formyl peptide receptor 1 [Source:HGNC Symbol;Acc:HGNC:3826]	FPR1	2357
ENSG00000171116.7	grey	TRUE	heat shock transcription factor family, X-linked 1 [Source:HGNC Symbol;Acc:HGNC:29603]	HSFX1	100506164
ENSG00000171124.14	brown	TRUE	fucosyltransferase 3 (Lewis blood group) [Source:HGNC Symbol;Acc:HGNC:4014]	FUT3	2525
ENSG00000171223.6	turquoise	TRUE	JunB proto-oncogene, AP-1 transcription factor subunit [Source:HGNC Symbol;Acc:HGNC:6205]	JUNB	3726
ENSG00000171243.8	brown	TRUE	sclerostin domain containing 1 [Source:HGNC Symbol;Acc:HGNC:21748]	SOSTDC1	25928
ENSG00000171346.16	pink	TRUE	keratin 15 [Source:HGNC Symbol;Acc:HGNC:6421]	KRT15	3866
ENSG00000171401.15	brown	TRUE	keratin 13 [Source:HGNC Symbol;Acc:HGNC:6415]	KRT13	3860
ENSG00000171462.15	pink	TRUE	delta like non-canonical Notch ligand 2 [Source:HGNC Symbol;Acc:HGNC:21113]	DLK2	65989
ENSG00000171522.6	yellow	TRUE	prostaglandin E receptor 4 [Source:HGNC Symbol;Acc:HGNC:9596]	PTGER4	5734
ENSG00000171695.11	blue	TRUE	LKAAEAR motif containing 1 [Source:HGNC Symbol;Acc:HGNC:33718]	LKAAEAR1	198437
ENSG00000171811.14	red	TRUE	cilia and flagella associated protein 46 [Source:HGNC Symbol;Acc:HGNC:25247]	CFAP46	54777
ENSG00000171860.5	turquoise	TRUE	complement C3a receptor 1 [Source:HGNC Symbol;Acc:HGNC:1319]	C3AR1	719
ENSG00000171903.17	green	TRUE	cytochrome P450 family 4 subfamily F member 11 [Source:HGNC Symbol;Acc:HGNC:13265]	CYP4F11	57834
ENSG00000171916.17	brown	TRUE	galectin 9C [Source:HGNC Symbol;Acc:HGNC:33874]	LGALS9C	654346
ENSG00000171931.13	blue	TRUE	F-box and WD repeat domain containing 10 [Source:HGNC Symbol;Acc:HGNC:1211]	FBXW10	10517
ENSG00000171951.5	green	TRUE	secretogranin II [Source:HGNC Symbol;Acc:HGNC:10575]	SCG2	7857
ENSG00000172183.16	black	TRUE	interferon stimulated exonuclease gene 20 [Source:HGNC Symbol;Acc:HGNC:6130]	ISG20	3669
ENSG00000172215.6	black	TRUE	C-X-C motif chemokine receptor 6 [Source:HGNC Symbol;Acc:HGNC:16647]	CXCR6	10663
ENSG00000172232.10	blue	TRUE	azurocidin 1 [Source:HGNC Symbol;Acc:HGNC:913]	AZU1	566
ENSG00000172236.18	grey	TRUE	tryptase alpha/beta 1 [Source:HGNC Symbol;Acc:HGNC:12019]	TPSAB1	7177
ENSG00000172243.18	turquoise	TRUE	C-type lectin domain containing 7A [Source:HGNC Symbol;Acc:HGNC:14558]	CLEC7A	64581
ENSG00000172322.14	turquoise	TRUE	C-type lectin domain family 12 member A [Source:HGNC Symbol;Acc:HGNC:31713]	CLEC12A	160364
ENSG00000172543.9	turquoise	TRUE	cathepsin W [Source:HGNC Symbol;Acc:HGNC:2546]	CTSW	1521
ENSG00000172551.12	green	TRUE	mucin like 1 [Source:HGNC Symbol;Acc:HGNC:30588]	MUCL1	118430
ENSG00000172650.15	red	TRUE	ArfGAP with GTPase domain, ankyrin repeat and PH domain 5 [Source:HGNC Symbol;Acc:HGNC:23467]	AGAP5	729092
ENSG00000172794.20	yellow	TRUE	RAB37, member RAS oncogene family [Source:HGNC Symbol;Acc:HGNC:30268]	RAB37	326624
ENSG00000172889.16	turquoise	TRUE	EGF like domain multiple 7 [Source:HGNC Symbol;Acc:HGNC:20594]	EGFL7	51162
ENSG00000172936.18	turquoise	TRUE	MYD88 innate immune signal transduction adaptor [Source:HGNC Symbol;Acc:HGNC:7562]	MYD88	4615
ENSG00000172955.17	blue	TRUE	alcohol dehydrogenase 6 (class V) [Source:HGNC Symbol;Acc:HGNC:255]	ADH6	130
ENSG00000172985.11	blue	TRUE	SH3 domain containing ring finger 3 [Source:HGNC Symbol;Acc:HGNC:24699]	SH3RF3	344558
ENSG00000173064.14	yellow	TRUE	HECT domain E3 ubiquitin protein ligase 4 [Source:HGNC Symbol;Acc:HGNC:26611]	HECTD4	283450
ENSG00000173193.15	yellow	TRUE	poly(ADP-ribose) polymerase family member 14 [Source:HGNC Symbol;Acc:HGNC:29232]	PARP14	54625
ENSG00000173210.21	brown	TRUE	actin binding LIM protein family member 3 [Source:HGNC Symbol;Acc:HGNC:29132]	ABLIM3	22885
ENSG00000173221.14	turquoise	TRUE	glutaredoxin [Source:HGNC Symbol;Acc:HGNC:4330]	GLRX	2745
ENSG00000173267.14	pink	TRUE	synuclein gamma [Source:HGNC Symbol;Acc:HGNC:11141]	SNCG	6623
ENSG00000173334.4	turquoise	TRUE	tribbles pseudokinase 1 [Source:HGNC Symbol;Acc:HGNC:16891]	TRIB1	10221
ENSG00000173369.18	turquoise	TRUE	complement C1q B chain [Source:HGNC Symbol;Acc:HGNC:1242]	C1QB	713
ENSG00000173372.18	turquoise	TRUE	complement C1q A chain [Source:HGNC Symbol;Acc:HGNC:1241]	C1QA	712
ENSG00000173376.14	blue	TRUE	neuron derived neurotrophic factor [Source:HGNC Symbol;Acc:HGNC:26256]	NDNF	79625
ENSG00000173391.9	turquoise	TRUE	oxidized low density lipoprotein receptor 1 [Source:HGNC Symbol;Acc:HGNC:8133]	OLR1	4973
ENSG00000173432.13	magenta	TRUE	serum amyloid A1 [Source:HGNC Symbol;Acc:HGNC:10513]	SAA1	6288
ENSG00000173482.17	blue	TRUE	protein tyrosine phosphatase receptor type M [Source:HGNC Symbol;Acc:HGNC:9675]	PTPRM	5797
ENSG00000173610.13	pink	TRUE	UDP glucuronosyltransferase family 2 member A1 complex locus [Source:HGNC Symbol;Acc:HGNC:12542]	UGT2A1	10941
ENSG00000173702.7	black	TRUE	mucin 13, cell surface associated [Source:HGNC Symbol;Acc:HGNC:7511]	MUC13	56667
ENSG00000173762.8	black	TRUE	CD7 molecule [Source:HGNC Symbol;Acc:HGNC:1695]	CD7	924
ENSG00000173821.20	blue	TRUE	ring finger protein 213 [Source:HGNC Symbol;Acc:HGNC:14539]	RNF213	57674
ENSG00000174099.12	blue	TRUE	methionine sulfoxide reductase B3 [Source:HGNC Symbol;Acc:HGNC:27375]	MSRB3	253827
ENSG00000174156.15	blue	TRUE	glutathione S-transferase alpha 3 [Source:HGNC Symbol;Acc:HGNC:4628]	GSTA3	2940
ENSG00000174226.9	pink	TRUE	sorting nexin 31 [Source:HGNC Symbol;Acc:HGNC:28605]	SNX31	169166
ENSG00000174437.18	yellow	TRUE	ATPase sarcoplasmic/endoplasmic reticulum Ca2+ transporting 2 [Source:HGNC Symbol;Acc:HGNC:812]	ATP2A2	488
ENSG00000174501.15	blue	TRUE	ankyrin repeat domain 36C [Source:HGNC Symbol;Acc:HGNC:32946]	ANKRD36C	400986
ENSG00000174514.13	brown	TRUE	major facilitator superfamily domain containing 4A [Source:HGNC Symbol;Acc:HGNC:25433]	MFSD4A	148808
ENSG00000174564.13	pink	TRUE	interleukin 20 receptor subunit beta [Source:HGNC Symbol;Acc:HGNC:6004]	IL20RB	53833
ENSG00000174607.11	yellow	TRUE	UDP glycosyltransferase 8 [Source:HGNC Symbol;Acc:HGNC:12555]	UGT8	7368
ENSG00000174640.15	turquoise	TRUE	solute carrier organic anion transporter family member 2A1 [Source:HGNC Symbol;Acc:HGNC:10955]	SLCO2A1	6578
ENSG00000174837.15	turquoise	TRUE	adhesion G protein-coupled receptor E1 [Source:HGNC Symbol;Acc:HGNC:3336]	ADGRE1	2015
ENSG00000174871.11	brown	TRUE	cornichon family AMPA receptor auxiliary protein 2 [Source:HGNC Symbol;Acc:HGNC:28744]	CNIH2	254263
ENSG00000174876.17	blue	TRUE	amylase alpha 1B [Source:HGNC Symbol;Acc:HGNC:475]	AMY1B	277
ENSG00000175054.16	yellow	TRUE	ATR serine/threonine kinase [Source:HGNC Symbol;Acc:HGNC:882]	ATR	545
ENSG00000175063.17	pink	TRUE	ubiquitin conjugating enzyme E2 C [Source:HGNC Symbol;Acc:HGNC:15937]	UBE2C	11065
ENSG00000175130.7	black	TRUE	MARCKS like 1 [Source:HGNC Symbol;Acc:HGNC:7142]	MARCKSL1	65108
ENSG00000175164.16	brown	TRUE	ABO, alpha 1-3-N-acetylgalactosaminyltransferase and alpha 1-3-galactosyltransferase [Source:HGNC Symbol;Acc:HGNC:79]	ABO	28
ENSG00000175265.19	red	TRUE	golgin A8 family member A [Source:HGNC Symbol;Acc:HGNC:31972]	GOLGA8A	23015
ENSG00000175267.15	red	TRUE	von Willebrand factor A domain containing 3A [Source:HGNC Symbol;Acc:HGNC:27088]	VWA3A	146177
ENSG00000175315.3	grey	TRUE	cystatin E/M [Source:HGNC Symbol;Acc:HGNC:2478]	CST6	1474
ENSG00000175318.12	blue	TRUE	GRAM domain containing 2A [Source:HGNC Symbol;Acc:HGNC:27287]	GRAMD2A	196996
ENSG00000175445.17	turquoise	TRUE	lipoprotein lipase [Source:HGNC Symbol;Acc:HGNC:6677]	LPL	4023
ENSG00000175455.16	blue	TRUE	coiled-coil domain containing 14 [Source:HGNC Symbol;Acc:HGNC:25766]	CCDC14	64770
ENSG00000175463.12	turquoise	TRUE	TBC1 domain family member 10C [Source:HGNC Symbol;Acc:HGNC:24702]	TBC1D10C	374403
ENSG00000175489.10	turquoise	TRUE	leucine rich repeat containing 25 [Source:HGNC Symbol;Acc:HGNC:29806]	LRRC25	126364
ENSG00000175664.10	blue	TRUE	testis expressed 26 [Source:HGNC Symbol;Acc:HGNC:28622]	TEX26	122046
ENSG00000175793.12	brown	TRUE	stratifin [Source:HGNC Symbol;Acc:HGNC:10773]	SFN	2810
ENSG00000175877.4	grey	TRUE	transmembrane protein 270 [Source:HGNC Symbol;Acc:HGNC:23018]	TMEM270	135886
ENSG00000175899.15	turquoise	TRUE	alpha-2-macroglobulin [Source:HGNC Symbol;Acc:HGNC:7]	A2M	2
ENSG00000175906.5	pink	TRUE	ADP ribosylation factor like GTPase 4D [Source:HGNC Symbol;Acc:HGNC:656]	ARL4D	379
ENSG00000176009.4	brown	TRUE	achaete-scute family bHLH transcription factor 3 [Source:HGNC Symbol;Acc:HGNC:740]	ASCL3	56676
ENSG00000176014.13	turquoise	TRUE	tubulin beta 6 class V [Source:HGNC Symbol;Acc:HGNC:20776]	TUBB6	84617
ENSG00000176142.13	yellow	TRUE	transmembrane protein 39A [Source:HGNC Symbol;Acc:HGNC:25600]	TMEM39A	55254
ENSG00000176153.13	green	TRUE	glutathione peroxidase 2 [Source:HGNC Symbol;Acc:HGNC:4554]	GPX2	2877
ENSG00000176222.10	grey	TRUE	zinc finger protein 404 [Source:HGNC Symbol;Acc:HGNC:19417]	ZNF404	342908
ENSG00000176563.10	blue	TRUE	cyclin N-terminal domain containing 1 [Source:HGNC Symbol;Acc:HGNC:26847]	CNTD1	124817
ENSG00000176681.15	blue	TRUE	leucine rich repeat containing 37A [Source:HGNC Symbol;Acc:HGNC:29069]	LRRC37A	9884
ENSG00000176890.16	grey	TRUE	thymidylate synthetase [Source:HGNC Symbol;Acc:HGNC:12441]	TYMS	7298
ENSG00000176907.5	turquoise	TRUE	transcriptional and immune response regulator [Source:HGNC Symbol;Acc:HGNC:1357]	TCIM	56892
ENSG00000176920.14	black	TRUE	fucosyltransferase 2 [Source:HGNC Symbol;Acc:HGNC:4013]	FUT2	2524
ENSG00000177098.9	blue	TRUE	sodium voltage-gated channel beta subunit 4 [Source:HGNC Symbol;Acc:HGNC:10592]	SCN4B	6330
ENSG00000177103.15	blue	TRUE	DS cell adhesion molecule like 1 [Source:HGNC Symbol;Acc:HGNC:14656]	DSCAML1	57453
ENSG00000177156.11	green	TRUE	transaldolase 1 [Source:HGNC Symbol;Acc:HGNC:11559]	TALDO1	6888
ENSG00000177200.18	yellow	TRUE	chromodomain helicase DNA binding protein 9 [Source:HGNC Symbol;Acc:HGNC:25701]	CHD9	80205
ENSG00000177300.7	grey	TRUE	claudin 22 [Source:HGNC Symbol;Acc:HGNC:2044]	CLDN22	53842
ENSG00000177409.12	black	TRUE	sterile alpha motif domain containing 9 like [Source:HGNC Symbol;Acc:HGNC:1349]	SAMD9L	219285
ENSG00000177469.13	pink	TRUE	caveolae associated protein 1 [Source:HGNC Symbol;Acc:HGNC:9688]	CAVIN1	284119
ENSG00000177519.4	green	TRUE	reprimo, TP53 dependent G2 arrest mediator homolog [Source:HGNC Symbol;Acc:HGNC:24201]	RPRM	56475
ENSG00000177575.13	turquoise	TRUE	CD163 molecule [Source:HGNC Symbol;Acc:HGNC:1631]	CD163	9332
ENSG00000177990.12	blue	TRUE	dpy-19 like 2 [Source:HGNC Symbol;Acc:HGNC:19414]	DPY19L2	283417
ENSG00000177994.16	yellow	TRUE	chromosome 2 open reading frame 73 [Source:HGNC Symbol;Acc:HGNC:26861]	C2orf73	129852
ENSG00000178115.12	blue	TRUE	golgin A8 family member Q [Source:HGNC Symbol;Acc:HGNC:44408]	GOLGA8Q	727909
ENSG00000178363.5	pink	TRUE	calmodulin like 3 [Source:HGNC Symbol;Acc:HGNC:1452]	CALML3	810
ENSG00000178473.7	grey	TRUE	urocortin 3 [Source:HGNC Symbol;Acc:HGNC:17781]	UCN3	114131
ENSG00000178695.6	blue	TRUE	potassium channel tetramerization domain containing 12 [Source:HGNC Symbol;Acc:HGNC:14678]	KCTD12	115207
ENSG00000178718.7	brown	TRUE	ribonuclease P and MRP subunit p25 [Source:HGNC Symbol;Acc:HGNC:30361]	RPP25	54913
ENSG00000178726.7	turquoise	TRUE	thrombomodulin [Source:HGNC Symbol;Acc:HGNC:11784]	THBD	7056
ENSG00000178821.13	red	TRUE	transmembrane protein 52 [Source:HGNC Symbol;Acc:HGNC:27916]	TMEM52	339456
ENSG00000178919.9	pink	TRUE	forkhead box E1 [Source:HGNC Symbol;Acc:HGNC:3806]	FOXE1	2304
ENSG00000178934.5	pink	TRUE	galectin 7B [Source:HGNC Symbol;Acc:HGNC:34447]	LGALS7B	653499
ENSG00000178965.14	yellow	TRUE	glutamate rich 3 [Source:HGNC Symbol;Acc:HGNC:25346]	ERICH3	127254
ENSG00000179023.9	blue	TRUE	kelch domain containing 7A [Source:HGNC Symbol;Acc:HGNC:26791]	KLHDC7A	127707
ENSG00000179071.5	grey	TRUE	coiled-coil domain containing 89 [Source:HGNC Symbol;Acc:HGNC:26762]	CCDC89	220388
ENSG00000179094.16	blue	TRUE	period circadian regulator 1 [Source:HGNC Symbol;Acc:HGNC:8845]	PER1	5187
ENSG00000179144.5	black	TRUE	GTPase, IMAP family member 7 [Source:HGNC Symbol;Acc:HGNC:22404]	GIMAP7	168537
ENSG00000179299.17	red	TRUE	NOP2/Sun RNA methyltransferase family member 7 [Source:HGNC Symbol;Acc:HGNC:25857]	NSUN7	79730
ENSG00000179304.18	red	TRUE	family with sequence similarity 156 member B [Source:HGNC Symbol;Acc:HGNC:31962]	FAM156B	727866
ENSG00000179344.17	grey	TRUE	major histocompatibility complex, class II, DQ beta 1 [Source:HGNC Symbol;Acc:HGNC:4944]	HLA-DQB1	3119
ENSG00000179388.9	turquoise	TRUE	early growth response 3 [Source:HGNC Symbol;Acc:HGNC:3240]	EGR3	1960
ENSG00000179532.13	blue	TRUE	dynein heavy chain domain 1 [Source:HGNC Symbol;Acc:HGNC:26532]	DNHD1	144132
ENSG00000179583.21	magenta	TRUE	class II major histocompatibility complex transactivator [Source:HGNC Symbol;Acc:HGNC:7067]	CIITA	4261
ENSG00000179639.11	green	TRUE	Fc epsilon receptor Ia [Source:HGNC Symbol;Acc:HGNC:3609]	FCER1A	2205
ENSG00000179673.5	blue	TRUE	reprimo like [Source:HGNC Symbol;Acc:HGNC:32422]	RPRML	388394
ENSG00000179750.16	black	TRUE	apolipoprotein B mRNA editing enzyme catalytic subunit 3B [Source:HGNC Symbol;Acc:HGNC:17352]	APOBEC3B	9582
ENSG00000179869.15	blue	TRUE	ATP binding cassette subfamily A member 13 [Source:HGNC Symbol;Acc:HGNC:14638]	ABCA13	154664
ENSG00000179902.13	grey	TRUE	cilia and flagella associated protein 276 [Source:HGNC Symbol;Acc:HGNC:32331]	CFAP276	127003
ENSG00000179914.5	blue	TRUE	intelectin 1 [Source:HGNC Symbol;Acc:HGNC:18259]	ITLN1	55600
ENSG00000180061.10	turquoise	TRUE	transmembrane protein 150B [Source:HGNC Symbol;Acc:HGNC:34415]	TMEM150B	284417
ENSG00000180155.20	magenta	TRUE	Ly6/neurotoxin 1 [Source:HGNC Symbol;Acc:HGNC:29604]	LYNX1	66004
ENSG00000180190.13	blue	TRUE	testis development related protein [Source:HGNC Symbol;Acc:HGNC:26951]	TDRP	157695
ENSG00000180353.11	turquoise	TRUE	hematopoietic cell-specific Lyn substrate 1 [Source:HGNC Symbol;Acc:HGNC:4844]	HCLS1	3059
ENSG00000180383.4	red	TRUE	defensin beta 124 [Source:HGNC Symbol;Acc:HGNC:18104]	DEFB124	245937
ENSG00000180447.7	pink	TRUE	growth arrest specific 1 [Source:HGNC Symbol;Acc:HGNC:4165]	GAS1	2619
ENSG00000180535.4	brown	TRUE	basic helix-loop-helix family member a15 [Source:HGNC Symbol;Acc:HGNC:22265]	BHLHA15	168620
ENSG00000180596.9	yellow	TRUE	H2B clustered histone 4 [Source:HGNC Symbol;Acc:HGNC:4757]	H2BC4	8347
ENSG00000180644.8	black	TRUE	perforin 1 [Source:HGNC Symbol;Acc:HGNC:9360]	PRF1	5551
ENSG00000180730.5	grey	TRUE	shisa family member 2 [Source:HGNC Symbol;Acc:HGNC:20366]	SHISA2	387914
ENSG00000180739.15	pink	TRUE	sphingosine-1-phosphate receptor 5 [Source:HGNC Symbol;Acc:HGNC:14299]	S1PR5	53637
ENSG00000180871.8	turquoise	TRUE	C-X-C motif chemokine receptor 2 [Source:HGNC Symbol;Acc:HGNC:6027]	CXCR2	3579
ENSG00000180881.21	blue	TRUE	calcyphosine 2 [Source:HGNC Symbol;Acc:HGNC:16471]	CAPS2	84698
ENSG00000180901.11	grey	TRUE	potassium channel tetramerization domain containing 2 [Source:HGNC Symbol;Acc:HGNC:21294]	KCTD2	23510
ENSG00000180914.11	grey	TRUE	oxytocin receptor [Source:HGNC Symbol;Acc:HGNC:8529]	OXTR	5021
ENSG00000181019.13	green	TRUE	NAD(P)H quinone dehydrogenase 1 [Source:HGNC Symbol;Acc:HGNC:2874]	NQO1	1728
ENSG00000181085.15	blue	TRUE	mitogen-activated protein kinase 15 [Source:HGNC Symbol;Acc:HGNC:24667]	MAPK15	225689
ENSG00000181104.7	pink	TRUE	coagulation factor II thrombin receptor [Source:HGNC Symbol;Acc:HGNC:3537]	F2R	2149
ENSG00000181381.15	black	TRUE	DExD/H-box 60 like [Source:HGNC Symbol;Acc:HGNC:26429]	DDX60L	91351
ENSG00000181444.13	brown	TRUE	zinc finger protein 467 [Source:HGNC Symbol;Acc:HGNC:23154]	ZNF467	168544
ENSG00000181458.10	blue	TRUE	transmembrane protein 45A [Source:HGNC Symbol;Acc:HGNC:25480]	TMEM45A	55076
ENSG00000181649.8	brown	TRUE	pleckstrin homology like domain family A member 2 [Source:HGNC Symbol;Acc:HGNC:12385]	PHLDA2	7262
ENSG00000181652.20	red	TRUE	autophagy related 9B [Source:HGNC Symbol;Acc:HGNC:21899]	ATG9B	285973
ENSG00000181690.8	blue	TRUE	PLAG1 zinc finger [Source:HGNC Symbol;Acc:HGNC:9045]	PLAG1	5324
ENSG00000182010.11	turquoise	TRUE	rhotekin 2 [Source:HGNC Symbol;Acc:HGNC:19364]	RTKN2	219790
ENSG00000182013.18	blue	TRUE	PNMA family member 8A [Source:HGNC Symbol;Acc:HGNC:25578]	PNMA8A	55228
ENSG00000182118.8	turquoise	TRUE	family with sequence similarity 89 member A [Source:HGNC Symbol;Acc:HGNC:25057]	FAM89A	375061
ENSG00000182173.14	yellow	TRUE	tRNA splicing endonuclease subunit 54 [Source:HGNC Symbol;Acc:HGNC:27561]	TSEN54	283989
ENSG00000182175.15	pink	TRUE	repulsive guidance molecule BMP co-receptor a [Source:HGNC Symbol;Acc:HGNC:30308]	RGMA	56963
ENSG00000182326.17	black	TRUE	complement C1s [Source:HGNC Symbol;Acc:HGNC:1247]	C1S	716
ENSG00000182578.14	turquoise	TRUE	colony stimulating factor 1 receptor [Source:HGNC Symbol;Acc:HGNC:2433]	CSF1R	1436
ENSG00000182667.15	turquoise	TRUE	neurotrimin [Source:HGNC Symbol;Acc:HGNC:17941]	NTM	50863
ENSG00000182704.8	green	TRUE	tsukushi, small leucine rich proteoglycan [Source:HGNC Symbol;Acc:HGNC:28850]	TSKU	25987
ENSG00000182853.12	magenta	TRUE	vitelline membrane outer layer 1 homolog [Source:HGNC Symbol;Acc:HGNC:30387]	VMO1	284013
ENSG00000182866.18	black	TRUE	LCK proto-oncogene, Src family tyrosine kinase [Source:HGNC Symbol;Acc:HGNC:6524]	LCK	3932
ENSG00000183010.17	brown	TRUE	pyrroline-5-carboxylate reductase 1 [Source:HGNC Symbol;Acc:HGNC:9721]	PYCR1	5831
ENSG00000183018.9	grey	TRUE	SPNS lysolipid transporter 2, sphingosine-1-phosphate [Source:HGNC Symbol;Acc:HGNC:26992]	SPNS2	124976
ENSG00000183019.8	turquoise	TRUE	mast cell expressed membrane protein 1 [Source:HGNC Symbol;Acc:HGNC:27291]	MCEMP1	199675
ENSG00000183054.13	grey	TRUE	RANBP2 like and GRIP domain containing 6 [Source:HGNC Symbol;Acc:HGNC:32419]	RGPD6	729540
ENSG00000183087.15	blue	TRUE	growth arrest specific 6 [Source:HGNC Symbol;Acc:HGNC:4168]	GAS6	2621
ENSG00000183281.15	red	TRUE	plasminogen like B1 [Source:HGNC Symbol;Acc:HGNC:9072]	PLGLB1	5343
ENSG00000183397.6	blue	TRUE	tektin bundle interacting protein 1 [Source:HGNC Symbol;Acc:HGNC:34496]	TEKTIP1	100128569
ENSG00000183426.17	red	TRUE	nuclear pore complex interacting protein family member A1 [Source:HGNC Symbol;Acc:HGNC:7909]	NPIPA1	9284
ENSG00000183486.14	black	TRUE	MX dynamin like GTPase 2 [Source:HGNC Symbol;Acc:HGNC:7533]	MX2	4600
ENSG00000183569.18	brown	TRUE	serine hydrolase like 2 [Source:HGNC Symbol;Acc:HGNC:29446]	SERHL2	253190
ENSG00000183628.14	grey	TRUE	DiGeorge syndrome critical region gene 6 [Source:HGNC Symbol;Acc:HGNC:2846]	DGCR6	8214
ENSG00000183632.15	grey	TRUE	TP53 target 3 [Source:HGNC Symbol;Acc:HGNC:30759]	TP53TG3	24150
ENSG00000183696.14	turquoise	TRUE	uridine phosphorylase 1 [Source:HGNC Symbol;Acc:HGNC:12576]	UPP1	7378
ENSG00000183793.14	grey	TRUE	nuclear pore complex interacting protein family member A5 [Source:HGNC Symbol;Acc:HGNC:41980]	NPIPA5	100288332
ENSG00000183844.17	brown	TRUE	FAM3 metabolism regulating signaling molecule B [Source:HGNC Symbol;Acc:HGNC:1253]	FAM3B	54097
ENSG00000183878.16	grey	TRUE	ubiquitously transcribed tetratricopeptide repeat containing, Y-linked [Source:HGNC Symbol;Acc:HGNC:12638]	UTY	7404
ENSG00000183889.12	red	TRUE	nuclear pore complex interacting protein family, member A9 [Source:NCBI gene (formerly Entrezgene);Acc:105376752]	NPIPA9	105376752
ENSG00000183914.15	blue	TRUE	dynein axonemal heavy chain 2 [Source:HGNC Symbol;Acc:HGNC:2948]	DNAH2	146754
ENSG00000183971.10	brown	TRUE	neuropeptide W [Source:HGNC Symbol;Acc:HGNC:30509]	NPW	283869
ENSG00000184113.10	turquoise	TRUE	claudin 5 [Source:HGNC Symbol;Acc:HGNC:2047]	CLDN5	7122
ENSG00000184254.17	brown	TRUE	aldehyde dehydrogenase 1 family member A3 [Source:HGNC Symbol;Acc:HGNC:409]	ALDH1A3	220
ENSG00000184313.20	red	TRUE	maestro heat like repeat family member 7 [Source:HGNC Symbol;Acc:HGNC:24802]	MROH7	374977
ENSG00000184361.13	grey	TRUE	spermatogenesis associated 32 [Source:HGNC Symbol;Acc:HGNC:26349]	SPATA32	124783
ENSG00000184371.14	turquoise	TRUE	colony stimulating factor 1 [Source:HGNC Symbol;Acc:HGNC:2432]	CSF1	1435
ENSG00000184465.16	red	TRUE	WD repeat domain 27 [Source:HGNC Symbol;Acc:HGNC:21248]	WDR27	253769
ENSG00000184471.9	blue	TRUE	C1q and TNF related 8 [Source:HGNC Symbol;Acc:HGNC:31374]	C1QTNF8	390664
ENSG00000184489.13	magenta	TRUE	protein tyrosine phosphatase 4A3 [Source:HGNC Symbol;Acc:HGNC:9636]	PTP4A3	11156
ENSG00000184500.16	blue	TRUE	protein S [Source:HGNC Symbol;Acc:HGNC:9456]	PROS1	5627
ENSG00000184515.11	brown	TRUE	brain expressed X-linked 5 [Source:HGNC Symbol;Acc:HGNC:27990]	BEX5	340542
ENSG00000184557.4	turquoise	TRUE	suppressor of cytokine signaling 3 [Source:HGNC Symbol;Acc:HGNC:19391]	SOCS3	9021
ENSG00000184564.11	blue	TRUE	SLIT and NTRK like family member 6 [Source:HGNC Symbol;Acc:HGNC:23503]	SLITRK6	84189
ENSG00000184613.11	blue	TRUE	neural EGFL like 2 [Source:HGNC Symbol;Acc:HGNC:7751]	NELL2	4753
ENSG00000184709.7	brown	TRUE	leucine rich repeat containing 26 [Source:HGNC Symbol;Acc:HGNC:31409]	LRRC26	389816
ENSG00000184730.12	turquoise	TRUE	apolipoprotein B receptor [Source:HGNC Symbol;Acc:HGNC:24087]	APOBR	55911
ENSG00000184845.4	blue	TRUE	dopamine receptor D1 [Source:HGNC Symbol;Acc:HGNC:3020]	DRD1	1812
ENSG00000184922.15	turquoise	TRUE	formin like 1 [Source:HGNC Symbol;Acc:HGNC:1212]	FMNL1	752
ENSG00000184949.18	red	TRUE	family with sequence similarity 227 member A [Source:HGNC Symbol;Acc:HGNC:44197]	FAM227A	646851
ENSG00000184986.12	grey	TRUE	transmembrane protein 121 [Source:HGNC Symbol;Acc:HGNC:20511]	TMEM121	80757
ENSG00000185022.12	turquoise	TRUE	MAF bZIP transcription factor F [Source:HGNC Symbol;Acc:HGNC:6780]	MAFF	23764
ENSG00000185201.18	turquoise	TRUE	interferon induced transmembrane protein 2 [Source:HGNC Symbol;Acc:HGNC:5413]	IFITM2	10581
ENSG00000185215.11	magenta	TRUE	TNF alpha induced protein 2 [Source:HGNC Symbol;Acc:HGNC:11895]	TNFAIP2	7127
ENSG00000185291.12	turquoise	TRUE	interleukin 3 receptor subunit alpha [Source:HGNC Symbol;Acc:HGNC:6012]	IL3RA	3563
ENSG00000185303.17	turquoise	TRUE	surfactant protein A2 [Source:HGNC Symbol;Acc:HGNC:10799]	SFTPA2	729238
ENSG00000185304.16	red	TRUE	RANBP2 like and GRIP domain containing 2 [Source:HGNC Symbol;Acc:HGNC:32415]	RGPD2	729857
ENSG00000185338.7	black	TRUE	suppressor of cytokine signaling 1 [Source:HGNC Symbol;Acc:HGNC:19383]	SOCS1	8651
ENSG00000185432.12	blue	TRUE	methyltransferase like 7A [Source:HGNC Symbol;Acc:HGNC:24550]	METTL7A	NA
ENSG00000185479.6	brown	TRUE	keratin 6B [Source:HGNC Symbol;Acc:HGNC:6444]	KRT6B	3854
ENSG00000185499.17	brown	TRUE	mucin 1, cell surface associated [Source:HGNC Symbol;Acc:HGNC:7508]	MUC1	4582
ENSG00000185559.16	grey	TRUE	delta like non-canonical Notch ligand 1 [Source:HGNC Symbol;Acc:HGNC:2907]	DLK1	8788
ENSG00000185567.7	grey	TRUE	AHNAK nucleoprotein 2 [Source:HGNC Symbol;Acc:HGNC:20125]	AHNAK2	113146
ENSG00000185745.10	black	TRUE	interferon induced protein with tetratricopeptide repeats 1 [Source:HGNC Symbol;Acc:HGNC:5407]	IFIT1	3434
ENSG00000185829.19	blue	TRUE	ADP ribosylation factor like GTPase 17A [Source:HGNC Symbol;Acc:HGNC:24096]	ARL17A	51326
ENSG00000185862.7	turquoise	TRUE	ecotropic viral integration site 2B [Source:HGNC Symbol;Acc:HGNC:3500]	EVI2B	2124
ENSG00000185864.19	red	TRUE	nuclear pore complex interacting protein family member B4 [Source:HGNC Symbol;Acc:HGNC:41985]	NPIPB4	440345
ENSG00000185885.17	black	TRUE	interferon induced transmembrane protein 1 [Source:HGNC Symbol;Acc:HGNC:5412]	IFITM1	8519
ENSG00000185905.4	blue	TRUE	chromosome 16 open reading frame 54 [Source:HGNC Symbol;Acc:HGNC:26649]	C16orf54	283897
ENSG00000185924.7	blue	TRUE	reticulon 4 receptor like 1 [Source:HGNC Symbol;Acc:HGNC:21329]	RTN4RL1	146760
ENSG00000185946.16	blue	TRUE	RNA binding region (RNP1, RRM) containing 3 [Source:HGNC Symbol;Acc:HGNC:18666]	RNPC3	55599
ENSG00000185950.9	turquoise	TRUE	insulin receptor substrate 2 [Source:HGNC Symbol;Acc:HGNC:6126]	IRS2	8660
ENSG00000186074.19	turquoise	TRUE	CD300 molecule like family member f [Source:HGNC Symbol;Acc:HGNC:29883]	CD300LF	146722
ENSG00000186081.12	pink	TRUE	keratin 5 [Source:HGNC Symbol;Acc:HGNC:6442]	KRT5	3852
ENSG00000186160.5	red	TRUE	cytochrome P450 family 4 subfamily Z member 1 [Source:HGNC Symbol;Acc:HGNC:20583]	CYP4Z1	199974
ENSG00000186188.11	turquoise	TRUE	free fatty acid receptor 4 [Source:HGNC Symbol;Acc:HGNC:19061]	FFAR4	338557
ENSG00000186204.15	brown	TRUE	cytochrome P450 family 4 subfamily F member 12 [Source:HGNC Symbol;Acc:HGNC:18857]	CYP4F12	66002
ENSG00000186260.17	yellow	TRUE	myocardin related transcription factor B [Source:HGNC Symbol;Acc:HGNC:29819]	MRTFB	57496
ENSG00000186377.8	blue	TRUE	cytochrome P450 family 4 subfamily X member 1 [Source:HGNC Symbol;Acc:HGNC:20244]	CYP4X1	260293
ENSG00000186417.15	turquoise	TRUE	gliomedin [Source:HGNC Symbol;Acc:HGNC:29514]	GLDN	342035
ENSG00000186470.14	black	TRUE	butyrophilin subfamily 3 member A2 [Source:HGNC Symbol;Acc:HGNC:1139]	BTN3A2	11118
ENSG00000186474.16	green	TRUE	kallikrein related peptidase 12 [Source:HGNC Symbol;Acc:HGNC:6360]	KLK12	43849
ENSG00000186529.16	green	TRUE	cytochrome P450 family 4 subfamily F member 3 [Source:HGNC Symbol;Acc:HGNC:2646]	CYP4F3	4051
ENSG00000186818.13	turquoise	TRUE	leukocyte immunoglobulin like receptor B4 [Source:HGNC Symbol;Acc:HGNC:6608]	LILRB4	11006
ENSG00000186832.9	brown	TRUE	keratin 16 [Source:HGNC Symbol;Acc:HGNC:6423]	KRT16	3868
ENSG00000186891.14	pink	TRUE	TNF receptor superfamily member 18 [Source:HGNC Symbol;Acc:HGNC:11914]	TNFRSF18	8784
ENSG00000186910.4	grey	TRUE	serpin family A member 11 [Source:HGNC Symbol;Acc:HGNC:19193]	SERPINA11	256394
ENSG00000187094.12	brown	TRUE	cholecystokinin [Source:HGNC Symbol;Acc:HGNC:1569]	CCK	885
ENSG00000187116.14	turquoise	TRUE	leukocyte immunoglobulin like receptor A5 [Source:HGNC Symbol;Acc:HGNC:16309]	LILRA5	353514
ENSG00000187134.14	green	TRUE	aldo-keto reductase family 1 member C1 [Source:HGNC Symbol;Acc:HGNC:384]	AKR1C1	1645
ENSG00000187193.9	pink	TRUE	metallothionein 1X [Source:HGNC Symbol;Acc:HGNC:7405]	MT1X	4501
ENSG00000187243.17	brown	TRUE	MAGE family member D4B [Source:HGNC Symbol;Acc:HGNC:22880]	MAGED4B	81557
ENSG00000187244.12	pink	TRUE	basal cell adhesion molecule (Lutheran blood group) [Source:HGNC Symbol;Acc:HGNC:6722]	BCAM	4059
ENSG00000187474.5	turquoise	TRUE	formyl peptide receptor 3 [Source:HGNC Symbol;Acc:HGNC:3828]	FPR3	2359
ENSG00000187510.11	yellow	TRUE	pleckstrin homology and RhoGEF domain containing G7 [Source:HGNC Symbol;Acc:HGNC:33829]	PLEKHG7	440107
ENSG00000187513.9	blue	TRUE	gap junction protein alpha 4 [Source:HGNC Symbol;Acc:HGNC:4278]	GJA4	2701
ENSG00000187527.12	brown	TRUE	ATPase 13A5 [Source:HGNC Symbol;Acc:HGNC:31789]	ATP13A5	344905
ENSG00000187608.10	black	TRUE	ISG15 ubiquitin like modifier [Source:HGNC Symbol;Acc:HGNC:4053]	ISG15	9636
ENSG00000187688.15	turquoise	TRUE	transient receptor potential cation channel subfamily V member 2 [Source:HGNC Symbol;Acc:HGNC:18082]	TRPV2	51393
ENSG00000187720.15	yellow	TRUE	thrombospondin type 1 domain containing 4 [Source:HGNC Symbol;Acc:HGNC:25835]	THSD4	79875
ENSG00000187733.7	blue	TRUE	amylase alpha 1C [Source:HGNC Symbol;Acc:HGNC:476]	AMY1C	278
ENSG00000187867.10	blue	TRUE	paralemmin 3 [Source:HGNC Symbol;Acc:HGNC:33274]	PALM3	342979
ENSG00000187889.13	blue	TRUE	FYN binding protein 2 [Source:HGNC Symbol;Acc:HGNC:27295]	FYB2	199920
ENSG00000187908.20	magenta	TRUE	deleted in malignant brain tumors 1 [Source:HGNC Symbol;Acc:HGNC:2926]	DMBT1	1755
ENSG00000187944.5	red	TRUE	chromosome 2 open reading frame 66 [Source:HGNC Symbol;Acc:HGNC:33809]	C2orf66	401027
ENSG00000187954.14	grey	TRUE	zinc finger TRAF-type containing 1 [Source:HGNC Symbol;Acc:HGNC:17806]	ZFTRAF1	50626
ENSG00000187957.8	green	TRUE	delta/notch like EGF repeat containing [Source:HGNC Symbol;Acc:HGNC:24456]	DNER	92737
ENSG00000188039.17	yellow	TRUE	NACHT and WD repeat domain containing 1 [Source:HGNC Symbol;Acc:HGNC:27619]	NWD1	284434
ENSG00000188092.15	grey	TRUE	G protein-coupled receptor 89B [Source:HGNC Symbol;Acc:HGNC:13840]	GPR89B	51463
ENSG00000188153.14	red	TRUE	collagen type IV alpha 5 chain [Source:HGNC Symbol;Acc:HGNC:2207]	COL4A5	1287
ENSG00000188175.10	brown	TRUE	HEPACAM family member 2 [Source:HGNC Symbol;Acc:HGNC:27364]	HEPACAM2	253012
ENSG00000188234.15	red	TRUE	ArfGAP with GTPase domain, ankyrin repeat and PH domain 4 [Source:HGNC Symbol;Acc:HGNC:23459]	AGAP4	119016
ENSG00000188352.13	yellow	TRUE	focadhesin [Source:HGNC Symbol;Acc:HGNC:23377]	FOCAD	54914
ENSG00000188385.13	green	TRUE	Janus kinase and microtubule interacting protein 3 [Source:HGNC Symbol;Acc:HGNC:23523]	JAKMIP3	282973
ENSG00000188404.10	turquoise	TRUE	selectin L [Source:HGNC Symbol;Acc:HGNC:10720]	SELL	6402
ENSG00000188536.13	grey	TRUE	hemoglobin subunit alpha 2 [Source:HGNC Symbol;Acc:HGNC:4824]	HBA2	3040
ENSG00000188643.11	brown	TRUE	S100 calcium binding protein A16 [Source:HGNC Symbol;Acc:HGNC:20441]	S100A16	140576
ENSG00000188677.15	green	TRUE	parvin beta [Source:HGNC Symbol;Acc:HGNC:14653]	PARVB	29780
ENSG00000188735.13	red	TRUE	transmembrane protein 120B [Source:HGNC Symbol;Acc:HGNC:32008]	TMEM120B	144404
ENSG00000188761.13	brown	TRUE	BCL2 like 15 [Source:HGNC Symbol;Acc:HGNC:33624]	BCL2L15	440603
ENSG00000188818.13	blue	TRUE	zinc finger DHHC-type containing 11 [Source:HGNC Symbol;Acc:HGNC:19158]	ZDHHC11	79844
ENSG00000188820.13	turquoise	TRUE	calcium homeostasis modulator family member 6 [Source:HGNC Symbol;Acc:HGNC:33391]	CALHM6	441168
ENSG00000188833.10	brown	TRUE	ectonucleoside triphosphate diphosphohydrolase 8 [Source:HGNC Symbol;Acc:HGNC:24860]	ENTPD8	377841
ENSG00000188897.10	red	TRUE	novel lipoprotein amino terminal region containing protein	NA	NA
ENSG00000189058.9	grey	TRUE	apolipoprotein D [Source:HGNC Symbol;Acc:HGNC:612]	APOD	347
ENSG00000189280.3	brown	TRUE	gap junction protein beta 5 [Source:HGNC Symbol;Acc:HGNC:4287]	GJB5	2709
ENSG00000189334.9	brown	TRUE	S100 calcium binding protein A14 [Source:HGNC Symbol;Acc:HGNC:18901]	S100A14	57402
ENSG00000189350.13	blue	TRUE	TOG array regulator of axonemal microtubules 2 [Source:HGNC Symbol;Acc:HGNC:33715]	TOGARAM2	165186
ENSG00000189431.8	blue	TRUE	Ras association domain family member 10 [Source:HGNC Symbol;Acc:HGNC:33984]	RASSF10	644943
ENSG00000189433.7	yellow	TRUE	gap junction protein beta 4 [Source:HGNC Symbol;Acc:HGNC:4286]	GJB4	127534
ENSG00000196090.14	blue	TRUE	protein tyrosine phosphatase receptor type T [Source:HGNC Symbol;Acc:HGNC:9682]	PTPRT	11122
ENSG00000196104.11	yellow	TRUE	SPARC (osteonectin), cwcv and kazal like domains proteoglycan 3 [Source:HGNC Symbol;Acc:HGNC:13565]	SPOCK3	50859
ENSG00000196126.12	turquoise	TRUE	major histocompatibility complex, class II, DR beta 1 [Source:HGNC Symbol;Acc:HGNC:4948]	HLA-DRB1	3123
ENSG00000196136.18	magenta	TRUE	serpin family A member 3 [Source:HGNC Symbol;Acc:HGNC:16]	SERPINA3	12
ENSG00000196139.14	green	TRUE	aldo-keto reductase family 1 member C3 [Source:HGNC Symbol;Acc:HGNC:386]	AKR1C3	8644
ENSG00000196154.12	turquoise	TRUE	S100 calcium binding protein A4 [Source:HGNC Symbol;Acc:HGNC:10494]	S100A4	6275
ENSG00000196260.5	turquoise	TRUE	surfactant associated 2 [Source:HGNC Symbol;Acc:HGNC:18386]	SFTA2	389376
ENSG00000196305.19	yellow	TRUE	isoleucyl-tRNA synthetase 1 [Source:HGNC Symbol;Acc:HGNC:5330]	IARS1	3376
ENSG00000196329.12	turquoise	TRUE	GTPase, IMAP family member 5 [Source:HGNC Symbol;Acc:HGNC:18005]	GIMAP5	55340
ENSG00000196344.12	green	TRUE	alcohol dehydrogenase 7 (class IV), mu or sigma polypeptide [Source:HGNC Symbol;Acc:HGNC:256]	ADH7	131
ENSG00000196436.9	grey	TRUE	nuclear pore complex interacting protein family member B15 [Source:HGNC Symbol;Acc:HGNC:34409]	NPIPB15	440348
ENSG00000196498.15	yellow	TRUE	nuclear receptor corepressor 2 [Source:HGNC Symbol;Acc:HGNC:7673]	NCOR2	9612
ENSG00000196502.14	green	TRUE	sulfotransferase family 1A member 1 [Source:HGNC Symbol;Acc:HGNC:11453]	SULT1A1	6817
ENSG00000196542.9	brown	TRUE	serine palmitoyltransferase small subunit B [Source:HGNC Symbol;Acc:HGNC:24045]	SPTSSB	165679
ENSG00000196549.13	turquoise	TRUE	membrane metalloendopeptidase [Source:HGNC Symbol;Acc:HGNC:7154]	MME	4311
ENSG00000196557.13	green	TRUE	calcium voltage-gated channel subunit alpha1 H [Source:HGNC Symbol;Acc:HGNC:1395]	CACNA1H	8912
ENSG00000196562.16	pink	TRUE	sulfatase 2 [Source:HGNC Symbol;Acc:HGNC:20392]	SULF2	55959
ENSG00000196565.15	grey	TRUE	hemoglobin subunit gamma 2 [Source:HGNC Symbol;Acc:HGNC:4832]	HBG2	3048
ENSG00000196581.11	green	TRUE	adherens junctions associated protein 1 [Source:HGNC Symbol;Acc:HGNC:30801]	AJAP1	55966
ENSG00000196616.15	turquoise	TRUE	alcohol dehydrogenase 1B (class I), beta polypeptide [Source:HGNC Symbol;Acc:HGNC:250]	ADH1B	125
ENSG00000196628.20	yellow	TRUE	transcription factor 4 [Source:HGNC Symbol;Acc:HGNC:11634]	TCF4	6925
ENSG00000196730.13	turquoise	TRUE	death associated protein kinase 1 [Source:HGNC Symbol;Acc:HGNC:2674]	DAPK1	1612
ENSG00000196735.13	turquoise	TRUE	major histocompatibility complex, class II, DQ alpha 1 [Source:HGNC Symbol;Acc:HGNC:4942]	HLA-DQA1	3117
ENSG00000196754.13	pink	TRUE	S100 calcium binding protein A2 [Source:HGNC Symbol;Acc:HGNC:10492]	S100A2	6273
ENSG00000196873.16	yellow	TRUE	Zn regulated GTPase metalloprotein activator 1C [Source:HGNC Symbol;Acc:HGNC:18519]	ZNG1C	445571
ENSG00000196878.15	blue	TRUE	laminin subunit beta 3 [Source:HGNC Symbol;Acc:HGNC:6490]	LAMB3	3914
ENSG00000196912.13	blue	TRUE	ankyrin repeat domain 36B [Source:HGNC Symbol;Acc:HGNC:29333]	ANKRD36B	57730
ENSG00000196924.19	turquoise	TRUE	filamin A [Source:HGNC Symbol;Acc:HGNC:3754]	FLNA	2316
ENSG00000197043.15	blue	TRUE	annexin A6 [Source:HGNC Symbol;Acc:HGNC:544]	ANXA6	309
ENSG00000197063.11	green	TRUE	MAF bZIP transcription factor G [Source:HGNC Symbol;Acc:HGNC:6781]	MAFG	4097
ENSG00000197168.14	yellow	TRUE	NIMA related kinase 5 [Source:HGNC Symbol;Acc:HGNC:7748]	NEK5	341676
ENSG00000197177.16	grey	TRUE	adhesion G protein-coupled receptor A1 [Source:HGNC Symbol;Acc:HGNC:13838]	ADGRA1	84435
ENSG00000197191.7	green	TRUE	cysteine rich tail 1 [Source:HGNC Symbol;Acc:HGNC:30529]	CYSRT1	375791
ENSG00000197208.6	blue	TRUE	solute carrier family 22 member 4 [Source:HGNC Symbol;Acc:HGNC:10968]	SLC22A4	6583
ENSG00000197238.5	grey	TRUE	H4 clustered histone 11 [Source:HGNC Symbol;Acc:HGNC:4785]	H4C11	8363
ENSG00000197249.14	turquoise	TRUE	serpin family A member 1 [Source:HGNC Symbol;Acc:HGNC:8941]	SERPINA1	5265
ENSG00000197253.13	grey	TRUE	tryptase beta 2 [Source:HGNC Symbol;Acc:HGNC:14120]	TPSB2	64499
ENSG00000197353.4	magenta	TRUE	LY6/PLAUR domain containing 2 [Source:HGNC Symbol;Acc:HGNC:25215]	LYPD2	137797
ENSG00000197408.10	blue	TRUE	cytochrome P450 family 2 subfamily B member 6 [Source:HGNC Symbol;Acc:HGNC:2615]	CYP2B6	1555
ENSG00000197446.9	blue	TRUE	cytochrome P450 family 2 subfamily F member 1 [Source:HGNC Symbol;Acc:HGNC:2632]	CYP2F1	1572
ENSG00000197471.12	turquoise	TRUE	sialophorin [Source:HGNC Symbol;Acc:HGNC:11249]	SPN	6693
ENSG00000197520.11	brown	TRUE	family with sequence similarity 177 member B [Source:HGNC Symbol;Acc:HGNC:34395]	FAM177B	400823
ENSG00000197584.13	blue	TRUE	potassium calcium-activated channel subfamily M regulatory beta subunit 2 [Source:HGNC Symbol;Acc:HGNC:6286]	KCNMB2	10242
ENSG00000197603.16	blue	TRUE	ciliogenesis and planar polarity effector complex subunit 1 [Source:HGNC Symbol;Acc:HGNC:25801]	CPLANE1	65250
ENSG00000197629.6	turquoise	TRUE	macrophage expressed 1 [Source:HGNC Symbol;Acc:HGNC:29619]	MPEG1	219972
ENSG00000197632.9	pink	TRUE	serpin family B member 2 [Source:HGNC Symbol;Acc:HGNC:8584]	SERPINB2	5055
ENSG00000197635.11	blue	TRUE	dipeptidyl peptidase 4 [Source:HGNC Symbol;Acc:HGNC:3009]	DPP4	1803
ENSG00000197641.12	pink	TRUE	serpin family B member 13 [Source:HGNC Symbol;Acc:HGNC:8944]	SERPINB13	5275
ENSG00000197653.16	blue	TRUE	dynein axonemal heavy chain 10 [Source:HGNC Symbol;Acc:HGNC:2941]	DNAH10	196385
ENSG00000197728.11	grey	TRUE	ribosomal protein S26 [Source:HGNC Symbol;Acc:HGNC:10414]	RPS26	6231
ENSG00000197747.9	green	TRUE	S100 calcium binding protein A10 [Source:HGNC Symbol;Acc:HGNC:10487]	S100A10	6281
ENSG00000197766.9	grey	TRUE	complement factor D [Source:HGNC Symbol;Acc:HGNC:2771]	CFD	1675
ENSG00000197816.16	red	TRUE	coiled-coil domain containing 180 [Source:HGNC Symbol;Acc:HGNC:29303]	CCDC180	100499483
ENSG00000197837.4	yellow	TRUE	H4 histone 16 [Source:HGNC Symbol;Acc:HGNC:20510]	H4C16	121504
ENSG00000197838.5	blue	TRUE	cytochrome P450 family 2 subfamily A member 13 [Source:HGNC Symbol;Acc:HGNC:2608]	CYP2A13	1553
ENSG00000197978.10	red	TRUE	golgin A6 family like 9 [Source:HGNC Symbol;Acc:HGNC:37229]	GOLGA6L9	440295
ENSG00000198053.12	turquoise	TRUE	signal regulatory protein alpha [Source:HGNC Symbol;Acc:HGNC:9662]	SIRPA	140885
ENSG00000198064.15	red	TRUE	nuclear pore complex interacting protein family, member B13 [Source:HGNC Symbol;Acc:HGNC:41989]	NPIPB13	613037
ENSG00000198074.10	green	TRUE	aldo-keto reductase family 1 member B10 [Source:HGNC Symbol;Acc:HGNC:382]	AKR1B10	57016
ENSG00000198077.11	grey	TRUE	cytochrome P450 family 2 subfamily A member 7 [Source:HGNC Symbol;Acc:HGNC:2611]	CYP2A7	1549
ENSG00000198125.13	blue	TRUE	myoglobin [Source:HGNC Symbol;Acc:HGNC:6915]	MB	4151
ENSG00000198156.11	red	TRUE	nuclear pore complex interacting protein family member B6 [Source:HGNC Symbol;Acc:HGNC:37454]	NPIPB6	728741
ENSG00000198183.13	grey	TRUE	BPI fold containing family A member 1 [Source:HGNC Symbol;Acc:HGNC:15749]	BPIFA1	51297
ENSG00000198223.18	turquoise	TRUE	colony stimulating factor 2 receptor subunit alpha [Source:HGNC Symbol;Acc:HGNC:2435]	CSF2RA	1438
ENSG00000198353.8	blue	TRUE	homeobox C4 [Source:HGNC Symbol;Acc:HGNC:5126]	HOXC4	3221
ENSG00000198417.7	blue	TRUE	metallothionein 1F [Source:HGNC Symbol;Acc:HGNC:7398]	MT1F	4494
ENSG00000198431.18	green	TRUE	thioredoxin reductase 1 [Source:HGNC Symbol;Acc:HGNC:12437]	TXNRD1	7296
ENSG00000198435.4	grey	TRUE	NOTCH regulated ankyrin repeat protein [Source:HGNC Symbol;Acc:HGNC:33843]	NRARP	441478
ENSG00000198467.16	blue	TRUE	tropomyosin 2 [Source:HGNC Symbol;Acc:HGNC:12011]	TPM2	7169
ENSG00000198488.10	brown	TRUE	UDP-GlcNAc:betaGal beta-1,3-N-acetylglucosaminyltransferase 6 [Source:HGNC Symbol;Acc:HGNC:24141]	B3GNT6	192134
ENSG00000198502.6	turquoise	TRUE	major histocompatibility complex, class II, DR beta 5 [Source:HGNC Symbol;Acc:HGNC:4953]	HLA-DRB5	3127
ENSG00000198643.7	brown	TRUE	FAM3 metabolism regulating signaling molecule D [Source:HGNC Symbol;Acc:HGNC:18665]	FAM3D	131177
ENSG00000198682.13	turquoise	TRUE	3'-phosphoadenosine 5'-phosphosulfate synthase 2 [Source:HGNC Symbol;Acc:HGNC:8604]	PAPSS2	9060
ENSG00000198692.10	grey	TRUE	eukaryotic translation initiation factor 1A Y-linked [Source:HGNC Symbol;Acc:HGNC:3252]	EIF1AY	9086
ENSG00000198732.11	grey	TRUE	SPARC related modular calcium binding 1 [Source:HGNC Symbol;Acc:HGNC:20318]	SMOC1	64093
ENSG00000198736.13	green	TRUE	methionine sulfoxide reductase B1 [Source:HGNC Symbol;Acc:HGNC:14133]	MSRB1	51734
ENSG00000198759.12	pink	TRUE	EGF like domain multiple 6 [Source:HGNC Symbol;Acc:HGNC:3235]	EGFL6	25975
ENSG00000198788.9	brown	TRUE	mucin 2, oligomeric mucus/gel-forming [Source:HGNC Symbol;Acc:HGNC:7512]	MUC2	4583
ENSG00000198821.12	turquoise	TRUE	CD247 molecule [Source:HGNC Symbol;Acc:HGNC:1677]	CD247	919
ENSG00000198838.14	grey	TRUE	ryanodine receptor 3 [Source:HGNC Symbol;Acc:HGNC:10485]	RYR3	6263
ENSG00000198846.6	blue	TRUE	thymocyte selection associated high mobility group box [Source:HGNC Symbol;Acc:HGNC:18988]	TOX	9760
ENSG00000198848.13	green	TRUE	carboxylesterase 1 [Source:HGNC Symbol;Acc:HGNC:1863]	CES1	1066
ENSG00000198851.10	black	TRUE	CD3 epsilon subunit of T-cell receptor complex [Source:HGNC Symbol;Acc:HGNC:1674]	CD3E	916
ENSG00000198959.12	black	TRUE	transglutaminase 2 [Source:HGNC Symbol;Acc:HGNC:11778]	TGM2	7052
ENSG00000203618.6	grey	TRUE	glycoprotein Ib platelet subunit beta [Source:HGNC Symbol;Acc:HGNC:4440]	GP1BB	2812
ENSG00000203697.12	grey	TRUE	calpain 8 [Source:HGNC Symbol;Acc:HGNC:1485]	CAPN8	388743
ENSG00000203734.13	blue	TRUE	epithelial cell transforming 2 like [Source:HGNC Symbol;Acc:HGNC:21118]	ECT2L	345930
ENSG00000203747.13	turquoise	TRUE	Fc gamma receptor IIIa [Source:HGNC Symbol;Acc:HGNC:3619]	FCGR3A	2214
ENSG00000203811.2	blue	TRUE	H3 clustered histone 14 [Source:HGNC Symbol;Acc:HGNC:20503]	H3C14	126961
ENSG00000203852.4	grey	TRUE	H3 clustered histone 15 [Source:HGNC Symbol;Acc:HGNC:20505]	H3C15	333932
ENSG00000203867.8	red	TRUE	RNA binding motif protein 20 [Source:HGNC Symbol;Acc:HGNC:27424]	RBM20	282996
ENSG00000203963.12	grey	TRUE	chromosome 1 open reading frame 141 [Source:HGNC Symbol;Acc:HGNC:32044]	C1orf141	400757
ENSG00000204103.4	turquoise	TRUE	MAF bZIP transcription factor B [Source:HGNC Symbol;Acc:HGNC:6408]	MAFB	9935
ENSG00000204136.12	turquoise	TRUE	glycoprotein alpha-galactosyltransferase 1 (inactive) [Source:HGNC Symbol;Acc:HGNC:4253]	GGTA1	2681
ENSG00000204149.16	red	TRUE	ArfGAP with GTPase domain, ankyrin repeat and PH domain 6 [Source:HGNC Symbol;Acc:HGNC:23466]	AGAP6	414189
ENSG00000204172.12	red	TRUE	ArfGAP with GTPase domain, ankyrin repeat and PH domain 9 [Source:HGNC Symbol;Acc:HGNC:23463]	AGAP9	642517
ENSG00000204179.11	blue	TRUE	protein tyrosine phosphatase non-receptor type 20 [Source:HGNC Symbol;Acc:HGNC:23423]	PTPN20	26095
ENSG00000204252.14	turquoise	TRUE	major histocompatibility complex, class II, DO alpha [Source:HGNC Symbol;Acc:HGNC:4936]	HLA-DOA	3111
ENSG00000204256.14	yellow	TRUE	bromodomain containing 2 [Source:HGNC Symbol;Acc:HGNC:1103]	BRD2	6046
ENSG00000204257.15	turquoise	TRUE	major histocompatibility complex, class II, DM alpha [Source:HGNC Symbol;Acc:HGNC:4934]	HLA-DMA	3108
ENSG00000204267.19	black	TRUE	transporter 2, ATP binding cassette subfamily B member [Source:HGNC Symbol;Acc:HGNC:44]	TAP2	6891
ENSG00000204287.14	turquoise	TRUE	major histocompatibility complex, class II, DR alpha [Source:HGNC Symbol;Acc:HGNC:4947]	HLA-DRA	3122
ENSG00000204305.16	turquoise	TRUE	advanced glycosylation end-product specific receptor [Source:HGNC Symbol;Acc:HGNC:320]	AGER	177
ENSG00000204344.16	grey	TRUE	serine/threonine kinase 19 [Source:HGNC Symbol;Acc:HGNC:11398]	STK19	8859
ENSG00000204397.10	turquoise	TRUE	caspase recruitment domain family member 16 [Source:HGNC Symbol;Acc:HGNC:33701]	CARD16	114769
ENSG00000204472.13	turquoise	TRUE	allograft inflammatory factor 1 [Source:HGNC Symbol;Acc:HGNC:352]	AIF1	199
ENSG00000204482.11	turquoise	TRUE	leukocyte specific transcript 1 [Source:HGNC Symbol;Acc:HGNC:14189]	LST1	7940
ENSG00000204525.18	grey	TRUE	major histocompatibility complex, class I, C [Source:HGNC Symbol;Acc:HGNC:4933]	HLA-C	3107
ENSG00000204531.21	red	TRUE	POU class 5 homeobox 1 [Source:HGNC Symbol;Acc:HGNC:9221]	POU5F1	5460
ENSG00000204577.12	turquoise	TRUE	leukocyte immunoglobulin like receptor B3 [Source:HGNC Symbol;Acc:HGNC:6607]	LILRB3	11025
ENSG00000204592.9	black	TRUE	major histocompatibility complex, class I, E [Source:HGNC Symbol;Acc:HGNC:4962]	HLA-E	3133
ENSG00000204616.11	magenta	TRUE	tripartite motif containing 31 [Source:HGNC Symbol;Acc:HGNC:16289]	TRIM31	11074
ENSG00000204618.10	brown	TRUE	ring finger protein 39 [Source:HGNC Symbol;Acc:HGNC:18064]	RNF39	80352
ENSG00000204642.14	black	TRUE	major histocompatibility complex, class I, F [Source:HGNC Symbol;Acc:HGNC:4963]	HLA-F	3134
ENSG00000204889.11	brown	TRUE	keratin 40 [Source:HGNC Symbol;Acc:HGNC:26707]	KRT40	125115
ENSG00000205076.5	brown	TRUE	galectin 7 [Source:HGNC Symbol;Acc:HGNC:6568]	LGALS7	3963
ENSG00000205268.11	red	TRUE	phosphodiesterase 7A [Source:HGNC Symbol;Acc:HGNC:8791]	PDE7A	5150
ENSG00000205307.12	red	TRUE	Sin3A associated protein 25 [Source:HGNC Symbol;Acc:HGNC:41908]	SAP25	100316904
ENSG00000205358.4	blue	TRUE	metallothionein 1H [Source:HGNC Symbol;Acc:HGNC:7400]	MT1H	4496
ENSG00000205364.4	blue	TRUE	metallothionein 1M [Source:HGNC Symbol;Acc:HGNC:14296]	MT1M	4499
ENSG00000205403.15	magenta	TRUE	complement factor I [Source:HGNC Symbol;Acc:HGNC:5394]	CFI	3426
ENSG00000205413.8	black	TRUE	sterile alpha motif domain containing 9 [Source:HGNC Symbol;Acc:HGNC:1348]	SAMD9	54809
ENSG00000205420.11	brown	TRUE	keratin 6A [Source:HGNC Symbol;Acc:HGNC:6443]	KRT6A	3853
ENSG00000205502.4	blue	TRUE	C2 calcium dependent domain containing 4B [Source:HGNC Symbol;Acc:HGNC:33628]	C2CD4B	388125
ENSG00000205542.11	turquoise	TRUE	thymosin beta 4 X-linked [Source:HGNC Symbol;Acc:HGNC:11881]	TMSB4X	7114
ENSG00000205571.15	grey	TRUE	survival of motor neuron 2, centromeric [Source:HGNC Symbol;Acc:HGNC:11118]	SMN2	6607
ENSG00000205609.13	grey	TRUE	eukaryotic translation initiation factor 3 subunit C like [Source:HGNC Symbol;Acc:HGNC:26347]	EIF3CL	728689
ENSG00000205835.9	blue	TRUE	geminin coiled-coil domain containing [Source:HGNC Symbol;Acc:HGNC:40049]	GMNC	647309
ENSG00000205856.4	brown	TRUE	chromosome 22 open reading frame 42 [Source:HGNC Symbol;Acc:HGNC:27160]	C22orf42	150297
ENSG00000205923.3	red	TRUE	cementum protein 1 [Source:HGNC Symbol;Acc:HGNC:32553]	CEMP1	752014
ENSG00000206069.7	brown	TRUE	LHFPL tetraspan subfamily member 7 [Source:HGNC Symbol;Acc:HGNC:33725]	LHFPL7	255349
ENSG00000206072.13	brown	TRUE	serpin family B member 11 [Source:HGNC Symbol;Acc:HGNC:14221]	SERPINB11	89778
ENSG00000206073.11	pink	TRUE	serpin family B member 4 [Source:HGNC Symbol;Acc:HGNC:10570]	SERPINB4	6318
ENSG00000206075.14	pink	TRUE	serpin family B member 5 [Source:HGNC Symbol;Acc:HGNC:8949]	SERPINB5	5268
ENSG00000206077.14	red	TRUE	zinc finger DHHC-type containing 11B [Source:HGNC Symbol;Acc:HGNC:32962]	ZDHHC11B	653082
ENSG00000206127.11	blue	TRUE	golgin A8 family member O [Source:HGNC Symbol;Acc:HGNC:44406]	GOLGA8O	728047
ENSG00000206172.8	grey	TRUE	hemoglobin subunit alpha 1 [Source:HGNC Symbol;Acc:HGNC:4823]	HBA1	3039
ENSG00000206190.13	turquoise	TRUE	ATPase phospholipid transporting 10A (putative) [Source:HGNC Symbol;Acc:HGNC:13542]	ATP10A	57194
ENSG00000206530.11	blue	TRUE	cilia and flagella associated protein 44 [Source:HGNC Symbol;Acc:HGNC:25631]	CFAP44	55779
ENSG00000206531.12	blue	TRUE	CD200 receptor 1 like [Source:HGNC Symbol;Acc:HGNC:24665]	CD200R1L	344807
ENSG00000206538.9	blue	TRUE	vestigial like family member 3 [Source:HGNC Symbol;Acc:HGNC:24327]	VGLL3	389136
ENSG00000211445.13	green	TRUE	glutathione peroxidase 3 [Source:HGNC Symbol;Acc:HGNC:4555]	GPX3	2878
ENSG00000213214.6	yellow	TRUE	Rho guanine nucleotide exchange factor 35 [Source:HGNC Symbol;Acc:HGNC:33846]	ARHGEF35	445328
ENSG00000213366.13	red	TRUE	glutathione S-transferase mu 2 [Source:HGNC Symbol;Acc:HGNC:4634]	GSTM2	2946
ENSG00000213402.3	black	TRUE	protein tyrosine phosphatase receptor type C associated protein [Source:HGNC Symbol;Acc:HGNC:9667]	PTPRCAP	5790
ENSG00000213648.11	grey	TRUE	sulfotransferase family 1A member 4 [Source:HGNC Symbol;Acc:HGNC:30004]	SULT1A4	445329
ENSG00000213809.9	turquoise	TRUE	killer cell lectin like receptor K1 [Source:HGNC Symbol;Acc:HGNC:18788]	KLRK1	22914
ENSG00000213886.4	magenta	TRUE	ubiquitin D [Source:HGNC Symbol;Acc:HGNC:18795]	UBD	10537
ENSG00000213937.4	blue	TRUE	claudin 9 [Source:HGNC Symbol;Acc:HGNC:2051]	CLDN9	9080
ENSG00000214063.12	turquoise	TRUE	tetraspanin 4 [Source:HGNC Symbol;Acc:HGNC:11859]	TSPAN4	7106
ENSG00000214128.11	green	TRUE	transmembrane protein 213 [Source:HGNC Symbol;Acc:HGNC:27220]	TMEM213	155006
ENSG00000214357.9	blue	TRUE	neuralized E3 ubiquitin protein ligase 1B [Source:HGNC Symbol;Acc:HGNC:35422]	NEURL1B	54492
ENSG00000214694.13	red	TRUE	Rho guanine nucleotide exchange factor 33 [Source:HGNC Symbol;Acc:HGNC:37252]	ARHGEF33	100271715
ENSG00000214814.7	brown	TRUE	fer-1 like family member 6 [Source:HGNC Symbol;Acc:HGNC:28065]	FER1L6	654463
ENSG00000214940.9	grey	TRUE	nuclear pore complex interacting protein family member A8 [Source:HGNC Symbol;Acc:HGNC:41983]	NPIPA8	101059953
ENSG00000214967.6	red	TRUE	nuclear pore complex interacting protein family member A7 [Source:HGNC Symbol;Acc:HGNC:41982]	NPIPA7	101059938
ENSG00000215018.10	blue	TRUE	collagen type XXVIII alpha 1 chain [Source:HGNC Symbol;Acc:HGNC:22442]	COL28A1	340267
ENSG00000215182.8	brown	TRUE	mucin 5AC, oligomeric mucus/gel-forming [Source:HGNC Symbol;Acc:HGNC:7515]	MUC5AC	4586
ENSG00000215252.12	blue	TRUE	golgin A8 family member B [Source:HGNC Symbol;Acc:HGNC:31973]	GOLGA8B	440270
ENSG00000215269.6	black	TRUE	G antigen 12G [Source:HGNC Symbol;Acc:HGNC:31907]	GAGE12G	645073
ENSG00000215695.2	yellow	TRUE	regulator of solute carriers 1 [Source:HGNC Symbol;Acc:HGNC:10458]	RSC1A1	6248
ENSG00000216490.4	turquoise	TRUE	IFI30 lysosomal thiol reductase [Source:HGNC Symbol;Acc:HGNC:5398]	IFI30	10437
ENSG00000217442.4	grey	TRUE	synaptonemal complex central element protein 3 [Source:HGNC Symbol;Acc:HGNC:35245]	SYCE3	644186
ENSG00000221963.6	black	TRUE	apolipoprotein L6 [Source:HGNC Symbol;Acc:HGNC:14870]	APOL6	80830
ENSG00000223865.11	turquoise	TRUE	major histocompatibility complex, class II, DP beta 1 [Source:HGNC Symbol;Acc:HGNC:4940]	HLA-DPB1	3115
ENSG00000223953.6	blue	TRUE	C1q and TNF related 5 [Source:HGNC Symbol;Acc:HGNC:14344]	C1QTNF5	114902
ENSG00000224389.9	blue	TRUE	complement C4B (Chido blood group) [Source:HGNC Symbol;Acc:HGNC:1324]	C4B	721
ENSG00000224712.13	blue	TRUE	nuclear pore complex interacting protein family member A3 [Source:HGNC Symbol;Acc:HGNC:41978]	NPIPA3	642778
ENSG00000226321.6	blue	TRUE	ciliary rootlet coiled-coil, rootletin family member 2 [Source:HGNC Symbol;Acc:HGNC:51677]	CROCC2	728763
ENSG00000226690.9	yellow	TRUE	novel protein	NA	NA
ENSG00000227051.7	blue	TRUE	chromosome 14 open reading frame 132 [Source:HGNC Symbol;Acc:HGNC:20346]	C14orf132	56967
ENSG00000227471.9	green	TRUE	aldo-keto reductase family 1 member B15 [Source:HGNC Symbol;Acc:HGNC:37281]	AKR1B15	441282
ENSG00000227507.3	turquoise	TRUE	lymphotoxin beta [Source:HGNC Symbol;Acc:HGNC:6711]	LTB	4050
ENSG00000228049.8	blue	TRUE	RNA polymerase II subunit J2 [Source:HGNC Symbol;Acc:HGNC:23208]	POLR2J2	246721
ENSG00000228486.11	red	TRUE	chromosome 2 open reading frame 92 [Source:HGNC Symbol;Acc:HGNC:49272]	C2orf92	728537
ENSG00000228696.11	yellow	TRUE	ADP ribosylation factor like GTPase 17B [Source:HGNC Symbol;Acc:HGNC:32387]	ARL17B	100506084
ENSG00000229474.8	blue	TRUE	PAT1 homolog 2 [Source:HGNC Symbol;Acc:HGNC:33630]	PATL2	197135
ENSG00000230657.8	brown	TRUE	proline rich protein BstNI subfamily 4 [Source:HGNC Symbol;Acc:HGNC:9340]	PRB4	5545
ENSG00000231389.8	turquoise	TRUE	major histocompatibility complex, class II, DP alpha 1 [Source:HGNC Symbol;Acc:HGNC:4938]	HLA-DPA1	3113
ENSG00000232629.9	turquoise	TRUE	major histocompatibility complex, class II, DQ beta 2 [Source:HGNC Symbol;Acc:HGNC:4945]	HLA-DQB2	3120
ENSG00000233024.7	red	TRUE	nuclear pore complex interacting protein family, member A9 [Source:HGNC Symbol;Acc:HGNC:41984]	NPIPA9	105376752
ENSG00000234719.9	blue	TRUE	nuclear pore complex interacting protein family member B2 [Source:HGNC Symbol;Acc:HGNC:37451]	NPIPB2	729978
ENSG00000234745.14	black	TRUE	major histocompatibility complex, class I, B [Source:HGNC Symbol;Acc:HGNC:4932]	HLA-B	3106
ENSG00000234906.11	turquoise	TRUE	apolipoprotein C2 [Source:HGNC Symbol;Acc:HGNC:609]	APOC2	344
ENSG00000235109.8	green	TRUE	zinc finger and SCAN domain containing 31 [Source:HGNC Symbol;Acc:HGNC:14097]	ZSCAN31	64288
ENSG00000236362.9	black	TRUE	G antigen 12F [Source:HGNC Symbol;Acc:HGNC:31906]	GAGE12F	100008586
ENSG00000236383.9	blue	TRUE	coiled-coil domain containing 200 [Source:HGNC Symbol;Acc:HGNC:43658]	CCDC200	100874261
ENSG00000237541.4	turquoise	TRUE	major histocompatibility complex, class II, DQ alpha 2 [Source:HGNC Symbol;Acc:HGNC:4943]	HLA-DQA2	3118
ENSG00000237763.10	blue	TRUE	amylase alpha 1A [Source:HGNC Symbol;Acc:HGNC:474]	AMY1A	276
ENSG00000238083.10	yellow	TRUE	leucine rich repeat containing 37 member A2 [Source:HGNC Symbol;Acc:HGNC:32404]	LRRC37A2	474170
ENSG00000239697.12	turquoise	TRUE	TNF superfamily member 12 [Source:HGNC Symbol;Acc:HGNC:11927]	TNFSF12	8742
ENSG00000239704.12	red	TRUE	CMT1A duplicated region transcript 4 [Source:HGNC Symbol;Acc:HGNC:14383]	CDRT4	284040
ENSG00000239998.7	turquoise	TRUE	leukocyte immunoglobulin like receptor A2 [Source:HGNC Symbol;Acc:HGNC:6603]	LILRA2	11027
ENSG00000240038.8	red	TRUE	amylase alpha 2B [Source:HGNC Symbol;Acc:HGNC:478]	AMY2B	280
ENSG00000240053.9	red	TRUE	lymphocyte antigen 6 family member G5B [Source:HGNC Symbol;Acc:HGNC:13931]	LY6G5B	58496
ENSG00000240065.8	black	TRUE	proteasome 20S subunit beta 9 [Source:HGNC Symbol;Acc:HGNC:9546]	PSMB9	5698
ENSG00000240583.14	blue	TRUE	aquaporin 1 (Colton blood group) [Source:HGNC Symbol;Acc:HGNC:633]	AQP1	358
ENSG00000240694.9	blue	TRUE	PNMA family member 2 [Source:HGNC Symbol;Acc:HGNC:9159]	PNMA2	10687
ENSG00000241106.8	black	TRUE	major histocompatibility complex, class II, DO beta [Source:HGNC Symbol;Acc:HGNC:4937]	HLA-DOB	3112
ENSG00000241322.11	red	TRUE	F-box and WD repeat domain containing 10B [Source:HGNC Symbol;Acc:HGNC:14379]	FBXW10B	374286
ENSG00000241489.8	blue	TRUE	novel protein	NA	NA
ENSG00000241635.8	green	TRUE	UDP glucuronosyltransferase family 1 member A1 [Source:HGNC Symbol;Acc:HGNC:12530]	UGT1A1	54658
ENSG00000241794.2	brown	TRUE	small proline rich protein 2A [Source:HGNC Symbol;Acc:HGNC:11261]	SPRR2A	6700
ENSG00000241839.10	turquoise	TRUE	pleckstrin homology domain containing O2 [Source:HGNC Symbol;Acc:HGNC:30026]	PLEKHO2	80301
ENSG00000242366.4	brown	TRUE	UDP glucuronosyltransferase family 1 member A8 [Source:HGNC Symbol;Acc:HGNC:12540]	UGT1A8	54576
ENSG00000242515.6	brown	TRUE	UDP glucuronosyltransferase family 1 member A10 [Source:HGNC Symbol;Acc:HGNC:12531]	UGT1A10	54575
ENSG00000242550.7	grey	TRUE	serpin family B member 10 [Source:HGNC Symbol;Acc:HGNC:8942]	SERPINB10	5273
ENSG00000242574.9	turquoise	TRUE	major histocompatibility complex, class II, DM beta [Source:HGNC Symbol;Acc:HGNC:4935]	HLA-DMB	3109
ENSG00000242689.3	yellow	TRUE	ciliary neurotrophic factor [Source:HGNC Symbol;Acc:HGNC:2169]	CNTF	1270
ENSG00000243156.9	blue	TRUE	microtubule associated monooxygenase, calponin and LIM domain containing 3 [Source:HGNC Symbol;Acc:HGNC:24694]	MICAL3	57553
ENSG00000243449.8	green	TRUE	chromosome 4 open reading frame 48 [Source:HGNC Symbol;Acc:HGNC:34437]	C4orf48	NA
ENSG00000243509.6	black	TRUE	TNF receptor superfamily member 6b [Source:HGNC Symbol;Acc:HGNC:11921]	TNFRSF6B	8771
ENSG00000243543.10	blue	TRUE	WAP four-disulfide core domain 6 [Source:HGNC Symbol;Acc:HGNC:16164]	WFDC6	140870
ENSG00000243566.7	red	TRUE	uroplakin 3B [Source:HGNC Symbol;Acc:HGNC:21444]	UPK3B	105375355
ENSG00000243649.10	magenta	TRUE	complement factor B [Source:HGNC Symbol;Acc:HGNC:1037]	CFB	629
ENSG00000243716.12	red	TRUE	nuclear pore complex interacting protein family member B5 [Source:HGNC Symbol;Acc:HGNC:37233]	NPIPB5	100132247
ENSG00000243896.4	blue	TRUE	olfactory receptor family 2 subfamily A member 7 [Source:HGNC Symbol;Acc:HGNC:8234]	OR2A7	401427
ENSG00000244067.3	green	TRUE	glutathione S-transferase alpha 2 [Source:HGNC Symbol;Acc:HGNC:4627]	GSTA2	2939
ENSG00000244731.10	blue	TRUE	complement C4A (Rodgers blood group) [Source:HGNC Symbol;Acc:HGNC:1323]	C4A	720
ENSG00000244734.4	grey	TRUE	hemoglobin subunit beta [Source:HGNC Symbol;Acc:HGNC:4827]	HBB	3043
ENSG00000248144.6	brown	TRUE	alcohol dehydrogenase 1C (class I), gamma polypeptide [Source:HGNC Symbol;Acc:HGNC:251]	ADH1C	126
ENSG00000248485.2	pink	TRUE	Purkinje cell protein 4 like 1 [Source:HGNC Symbol;Acc:HGNC:20448]	PCP4L1	654790
ENSG00000248672.5	yellow	TRUE	LY75-CD302 readthrough [Source:HGNC Symbol;Acc:HGNC:38828]	LY75-CD302	100526664
ENSG00000249139.2	blue	TRUE	EPPIN-WFDC6 readthrough [Source:HGNC Symbol;Acc:HGNC:38825]	EPPIN-WFDC6	100526773
ENSG00000249437.8	blue	TRUE	NLR family apoptosis inhibitory protein [Source:HGNC Symbol;Acc:HGNC:7634]	NAIP	4671
ENSG00000249624.10	yellow	TRUE	IFNAR2-IL10RB readthrough [Source:NCBI gene (formerly Entrezgene);Acc:127882475]	IFNAR2-IL10RB	127882475
ENSG00000249751.4	turquoise	TRUE	endothelial cell surface expressed chemotaxis and apoptosis regulator [Source:HGNC Symbol;Acc:HGNC:35454]	ECSCR	641700
ENSG00000250305.9	yellow	TRUE	tRNA methyltransferase 9B (putative) [Source:HGNC Symbol;Acc:HGNC:26725]	TRMT9B	57604
ENSG00000250644.3	grey	TRUE	novel protein	NA	NA
ENSG00000250803.7	brown	TRUE	zinc finger protein 474-like (LOC100505841)	NA	NA
ENSG00000251655.7	grey	TRUE	proline rich protein BstNI subfamily 1 [Source:HGNC Symbol;Acc:HGNC:9337]	PRB1	5542
ENSG00000253729.9	yellow	TRUE	protein kinase, DNA-activated, catalytic subunit [Source:HGNC Symbol;Acc:HGNC:9413]	PRKDC	5591
ENSG00000253797.2	grey	TRUE	UTP14C small subunit processome component [Source:HGNC Symbol;Acc:HGNC:20321]	UTP14C	9724
ENSG00000254692.1	yellow	TRUE	novel protein	NA	NA
ENSG00000254726.3	blue	TRUE	mex-3 RNA binding family member A [Source:HGNC Symbol;Acc:HGNC:33482]	MEX3A	92312
ENSG00000255071.3	magenta	TRUE	SAA2-SAA4 readthrough [Source:HGNC Symbol;Acc:HGNC:39550]	SAA2-SAA4	100528017
ENSG00000255274.10	grey	TRUE	small integral membrane protein 35 [Source:HGNC Symbol;Acc:HGNC:44179]	SMIM35	100526771
ENSG00000255398.3	turquoise	TRUE	hydroxycarboxylic acid receptor 3 [Source:HGNC Symbol;Acc:HGNC:16824]	HCAR3	8843
ENSG00000255524.8	red	TRUE	nuclear pore complex interacting protein family member B8 [Source:HGNC Symbol;Acc:HGNC:37490]	NPIPB8	728734
ENSG00000255974.8	grey	TRUE	cytochrome P450 family 2 subfamily A member 6 [Source:HGNC Symbol;Acc:HGNC:2610]	CYP2A6	1548
ENSG00000256500.6	grey	TRUE	novel protein	NA	NA
ENSG00000256812.2	brown	TRUE	calpain small subunit 2 [Source:HGNC Symbol;Acc:HGNC:16371]	CAPNS2	84290
ENSG00000256870.3	magenta	TRUE	solute carrier family 5 member 8 [Source:HGNC Symbol;Acc:HGNC:19119]	SLC5A8	160728
ENSG00000257017.10	turquoise	TRUE	haptoglobin [Source:HGNC Symbol;Acc:HGNC:5141]	HP	3240
ENSG00000257315.4	yellow	TRUE	zinc finger BED-type containing 6 [Source:HGNC Symbol;Acc:HGNC:33273]	ZBED6	100381270
ENSG00000257767.3	yellow	TRUE	novel protein	NA	NA
ENSG00000258484.4	grey	TRUE	sperm equatorial segment protein 1 [Source:HGNC Symbol;Acc:HGNC:15570]	SPESP1	246777
ENSG00000258644.6	yellow	TRUE	SYNJ2BP-COX16 readthrough [Source:HGNC Symbol;Acc:HGNC:48350]	SYNJ2BP-COX16	100529257
ENSG00000258839.4	red	TRUE	melanocortin 1 receptor [Source:HGNC Symbol;Acc:HGNC:6929]	MC1R	4157
ENSG00000259112.2	grey	TRUE	NDUFC2-KCTD14 readthrough [Source:HGNC Symbol;Acc:HGNC:42956]	NDUFC2-KCTD14	100532726
ENSG00000259120.3	blue	TRUE	small integral membrane protein 6 [Source:HGNC Symbol;Acc:HGNC:40032]	SMIM6	100130933
ENSG00000259132.1	grey	TRUE	novel protein	NA	NA
ENSG00000259171.1	yellow	TRUE	novel protein, ANG-RNASE4 readthrough	NA	NA
ENSG00000259803.8	turquoise	TRUE	solute carrier family 22 member 31 [Source:HGNC Symbol;Acc:HGNC:27091]	SLC22A31	146429
ENSG00000260001.7	red	TRUE	transforming growth factor beta receptor 3 like [Source:HGNC Symbol;Acc:HGNC:44152]	TGFBR3L	100507588
ENSG00000260286.4	blue	TRUE	armadillo like helical domain containing 2 [Source:HGNC Symbol;Acc:HGNC:49394]	ARMH2	101928603
ENSG00000260314.3	turquoise	TRUE	mannose receptor C-type 1 [Source:HGNC Symbol;Acc:HGNC:7228]	MRC1	4360
ENSG00000260537.2	yellow	TRUE	novel protein, DDX19B and DDX19A readthrough	NA	NA
ENSG00000260596.5	grey	TRUE	double homeobox 4 [Source:HGNC Symbol;Acc:HGNC:50800]	DUX4	100288687
ENSG00000261052.6	grey	TRUE	sulfotransferase family 1A member 3 [Source:HGNC Symbol;Acc:HGNC:11455]	SULT1A3	6818
ENSG00000261150.3	blue	TRUE	epiplakin 1 [Source:HGNC Symbol;Acc:HGNC:15577]	EPPK1	83481
ENSG00000261371.6	turquoise	TRUE	platelet and endothelial cell adhesion molecule 1 [Source:HGNC Symbol;Acc:HGNC:8823]	PECAM1	5175
ENSG00000261456.6	grey	TRUE	tubulin beta 8 class VIII [Source:HGNC Symbol;Acc:HGNC:20773]	TUBB8	347688
ENSG00000261740.7	brown	TRUE	BOLA2-SMG1P6 readthrough [Source:HGNC Symbol;Acc:HGNC:53563]	BOLA2-SMG1P6	107282092
ENSG00000261794.2	blue	TRUE	golgin A8 family member H [Source:HGNC Symbol;Acc:HGNC:37443]	GOLGA8H	728498
ENSG00000261857.7	magenta	TRUE	MIA SH3 domain containing [Source:HGNC Symbol;Acc:HGNC:7076]	MIA	8190
ENSG00000262406.3	turquoise	TRUE	matrix metallopeptidase 12 [Source:HGNC Symbol;Acc:HGNC:7158]	MMP12	4321
ENSG00000263429.4	brown	TRUE	transmembrane protein 238 like [Source:HGNC Symbol;Acc:HGNC:44356]	TMEM238L	100289255
ENSG00000263639.7	green	TRUE	microseminoprotein beta [Source:HGNC Symbol;Acc:HGNC:7372]	MSMB	4477
ENSG00000263961.8	grey	TRUE	regulator of hemoglobinization and erythroid cell expansion [Source:HGNC Symbol;Acc:HGNC:25341]	RHEX	440712
ENSG00000264230.9	blue	TRUE	annexin A8 like 1 [Source:HGNC Symbol;Acc:HGNC:23334]	ANXA8L1	728113
ENSG00000265190.7	pink	TRUE	annexin A8 [Source:HGNC Symbol;Acc:HGNC:546]	ANXA8	653145
ENSG00000265303.1	grey	TRUE	novel protein	NA	NA
ENSG00000265590.10	yellow	TRUE	CFAP298-TCP10L readthrough [Source:HGNC Symbol;Acc:HGNC:54636]	CFAP298-TCP10L	110091775
ENSG00000266714.11	red	TRUE	myosin XVB [Source:HGNC Symbol;Acc:HGNC:14083]	MYO15B	80022
ENSG00000266964.6	blue	TRUE	FXYD domain containing ion transport regulator 1 [Source:HGNC Symbol;Acc:HGNC:4025]	FXYD1	5348
ENSG00000267368.1	red	TRUE	uroplakin 3B like 1 [Source:HGNC Symbol;Acc:HGNC:37278]	UPK3BL1	100134938
ENSG00000268083.5	grey	TRUE	novel protein	NA	NA
ENSG00000268104.3	black	TRUE	solute carrier family 6 member 14 [Source:HGNC Symbol;Acc:HGNC:11047]	SLC6A14	11254
ENSG00000268223.7	grey	TRUE	ADP ribosylation factor like GTPase 14 effector protein like [Source:HGNC Symbol;Acc:HGNC:44201]	ARL14EPL	644100
ENSG00000268500.7	turquoise	TRUE	sialic acid binding Ig like lectin 5 [Source:HGNC Symbol;Acc:HGNC:10874]	SIGLEC5	8778
ENSG00000268738.3	blue	TRUE	heat shock transcription factor family, X-linked 2 [Source:HGNC Symbol;Acc:HGNC:32701]	HSFX2	100130086
ENSG00000269711.1	turquoise	TRUE	novel protein	NA	NA
ENSG00000269897.5	yellow	TRUE	COMMD3-BMI1 readthrough [Source:HGNC Symbol;Acc:HGNC:48326]	COMMD3-BMI1	100532731
ENSG00000270276.3	yellow	TRUE	H4 clustered histone 15 [Source:HGNC Symbol;Acc:HGNC:29607]	H4C15	554313
ENSG00000270757.1	yellow	TRUE	HSPE1-MOB4 readthrough [Source:HGNC Symbol;Acc:HGNC:49184]	HSPE1-MOB4	100529241
ENSG00000270800.4	brown	TRUE	RPS10-NUDT3 readthrough [Source:HGNC Symbol;Acc:HGNC:49181]	RPS10-NUDT3	100529239
ENSG00000270882.3	yellow	TRUE	H4 clustered histone 14 [Source:HGNC Symbol;Acc:HGNC:4794]	H4C14	8370
ENSG00000271271.6	brown	TRUE	UDP glucuronosyltransferase family 2 member A2 [Source:HGNC Symbol;Acc:HGNC:28183]	UGT2A2	574537
ENSG00000271303.2	green	TRUE	sulfiredoxin 1 [Source:HGNC Symbol;Acc:HGNC:16132]	SRXN1	140809
ENSG00000271503.7	black	TRUE	C-C motif chemokine ligand 5 [Source:HGNC Symbol;Acc:HGNC:10632]	CCL5	6352
ENSG00000272414.6	grey	TRUE	FAM47E-STBD1 readthrough [Source:HGNC Symbol;Acc:HGNC:44667]	FAM47E-STBD1	100631383
ENSG00000272573.6	red	TRUE	musculoskeletal, embryonic nuclear protein 1 [Source:HGNC Symbol;Acc:HGNC:22144]	MUSTN1	389125
ENSG00000272636.5	magenta	TRUE	double C2 domain beta [Source:HGNC Symbol;Acc:HGNC:2986]	DOC2B	8447
ENSG00000272980.5	yellow	TRUE	novel protein	NA	NA
ENSG00000273136.8	blue	TRUE	NBPF member 26 [Source:HGNC Symbol;Acc:HGNC:49571]	NBPF26	101060684
ENSG00000273173.6	yellow	TRUE	SNRPN upstream open reading frame [Source:HGNC Symbol;Acc:HGNC:11171]	SNURF	8926
ENSG00000274419.7	grey	TRUE	TBC1 domain family member 3D [Source:HGNC Symbol;Acc:HGNC:28944]	TBC1D3D	101060389
ENSG00000274512.6	red	TRUE	TBC1 domain family member 3L [Source:HGNC Symbol;Acc:HGNC:51246]	TBC1D3L	101060376
ENSG00000274611.4	grey	TRUE	TBC1 domain family member 3 [Source:HGNC Symbol;Acc:HGNC:19031]	TBC1D3	729873
ENSG00000274736.5	turquoise	TRUE	C-C motif chemokine ligand 23 [Source:HGNC Symbol;Acc:HGNC:10622]	CCL23	6368
ENSG00000274810.4	red	TRUE	NPHP3-ACAD11 readthrough (NMD candidate) [Source:HGNC Symbol;Acc:HGNC:48351]	NPHP3-ACAD11	100532724
ENSG00000274944.4	green	TRUE	novel protein	NA	NA
ENSG00000275113.1	black	TRUE	G antigen 2E [Source:HGNC Symbol;Acc:HGNC:31960]	GAGE2E	26749
ENSG00000275163.1	yellow	TRUE	potassium large conductance calcium-activated channel, subfamily M, beta member 2 (KCNMB2-IT1 - KCNMB2 readthrough transcript)	NA	NA
ENSG00000275302.2	turquoise	TRUE	C-C motif chemokine ligand 4 [Source:HGNC Symbol;Acc:HGNC:10630]	CCL4	6351
ENSG00000275385.2	turquoise	TRUE	C-C motif chemokine ligand 18 [Source:HGNC Symbol;Acc:HGNC:10616]	CCL18	6362
ENSG00000275395.7	magenta	TRUE	Fc gamma binding protein [Source:HGNC Symbol;Acc:HGNC:13572]	FCGBP	8857
ENSG00000276070.5	turquoise	TRUE	C-C motif chemokine ligand 4 like 2 [Source:HGNC Symbol;Acc:HGNC:24066]	CCL4L2	9560
ENSG00000276085.1	turquoise	TRUE	C-C motif chemokine ligand 3 like 3 [Source:HGNC Symbol;Acc:HGNC:30554]	CCL3L3	414062
ENSG00000276600.5	turquoise	TRUE	RAB7B, member RAS oncogene family [Source:HGNC Symbol;Acc:HGNC:30513]	RAB7B	338382
ENSG00000277149.5	blue	TRUE	tRNA-yW synthesizing protein 1 homolog B [Source:HGNC Symbol;Acc:HGNC:33908]	TYW1B	441250
ENSG00000277150.2	grey	TRUE	coagulation factor VIII associated 3 [Source:HGNC Symbol;Acc:HGNC:31850]	F8A3	474384
ENSG00000277632.2	turquoise	TRUE	C-C motif chemokine ligand 3 [Source:HGNC Symbol;Acc:HGNC:10627]	CCL3	6348
ENSG00000278299.6	grey	TRUE	TBC1 domain family member 3C [Source:HGNC Symbol;Acc:HGNC:24889]	TBC1D3C	414060
ENSG00000278662.6	red	TRUE	golgin A6 family like 10 [Source:HGNC Symbol;Acc:HGNC:37228]	GOLGA6L10	647042
ENSG00000281991.2	brown	TRUE	transmembrane protein 265 [Source:HGNC Symbol;Acc:HGNC:51241]	TMEM265	100862671
ENSG00000282872.2	grey	TRUE	chromosome 1 open reading frame 230 [Source:HGNC Symbol;Acc:HGNC:53426]	C1orf232	110806296
ENSG00000283288.2	brown	TRUE	small integral membrane protein 33 [Source:HGNC Symbol;Acc:HGNC:53645]	SMIM33	111064649
ENSG00000283321.1	yellow	TRUE	novel protein	NA	NA
ENSG00000283361.3	blue	TRUE	CFAP97 domain containing 2 [Source:HGNC Symbol;Acc:HGNC:53789]	CFAP97D2	101929355
ENSG00000283378.1	yellow	TRUE	contactin associated protein family member 3C [Source:HGNC Symbol;Acc:HGNC:53878]	CNTNAP3C	100289279
ENSG00000283526.2	blue	TRUE	proline rich transmembrane protein 1B [Source:HGNC Symbol;Acc:HGNC:53642]	PRRT1B	642515
ENSG00000283761.1	yellow	TRUE	novel protein	NA	NA
ENSG00000283782.2	grey	TRUE	novel protein	NA	NA
ENSG00000283992.2	magenta	TRUE	secreted LY6/PLAUR domain containing 2 [Source:HGNC Symbol;Acc:HGNC:25549]	SLURP2	432355
ENSG00000284057.1	yellow	TRUE	novel protein, C11orf54-MED17 readthrough	NA	NA
ENSG00000284194.3	red	TRUE	synthesis of cytochrome C oxidase 2 [Source:HGNC Symbol;Acc:HGNC:10604]	SCO2	9997
ENSG00000284554.2	grey	TRUE	novel protein	NA	NA
ENSG00000284922.2	yellow	TRUE	leucine rich transmembrane and O-methyltransferase domain containing [Source:HGNC Symbol;Acc:HGNC:25033]	LRTOMT	220074
ENSG00000284969.1	magenta	TRUE	novel protein	NA	NA
ENSG00000285130.2	green	TRUE	novel protein	NA	NA
ENSG00000285292.1	yellow	TRUE	ABCF2-H2BK1 readthrough [Source:HGNC Symbol;Acc:HGNC:54751]	ABCF2-H2BK1	114483834
ENSG00000285437.2	yellow	TRUE	RNA polymerase II subunit J3 [Source:HGNC Symbol;Acc:HGNC:33853]	POLR2J3	548644
ENSG00000285508.1	brown	TRUE	MKKS centrosomal shuttling protein [Source:NCBI gene (formerly Entrezgene);Acc:8195]	MKKS	8195
ENSG00000285625.1	grey	TRUE	novel protein	NA	NA
ENSG00000285723.1	grey	TRUE	MKKS centrosomal shuttling protein [Source:NCBI gene (formerly Entrezgene);Acc:8195]	MKKS	8195
ENSG00000285976.2	grey	TRUE	novel protein	NA	NA
ENSG00000286022.1	blue	TRUE	novel protein	NA	NA
ENSG00000286053.2	grey	TRUE	ASNSD1 upstream open reading frame [Source:HGNC Symbol;Acc:HGNC:53619]	ASDURF	110599588
ENSG00000288611.1	blue	TRUE	neuropeptides B and W receptor 1 [Source:HGNC Symbol;Acc:HGNC:4522]	NPBWR1	2831
ENSG00000288623.1	yellow	TRUE	novel protein	NA	NA
ENSG00000288661.1	grey	TRUE	novel protein	NA	NA
ENSG00000288709.1	grey	TRUE	coagulation factor VIII associated 2 [Source:HGNC Symbol;Acc:HGNC:31849]	F8A2	474383
ENSG00000288784.1	grey	TRUE	CTAGE family member 4 [Source:HGNC Symbol;Acc:HGNC:24772]	CTAGE4	100128553
ENSG00000288825.1	magenta	TRUE	H2A clustered histone 18 [Source:HGNC Symbol;Acc:HGNC:4736]	H2AC18	8337
ENSG00000288841.1	yellow	TRUE	novel protein	NA	NA
ENSG00000288859.1	grey	TRUE	H2A clustered histone 19 [Source:HGNC Symbol;Acc:HGNC:29668]	H2AC19	723790
ENSG00000288920.1	grey	TRUE	ribosomal protein SA 2 [Source:HGNC Symbol;Acc:HGNC:36809]	RPSA2	388524
ENSG00000289604.1	blue	TRUE	CTAGE family member 8 [Source:HGNC Symbol;Acc:HGNC:37294]	CTAGE8	100142659
ENSG00000289692.1	turquoise	TRUE	novel protein	NA	NA
ENSG00000289697.1	yellow	TRUE	novel protein	NA	NA
ENSG00000289768.1	turquoise	TRUE	novel protein similar to Fc fragment of IgG, low affinity III, receptor (CD16a) proteins	NA	NA
ENSG00000290183.1	grey	TRUE	novel protein	NA	NA
ENSG00000290318.1	yellow	TRUE	novel protein	NA	NA
ENSG00000291237.1	turquoise	TRUE	superoxide dismutase 2 [Source:HGNC Symbol;Acc:HGNC:11180]	SOD2	6648
